# Supplementary material for: Serpine1 mRNA confers mesenchymal characteristics to the cell and promotes CD8+ T cells exclusion from colon adenocarcinomas
Source: Cell Death Discov. 2024 Mar 6;10:116. doi: 10.1038/s41420-024-01886-8 (PMC10917750; doi:10.1038/s41420-024-01886-8)
Supplement: Supplementary file 10 — Table S1 [file 41420_2024_1886_MOESM10_ESM.xlsx]

## Sheet: Sheet1
Table S1. Number of crosslinking sites for each gene in the three studied conditions
TRANSCRIPT_ID	GENE_SYMBOL	CONTROL	TGF-b_4h	TGF-b_48h
ENSMUST00000028016.7	Prrc2c	1	2	NA	NA: Not Ascertained
ENSMUST00000027056.5	Prex2	1	1	NA
ENSMUST00000027127.7	Sf3b1	4	18	NA
ENSMUST00000050552.8	Bzw1	10	27	8
ENSMUST00000027451.6	Epha4	6	7	NA
ENSMUST00000027421.6	Trip12	2	9	NA
ENSMUST00000062264.6	Nucks1	5	25	NA
ENSMUST00000168527.1	Dennd1b	1	2	NA
ENSMUST00000042141.5	Dhx9	3	4	NA
ENSMUST00000111053.2	Wdr26	1	3	NA
ENSMUST00000005003.6	Lbr	3	2	NA
ENSMUST00000027068.4	Tram1	2	4	1
ENSMUST00000058437.7	Rpl7	1	3	NA
ENSMUST00000027232.7	Ptp4a1	2	2	NA
ENSMUST00000047534.5	Fam168b	3	12	3
ENSMUST00000027137.4	Slc40a1	1	1	NA
ENSMUST00000063982.5	Fzd5	2	2	4
ENSMUST00000169032.1	Idh1	5	10	2
ENSMUST00000101806.1	U2	3	4	2
ENSMUST00000175370.1	AC120136.1	1	1	NA
ENSMUST00000113820.2	Arpc2	3	5	3
ENSMUST00000083534.1	Mir26b	2	1	NA
ENSMUST00000035779.8	Acsl3	2	16	9
ENSMUST00000113360.1	Cab39	3	3	NA
ENSMUST00000045897.8	Ptma	3	5	1
ENSMUST00000170883.1	Hdlbp	1	13	6
ENSMUST00000027495.8	Sept2	2	20	6
ENSMUST00000027579.9	Actr3	4	16	7
ENSMUST00000052529.3	Ppp1r15b	1	5	NA
ENSMUST00000083631.1	Mir181a-1	1	2	2
ENSMUST00000077755.5	Arpc5	1	5	2
ENSMUST00000027752.8	Lamc1	3	13	5
ENSMUST00000055322.4	Ier5	1	2	NA
ENSMUST00000051396.6	Soat1	1	3	1
ENSMUST00000166172.2	Abl2	2	2	NA
ENSMUST00000161609.1	Rc3h1	3	27	NA
ENSMUST00000027863.7	Atp1b1	1	6	11
ENSMUST00000027979.7	Uhmk1	3	6	6
ENSMUST00000165827.1	B930036N10Rik	1	NA	NA
ENSMUST00000135192.1	Copa	2	4	2
ENSMUST00000013842.5	Pea15a	1	4	1
ENSMUST00000094276.3	Zfp238	1	NA	NA
ENSMUST00000161769.1	Hnrnpu	4	10	3
ENSMUST00000027768.7	Ahctf1	1	2	NA
ENSMUST00000082947.1	U5	2	1	2
ENSMUST00000113482.1	Fubp3	1	1	NA
ENSMUST00000028062.2	Vim	5	11	5
ENSMUST00000017288.2	Rnd3	1	NA	NA
ENSMUST00000028347.6	Rbms1	1	4	3
ENSMUST00000028426.2	Lass6	1	2	1
ENSMUST00000111760.2	Nckap1	6	17	3
ENSMUST00000028499.4	Itgav	7	32	16
ENSMUST00000026352.7	Ptprj	2	NA	2
ENSMUST00000068726.6	Celf1	4	6	NA
ENSMUST00000028600.7	Hipk3	1	2	1
ENSMUST00000014221.6	1500003O03Rik	4	12	NA
ENSMUST00000028683.7	Pdia3	10	25	30
ENSMUST00000070353.3	Slc24a5	1	1	1
ENSMUST00000028844.4	2010106G01Rik	4	4	2
ENSMUST00000014499.3	Anapc1	1	1	NA
ENSMUST00000072334.5	Dnajc5	1	NA	NA
ENSMUST00000028117.3	Yme1l1	1	7	7
ENSMUST00000116888.1	U6atac	5	4	5
ENSMUST00000028222.6	Hspa5	3	9	NA
ENSMUST00000028238.8	Rab14	4	14	3
ENSMUST00000118928.1	Gm13456	8	12	8
ENSMUST00000036541.7	Arl5a	1	4	NA
ENSMUST00000076313.6	Prpf40a	1	4	NA
ENSMUST00000102672.4	Nfe2l2	1	1	NA
ENSMUST00000028392.7	Dnajc10	4	11	4
ENSMUST00000111696.1	Ctnnd1	3	23	23
ENSMUST00000111200.1	Cd44	3	13	7
ENSMUST00000028607.6	Caprin1	1	13	NA
ENSMUST00000028583.7	Lin7c	2	5	NA
ENSMUST00000028829.6	Spred1	1	NA	NA
ENSMUST00000005952.4	Slc30a4	1	NA	NA
ENSMUST00000103224.3	Trpm7	1	11	NA
ENSMUST00000035871.8	Tmem127	1	NA	NA
ENSMUST00000110325.1	Tmem87b	1	2	NA
ENSMUST00000028815.8	Slc23a2	1	4	NA
ENSMUST00000028817.6	Pcna	1	2	NA
ENSMUST00000028735.7	Jag1	1	19	14
ENSMUST00000110030.3	Snx5	1	7	3
ENSMUST00000044011.5	Fkbp1a	1	5	NA
ENSMUST00000099224.3	Csnk2a1	3	5	1
ENSMUST00000038368.8	Id1	2	2	NA
ENSMUST00000017851.3	Serinc3	1	5	12
ENSMUST00000002790.7	Cse1l	4	5	NA
ENSMUST00000036248.6	Pmepa1	4	20	20
ENSMUST00000055485.5	Lsm14b	1	2	NA
ENSMUST00000063988.8	Tbl1xr1	2	8	2
ENSMUST00000108298.1	Ect2	5	7	NA
ENSMUST00000046157.4	Fndc3b	3	12	10
ENSMUST00000108249.2	Prkci	1	NA	NA
ENSMUST00000029199.5	Zmat3	5	9	1
ENSMUST00000041826.8	Rnf13	1	2	1
ENSMUST00000169236.1	Mbnl1	3	6	3
ENSMUST00000029652.3	Pdgfc	2	4	5
ENSMUST00000107618.2	Kirrel	1	NA	NA
ENSMUST00000051089.3	Hist2h2bb	1	NA	NA
ENSMUST00000079812.6	Notch2	3	20	7
ENSMUST00000008907.7	Man1a2	1	1	NA
ENSMUST00000118317.1	Hipk1	6	14	2
ENSMUST00000029490.8	Ahcyl1	1	8	NA
ENSMUST00000106397.1	Camk2d	2	NA	NA
ENSMUST00000043812.8	Pkn2	1	4	NA
ENSMUST00000043325.7	Hs2st1	6	21	7
ENSMUST00000029845.8	Ddah1	2	NA	NA
ENSMUST00000068952.5	Wls	1	7	17
ENSMUST00000108346.2	Ythdf3	4	8	NA
ENSMUST00000003714.6	Cp	3	12	2
ENSMUST00000118470.1	Skil	1	44	10
ENSMUST00000029270.3	Ccna2	1	1	NA
ENSMUST00000121415.1	Gm12563	2	2	2
ENSMUST00000077083.6	Hspa4l	2	3	NA
ENSMUST00000029377.7	Tm4sf4	9	24	18
ENSMUST00000099090.2	Tsc22d2	3	1	2
ENSMUST00000029414.5	Ssr3	11	29	15
ENSMUST00000029344.8	Mfsd1	2	3	10
ENSMUST00000029353.2	Kpna4	1	5	4
ENSMUST00000158792.1	snoU90	1	2	NA
ENSMUST00000029699.6	Lmna	1	5	2
ENSMUST00000029559.6	Il6ra	1	NA	NA
ENSMUST00000119570.1	Tpm3	1	3	NA
ENSMUST00000015467.8	Slc39a1	1	3	NA
ENSMUST00000098911.3	S100a16	1	NA	NA
ENSMUST00000001051.4	S100a6	4	7	3
ENSMUST00000054599.6	Sprr1a	2	3	4
ENSMUST00000037947.8	Mcl1	3	5	8
ENSMUST00000074519.6	Txnip	1	NA	NA
ENSMUST00000165057.1	Atp1a1	8	16	6
ENSMUST00000071942.6	Csde1	7	23	9
ENSMUST00000029445.6	Nras	1	6	1
ENSMUST00000046212.1	Slc16a1	6	11	NA
ENSMUST00000000001.4	Gnai3	2	5	NA
ENSMUST00000040260.6	Frrs1	3	7	NA
ENSMUST00000029771.8	F3	1	9	NA
ENSMUST00000042744.9	Npnt	4	4	2
ENSMUST00000082437.3	Sep15	1	9	8
ENSMUST00000105682.2	Rere	1	1	NA
ENSMUST00000084949.2	Impad1	7	10	1
ENSMUST00000030121.6	B4galt1	1	33	15
ENSMUST00000139560.1	Tmem48	2	4	NA
ENSMUST00000165335.1	Gnb1	4	10	3
ENSMUST00000108374.1	Sdcbp	1	2	2
ENSMUST00000119515.1	Gm11814	1	1	NA
ENSMUST00000157463.1	RNase_MRP	2	3	5
ENSMUST00000007757.8	Tgfbr1	2	31	NA
ENSMUST00000083610.1	Mir32	2	NA	NA
ENSMUST00000030051.5	Txn1	1	2	1
ENSMUST00000030074.7	Ugcg	1	1	3
ENSMUST00000146976.1	Gm12744	1	NA	NA
ENSMUST00000135573.1	Prdx1	4	13	5
ENSMUST00000082496.1	U5	1	1	1
ENSMUST00000049074.6	Ptprf	1	NA	NA
ENSMUST00000030381.7	Ctps	1	NA	NA
ENSMUST00000102598.3	Rbbp4	2	4	1
ENSMUST00000105916.1	Ahdc1	1	1	1
ENSMUST00000051477.6	Cdc42	4	15	6
ENSMUST00000006614.2	Epha2	3	1	NA
ENSMUST00000084125.3	Tardbp	1	2	1
ENSMUST00000039370.7	Cacna2d1	1	1	1
ENSMUST00000171288.1	Pds5a	1	3	NA
ENSMUST00000165117.1	Cdk6	3	1	2
ENSMUST00000030568.7	Sema3c	9	3	NA
ENSMUST00000005234.9	Wdr1	1	5	7
ENSMUST00000114047.3	Fbxl5	1	2	NA
ENSMUST00000031061.7	Dhx15	3	14	4
ENSMUST00000113726.1	Rbm47	4	3	NA
ENSMUST00000031447.7	Anxa3	3	5	1
ENSMUST00000031530.5	Sppl3	1	9	4
ENSMUST00000112121.1	Mlec	5	5	7
ENSMUST00000031423.7	Atp2a2	10	18	2
ENSMUST00000110731.2	Kdelr2	1	5	2
ENSMUST00000031653.5	Flt1	1	NA	NA
ENSMUST00000048116.8	Slc7a1	1	NA	NA
ENSMUST00000016569.4	Pds5b	1	NA	NA
ENSMUST00000001507.4	Cyp51	3	26	3
ENSMUST00000167402.1	Gm15459	2	2	1
ENSMUST00000170823.1	Gm17431	1	2	3
ENSMUST00000175596.1	AC154124.1	1	1	1
ENSMUST00000059155.9	Insig1	1	8	2
ENSMUST00000049453.4	Ube3c	1	1	NA
ENSMUST00000068795.3	Mrfap1	1	2	2
ENSMUST00000031074.6	Klf3	1	1	NA
ENSMUST00000031103.7	Ugdh	4	27	4
ENSMUST00000037918.5	Tmem33	5	8	4
ENSMUST00000080359.5	Rest	1	2	2
ENSMUST00000163898.1	Igfbp7	2	6	15
ENSMUST00000031318.4	Cxcl5	6	NA	NA
ENSMUST00000031324.4	Ereg	5	6	NA
ENSMUST00000031325.4	Areg	1	NA	NA
ENSMUST00000155901.1	Cnot6l	1	2	NA
ENSMUST00000031243.8	Spp1	11	23	20
ENSMUST00000102044.1	U4	2	2	2
ENSMUST00000101833.1	U4	1	2	2
ENSMUST00000065263.5	Sbno1	4	12	3
ENSMUST00000060226.4	Tmed2	2	4	NA
ENSMUST00000031383.7	Ran	2	5	NA
ENSMUST00000111171.2	Pom121	2	3	NA
ENSMUST00000055808.5	Ywhag	4	13	11
ENSMUST00000041388.4	Serpine1	2	34	46
ENSMUST00000031727.7	Gigyf1	1	1	NA
ENSMUST00000083580.1	Mir106b	1	1	NA
ENSMUST00000100497.4	Actb	14	27	34
ENSMUST00000175336.1	AC113316.1	2	2	1
ENSMUST00000079324.7	Ubl3	1	5	NA
ENSMUST00000079391.3	Cald1	1	12	17
ENSMUST00000115467.4	Tes	1	9	4
ENSMUST00000115443.1	Met	15	11	4
ENSMUST00000031678.3	Tspan12	1	1	NA
ENSMUST00000165576.1	Fam3c	2	1	3
ENSMUST00000114900.1	Zc3hav1	1	1	NA
ENSMUST00000060043.6	Wnk1	2	8	NA
ENSMUST00000032492.8	Cd9	3	6	1
ENSMUST00000032372.6	Golt1b	1	1	1
ENSMUST00000031556.7	Tmem106b	3	9	6
ENSMUST00000000058.6	Cav2	12	12	5
ENSMUST00000007799.6	Cav1	8	20	3
ENSMUST00000031695.8	Wasl	2	2	NA
ENSMUST00000102406.1	Mir182	2	2	2
ENSMUST00000083652.1	Mir96	1	1	NA
ENSMUST00000083685.2	Mir183	1	2	2
ENSMUST00000031866.5	Mtpn	3	NA	5
ENSMUST00000083011.1	Y_RNA	4	3	3
ENSMUST00000083767.1	Y_RNA	4	4	4
ENSMUST00000166247.1	Tmem176b	3	3	NA
ENSMUST00000002292.8	Rmnd5a	3	4	2
ENSMUST00000059472.8	Mat2a	6	7	3
ENSMUST00000070524.4	Tgoln1	1	1	2
ENSMUST00000032078.6	Cct7	1	NA	NA
ENSMUST00000032071.9	Dusp11	4	6	NA
ENSMUST00000001187.8	Anxa4	1	5	NA
ENSMUST00000032138.8	Cnbp	2	3	1
ENSMUST00000032168.5	Sec61a1	3	5	4
ENSMUST00000032185.7	Slc6a6	20	39	36
ENSMUST00000171058.1	Arpc4	1	1	3
ENSMUST00000101030.1	Gm7292	1	NA	NA
ENSMUST00000004389.5	Grcc10	1	2	NA
ENSMUST00000056889.8	Chd4	1	NA	NA
ENSMUST00000050104.7	Gprc5a	1	NA	NA
ENSMUST00000032330.9	Emp1	8	6	NA
ENSMUST00000046689.6	2810474O19Rik	1	1	1
ENSMUST00000063694.7	Klf13	2	12	2
ENSMUST00000032736.4	Mtmr10	1	NA	NA
ENSMUST00000102592.3	Tjp1	3	8	NA
ENSMUST00000037315.6	Abhd2	23	64	13
ENSMUST00000084731.3	Ipo7	4	13	NA
ENSMUST00000069449.5	Rras2	1	1	1
ENSMUST00000032891.7	Smg1	1	NA	NA
ENSMUST00000032992.4	Eif3c	1	1	NA
ENSMUST00000033269.8	Ctbp2	1	NA	NA
ENSMUST00000003038.8	Ap2a2	1	6	NA
ENSMUST00000118556.2	Ano1	1	12	6
ENSMUST00000164553.1	Myadm	3	5	13
ENSMUST00000019514.9	Calm3	1	2	1
ENSMUST00000043517.7	Pvr	1	2	1
ENSMUST00000043765.7	Hnrnpul1	1	2	1
ENSMUST00000002677.4	Axl	2	NA	16
ENSMUST00000174548.1	Hnrnpl	2	3	2
ENSMUST00000166639.1	Spint2	1	1	NA
ENSMUST00000094434.4	Ftl1	9	10	12
ENSMUST00000002855.5	Kdelr1	1	2	1
ENSMUST00000147535.1	Ldha	3	4	NA
ENSMUST00000032635.7	Nipa2	1	3	NA
ENSMUST00000032754.7	Sema4b	1	3	1
ENSMUST00000107362.3	Furin	3	16	6
ENSMUST00000032751.8	Iqgap1	4	34	10
ENSMUST00000107223.2	Picalm	1	9	4
ENSMUST00000032998.6	Rps3	2	5	NA
ENSMUST00000107048.1	Rab6	1	1	NA
ENSMUST00000098110.2	AA474408	1	NA	NA
ENSMUST00000106666.3	Eif4g2	14	38	12
ENSMUST00000158323.1	snoU97	3	2	1
ENSMUST00000033018.8	Far1	8	NA	NA
ENSMUST00000032888.7	Arl6ip1	2	4	4
ENSMUST00000033158.4	Ubfd1	2	NA	1
ENSMUST00000144897.1	Slx1b	1	1	1
ENSMUST00000175357.1	AC115697.1	1	1	1
ENSMUST00000033310.7	Mki67	1	2	NA
ENSMUST00000106000.2	Cd151	1	2	4
ENSMUST00000151120.1	Ctsd	2	8	20
ENSMUST00000037941.9	Cd81	2	9	12
ENSMUST00000093962.4	Ccnd1	6	6	NA
ENSMUST00000098796.3	Fat1	11	11	3
ENSMUST00000041769.6	Dync1li2	1	NA	NA
ENSMUST00000084035.5	Adam9	4	6	7
ENSMUST00000067065.6	Sorbs2	3	NA	NA
ENSMUST00000093490.2	Clcn3	2	4	1
ENSMUST00000065169.4	Gatad2a	1	1	2
ENSMUST00000173078.1	Otud4	2	15	3
ENSMUST00000034131.8	Vps35	5	15	4
ENSMUST00000098473.3	Cnot1	2	3	NA
ENSMUST00000000312.5	Cdh1	3	8	NA
ENSMUST00000034400.3	Cyb5b	3	7	1
ENSMUST00000133026.1	Nfat5	1	8	NA
ENSMUST00000093157.6	Ap1g1	1	2	NA
ENSMUST00000125219.1	Gm16983	1	1	NA
ENSMUST00000026917.8	Nrp1	1	NA	2
ENSMUST00000098950.4	Elavl1	1	2	NA
ENSMUST00000033824.6	Lamp1	7	8	8
ENSMUST00000033992.8	Gsr	1	5	2
ENSMUST00000034000.8	Asah1	6	10	12
ENSMUST00000065243.6	Gm6180	2	2	NA
ENSMUST00000034015.4	Sc4mol	2	6	2
ENSMUST00000006435.7	Atp6v1b2	1	5	1
ENSMUST00000047903.8	Glt25d1	1	4	NA
ENSMUST00000043238.5	Slc35e1	1	NA	NA
ENSMUST00000005548.6	Hmox1	1	1	2
ENSMUST00000080536.6	Abce1	1	NA	NA
ENSMUST00000083510.1	Mir27a	2	NA	1
ENSMUST00000003912.6	Calr	5	7	18
ENSMUST00000034276.5	Cox4i1	1	NA	NA
ENSMUST00000045557.7	Slc7a5	1	NA	NA
ENSMUST00000101990.1	n-R5s136	2	3	NA
ENSMUST00000045487.3	Rhou	2	3	NA
ENSMUST00000054960.6	Irf2bp2	2	1	2
ENSMUST00000090006.5	Itgb1	26	52	74
ENSMUST00000174462.1	Zfp266	1	4	2
ENSMUST00000040912.7	Anln	6	6	NA
ENSMUST00000142064.1	Dpy19l1	6	11	8
ENSMUST00000034537.6	St3gal4	1	1	NA
ENSMUST00000120381.1	Stt3a	2	10	NA
ENSMUST00000165665.1	Arhgef12	4	8	NA
ENSMUST00000170489.1	Ddx6	8	26	7
ENSMUST00000035850.7	Npat	1	NA	NA
ENSMUST00000085651.4	Nptn	5	9	8
ENSMUST00000163694.1	Pkm2	8	17	6
ENSMUST00000034775.8	Fem1b	9	31	7
ENSMUST00000034756.8	Anxa2	3	7	3
ENSMUST00000049355.10	Mapk6	2	7	4
ENSMUST00000035889.8	Myo6	1	NA	NA
ENSMUST00000152594.1	Zbtb38	2	8	1
ENSMUST00000153965.1	Amotl2	1	NA	1
ENSMUST00000035170.6	Dnajc13	5	4	NA
ENSMUST00000080435.2	Dag1	1	1	6
ENSMUST00000035010.8	Stt3b	8	22	7
ENSMUST00000073109.5	Ctdspl	1	1	NA
ENSMUST00000007130.8	Ctnnb1	25	48	22
ENSMUST00000026270.7	Sacm1l	1	7	1
ENSMUST00000034507.7	Sesn3	1	NA	1
ENSMUST00000082700.1	SNORA1	1	2	1
ENSMUST00000034713.6	Ldlr	3	2	NA
ENSMUST00000165594.1	Sept7	1	1	NA
ENSMUST00000071125.5	Aplp2	2	3	1
ENSMUST00000015800.9	Hspa8	1	4	1
ENSMUST00000052725.7	Sc5d	1	6	NA
ENSMUST00000052686.2	H2afx	1	4	NA
ENSMUST00000066601.6	Hyou1	1	NA	1
ENSMUST00000172450.1	Pafah1b2	1	3	1
ENSMUST00000034843.7	Ireb2	1	5	NA
ENSMUST00000034785.7	Glce	1	NA	NA
ENSMUST00000034966.7	Rpl4	1	5	1
ENSMUST00000036615.5	Ptplad1	1	4	2
ENSMUST00000101817.1	U5	1	2	1
ENSMUST00000093721.1	U5	2	2	2
ENSMUST00000113707.2	Tpm1	1	4	7
ENSMUST00000067880.6	Adam10	9	23	19
ENSMUST00000034740.7	Nedd4	22	45	44
ENSMUST00000169492.1	Arpp19	1	NA	NA
ENSMUST00000034904.7	Elovl5	1	3	NA
ENSMUST00000083103.1	7SK	3	3	4
ENSMUST00000102184.1	mmu-mir-703	3	2	2
ENSMUST00000154207.1	Eef1a1	7	13	10
ENSMUST00000120690.1	Tmem30a	5	9	7
ENSMUST00000113028.1	1190002N15Rik	1	9	1
ENSMUST00000034983.5	Atp1b3	1	4	NA
ENSMUST00000172286.1	Wdr82	2	2	NA
ENSMUST00000060711.5	Epm2aip1	2	NA	NA
ENSMUST00000035086.6	Pdcd6ip	1	7	1
ENSMUST00000035105.5	Rpsa	1	1	NA
ENSMUST00000082991.1	Snora62	1	3	3
ENSMUST00000082387.1	mt-Tf	1	2	3
ENSMUST00000082389.1	mt-Tv	1	2	1
ENSMUST00000082391.1	mt-Tl1	2	3	3
ENSMUST00000082392.1	mt-Nd1	16	20	28
ENSMUST00000082393.1	mt-Ti	3	3	2
ENSMUST00000082394.1	mt-Tq	3	3	2
ENSMUST00000082395.1	mt-Tm	3	2	3
ENSMUST00000082396.1	mt-Nd2	14	22	33
ENSMUST00000082398.1	mt-Ta	1	2	2
ENSMUST00000082400.1	mt-Tc	2	2	2
ENSMUST00000082402.1	mt-Co1	1	2	6
ENSMUST00000082412.1	mt-Tr	2	2	2
ENSMUST00000082414.1	mt-Nd4	11	24	31
ENSMUST00000082416.1	mt-Ts2	1	1	2
ENSMUST00000082417.1	mt-Tl2	3	3	3
ENSMUST00000082418.1	mt-Nd5	43	55	78
ENSMUST00000082419.1	mt-Nd6	10	11	20
ENSMUST00000082420.1	mt-Te	1	1	1
ENSMUST00000082421.1	mt-Cytb	19	28	40
ENSMUST00000082423.1	mt-Tp	3	3	1
ENSMUST00000117399.1	Msn	4	21	42
ENSMUST00000115746.1	Clcn5	1	NA	NA
ENSMUST00000033313.2	Atp6ap2	3	NA	NA
ENSMUST00000115466.3	Usp9x	6	31	2
ENSMUST00000074913.5	Lamp2	4	8	8
ENSMUST00000115094.1	Xiap	3	6	NA
ENSMUST00000115073.2	Stag2	1	3	1
ENSMUST00000113027.1	Rnf128	9	16	7
ENSMUST00000033634.4	Acsl4	5	11	2
ENSMUST00000026292.8	Huwe1	1	3	NA
ENSMUST00000102296.1	Mir501	1	1	1
ENSMUST00000000804.6	Ddx3x	3	10	1
ENSMUST00000033429.2	Elf4	2	2	1
ENSMUST00000059899.2	Mmgt1	1	4	NA
ENSMUST00000083608.1	Mir224	2	3	3
ENSMUST00000002091.5	Bcap31	1	4	3
ENSMUST00000114299.1	Flna	10	20	43
ENSMUST00000033775.2	Mpp1	1	1	NA
ENSMUST00000114059.3	Pls3	1	2	NA
ENSMUST00000121153.1	Rlim	3	11	2
ENSMUST00000151689.1	Magt1	2	3	2
ENSMUST00000054889.3	Cldn2	9	5	8
ENSMUST00000083668.1	Mirlet7f-2	1	1	NA
ENSMUST00000033720.5	Rbbp7	1	3	NA
ENSMUST00000112248.2	Mospd2	1	NA	NA
ENSMUST00000166468.1	Ptprk	2	NA	NA
ENSMUST00000092566.6	Slc16a10	1	NA	NA
ENSMUST00000053484.6	Eea1	1	NA	NA
ENSMUST00000076817.4	Utrn	1	1	1
ENSMUST00000068581.7	Gja1	1	9	1
ENSMUST00000020078.7	Lims1	2	11	5
ENSMUST00000003310.5	Ranbp2	1	12	NA
ENSMUST00000020312.6	Ccdc109a	3	3	NA
ENSMUST00000077925.5	Unc5b	1	9	2
ENSMUST00000020099.5	Cdk1	1	NA	NA
ENSMUST00000143791.1	Bicc1	2	2	1
ENSMUST00000170240.1	Txnrd1	2	4	2
ENSMUST00000020107.7	Atp2b1	2	1	NA
ENSMUST00000105283.1	Kitl	1	NA	NA
ENSMUST00000072777.7	Hmga2	12	32	14
ENSMUST00000165952.1	Lats1	1	2	NA
ENSMUST00000150751.1	B230208H11Rik	1	1	1
ENSMUST00000020188.6	Ifngr1	1	NA	NA
ENSMUST00000104252.1	SNORD101	1	1	1
ENSMUST00000041416.7	Vnn1	1	NA	NA
ENSMUST00000020171.4	Ctgf	2	21	22
ENSMUST00000083936.1	U3	1	2	4
ENSMUST00000019962.8	Cd164	3	12	16
ENSMUST00000058714.8	Cd24a	3	15	9
ENSMUST00000020027.4	Serinc1	4	15	20
ENSMUST00000020308.3	Ddit4	2	9	8
ENSMUST00000004316.7	Psap	4	14	27
ENSMUST00000092498.5	Sgpl1	1	6	5
ENSMUST00000020288.7	Eif4ebp2	1	5	2
ENSMUST00000047883.8	Tspan15	1	1	NA
ENSMUST00000105447.3	Vps26a	1	1	1
ENSMUST00000020023.6	Reep3	4	13	1
ENSMUST00000020081.4	Zwint	1	2	1
ENSMUST00000009435.5	Pttg1ip	1	2	3
ENSMUST00000165704.1	Ptbp1	1	2	NA
ENSMUST00000047864.9	Eef2	12	24	9
ENSMUST00000020238.7	Hsp90b1	2	14	14
ENSMUST00000092244.5	Gnptab	1	3	NA
ENSMUST00000076694.6	Slc25a3	5	6	4
ENSMUST00000072239.7	Tmpo	5	11	1
ENSMUST00000020217.5	Nudt4	4	3	3
ENSMUST00000038377.7	Btg1	7	8	1
ENSMUST00000058154.8	Tmtc3	5	7	NA
ENSMUST00000099276.2	Atxn7l3b	3	9	9
ENSMUST00000035563.7	Tspan8	2	4	NA
ENSMUST00000047672.7	Cct2	3	8	5
ENSMUST00000020408.8	Mdm2	4	14	3
ENSMUST00000064667.7	Rap1b	4	12	5
ENSMUST00000040344.6	Gns	1	NA	NA
ENSMUST00000039810.7	Xpot	1	NA	NA
ENSMUST00000006911.5	Cdk4	1	1	1
ENSMUST00000026459.5	Atp5b	8	NA	5
ENSMUST00000105229.1	Cd63	3	4	7
ENSMUST00000020695.6	Tns3	2	3	9
ENSMUST00000108425.1	Crk	3	4	NA
ENSMUST00000058438.8	Dcaf7	1	2	2
ENSMUST00000060895.5	Ugp2	1	2	NA
ENSMUST00000078830.4	Rtn4	5	16	26
ENSMUST00000006629.7	Spnb2	1	8	NA
ENSMUST00000081265.5	Ebf1	1	2	1
ENSMUST00000020630.7	Hspa4	1	5	6
ENSMUST00000060945.5	Aff4	11	83	10
ENSMUST00000018727.3	G3bp1	2	NA	NA
ENSMUST00000071026.3	Eif5a	1	5	1
ENSMUST00000017692.8	Suz12	1	2	NA
ENSMUST00000103169.3	Spag9	1	2	NA
ENSMUST00000001480.7	Npepps	1	2	NA
ENSMUST00000106752.3	Psmd12	1	2	NA
ENSMUST00000093907.4	Sept9	1	3	NA
ENSMUST00000026125.2	Thoc4	1	1	NA
ENSMUST00000144852.1	Tug1	3	4	1
ENSMUST00000002818.8	Ykt6	1	2	NA
ENSMUST00000000137.7	Actr2	6	18	8
ENSMUST00000119528.1	Gm12054	1	1	2
ENSMUST00000173867.1	Cct4	2	2	NA
ENSMUST00000102869.1	Xpo1	3	4	NA
ENSMUST00000018990.7	Pank3	7	22	NA
ENSMUST00000020576.7	Ccng1	4	8	7
ENSMUST00000020640.7	Gnb2l1	2	2	1
ENSMUST00000145353.1	Cnot6	5	8	NA
ENSMUST00000020637.8	Canx	18	32	34
ENSMUST00000109142.1	Hnrnph1	1	2	NA
ENSMUST00000163947.1	Hnrnpab	1	2	1
ENSMUST00000109057.1	9530068E07Rik	4	7	8
ENSMUST00000018737.6	Sparc	10	15	34
ENSMUST00000061242.7	Arf1	1	3	1
ENSMUST00000044250.3	Alkbh5	3	8	3
ENSMUST00000019649.3	Ubb	1	1	NA
ENSMUST00000082965.1	Snord118	2	5	2
ENSMUST00000005371.5	Trp53	1	1	1
ENSMUST00000102589.4	Eif4a1	3	4	3
ENSMUST00000018437.2	Pfn1	4	7	7
ENSMUST00000021091.8	Pafah1b1	5	6	3
ENSMUST00000100843.2	Prpf8	1	3	NA
ENSMUST00000021201.5	Cpd	4	12	2
ENSMUST00000058496.7	Taok1	1	3	NA
ENSMUST00000000193.5	Ccl2	2	8	2
ENSMUST00000018315.3	Vmp1	2	7	6
ENSMUST00000083521.1	Mir21	1	1	1
ENSMUST00000103186.4	Cltc	24	48	32
ENSMUST00000020775.2	Dynll2	1	NA	NA
ENSMUST00000139129.2	Srsf1	1	5	NA
ENSMUST00000041589.5	Tob1	3	10	5
ENSMUST00000001479.4	Kpnb1	8	16	3
ENSMUST00000103146.4	Rpl23	1	1	1
ENSMUST00000043843.5	Lasp1	1	1	2
ENSMUST00000068031.7	Top2a	5	11	NA
ENSMUST00000060792.5	Ptrf	2	8	3
ENSMUST00000083886.1	U2	1	2	2
ENSMUST00000002043.3	Ccdc47	3	5	1
ENSMUST00000021062.5	Ddx5	7	18	11
ENSMUST00000020930.7	Gna13	4	25	3
ENSMUST00000106677.1	Prkar1a	5	16	10
ENSMUST00000106454.1	H3f3b	7	16	6
ENSMUST00000156293.1	BC018473	1	1	1
ENSMUST00000092404.6	Srsf2	1	3	NA
ENSMUST00000017610.3	Timp2	19	35	49
ENSMUST00000026122.4	P4hb	4	18	8
ENSMUST00000106197.3	Arhgdia	1	6	3
ENSMUST00000038096.7	Fn3krp	1	1	1
ENSMUST00000037811.6	Apob	12	14	186
ENSMUST00000020911.7	Sdc1	3	6	10
ENSMUST00000100986.2	Esyt2	1	2	NA
ENSMUST00000020909.2	Laptm4a	4	11	11
ENSMUST00000171737.1	Odc1	1	3	NA
ENSMUST00000020974.6	Id2	3	NA	NA
ENSMUST00000076698.5	Sypl	1	2	NA
ENSMUST00000013130.8	Strn3	1	NA	NA
ENSMUST00000083298.1	U2	2	2	2
ENSMUST00000110461.1	Hif1a	1	2	NA
ENSMUST00000021552.1	Zfp36l1	3	1	2
ENSMUST00000021692.7	Yy1	1	1	NA
ENSMUST00000018851.7	Dync1h1	1	2	NA
ENSMUST00000074417.7	Eif5	1	1	NA
ENSMUST00000021807.6	Dek	1	3	NA
ENSMUST00000068603.6	Iqgap2	1	NA	NA
ENSMUST00000109401.1	Tnpo1	15	51	24
ENSMUST00000059515.6	Gdi2	1	3	1
ENSMUST00000019276.4	BC005537	2	6	2
ENSMUST00000047311.8	Mboat1	10	9	NA
ENSMUST00000060805.6	Fam120a	6	6	2
ENSMUST00000134862.1	Rnf44	3	2	1
ENSMUST00000054274.1	Lhfpl2	1	6	2
ENSMUST00000067246.4	Slc30a5	1	1	NA
ENSMUST00000091829.2	Larp4b	1	6	NA
ENSMUST00000021738.8	Gpr137b	1	NA	NA
ENSMUST00000087714.3	Hist1h4j	1	NA	NA
ENSMUST00000080511.2	Hist1h1b	2	2	NA
ENSMUST00000099704.3	Hist1h3i	1	NA	NA
ENSMUST00000091741.4	Hist1h2ag	1	1	NA
ENSMUST00000102972.2	Hist1h4h	1	1	NA
ENSMUST00000080859.5	Hist1h3g	1	1	NA
ENSMUST00000078156.3	Hist1h2bh	1	1	NA
ENSMUST00000045301.6	Hist1h1d	2	1	NA
ENSMUST00000105107.1	Hist1h3e	1	NA	NA
ENSMUST00000102968.1	Hist1h4d	2	3	NA
ENSMUST00000062045.2	Hist1h1e	1	1	NA
ENSMUST00000040914.1	Hist1h1c	1	3	1
ENSMUST00000078369.1	Hist1h2ab	1	1	NA
ENSMUST00000091703.2	Hist1h3b	1	1	NA
ENSMUST00000102965.2	Hist1h4b	1	2	NA
ENSMUST00000042834.3	Uqcrfs1	1	NA	NA
ENSMUST00000175491.1	AC147162.1	1	NA	NA
ENSMUST00000083487.1	Mirlet7a-1	1	1	NA
ENSMUST00000110085.3	Bicd2	1	NA	2
ENSMUST00000021940.7	Lman2	1	NA	NA
ENSMUST00000057844.8	B230219D22Rik	5	8	2
ENSMUST00000007980.6	Hnrnpa0	1	4	2
ENSMUST00000116403.2	Hnrnpk	3	10	2
ENSMUST00000155487.1	Hiatl1	1	3	NA
ENSMUST00000022102.6	Clptm1l	1	1	2
ENSMUST00000022176.8	Hmgcr	6	22	8
ENSMUST00000041623.7	Enc1	1	17	11
ENSMUST00000152704.1	Btf3	1	1	NA
ENSMUST00000053927.5	Erbb2ip	1	6	NA
ENSMUST00000047627.7	Gpbp1	1	1	NA
ENSMUST00000070731.4	Il6st	2	NA	NA
ENSMUST00000022369.7	Vcl	2	8	17
ENSMUST00000162645.1	Zmiz1	1	4	3
ENSMUST00000022322.9	Glud1	3	NA	NA
ENSMUST00000088419.6	Mbnl2	1	2	1
ENSMUST00000026624.4	Tm9sf2	3	4	NA
ENSMUST00000022293.7	Vdac2	2	5	NA
ENSMUST00000100823.2	Gm10397	1	NA	NA
ENSMUST00000022429.2	Arf4	1	1	NA
ENSMUST00000165649.1	Ghitm	1	3	NA
ENSMUST00000111817.1	Gmfb	2	6	NA
ENSMUST00000175096.1	AC027184.1	4	4	2
ENSMUST00000022563.6	Mtmr6	1	1	NA
ENSMUST00000006235.6	Ctsb	1	7	12
ENSMUST00000022616.6	Clu	1	13	28
ENSMUST00000022629.8	Dpysl2	1	2	NA
ENSMUST00000022704.7	Itm2b	4	6	10
ENSMUST00000083213.1	Snora31	1	NA	1
ENSMUST00000052965.6	Nipbl	1	1	NA
ENSMUST00000090227.4	March6	2	NA	3
ENSMUST00000016771.6	Myh9	4	17	34
ENSMUST00000067689.6	Tnrc6b	1	1	NA
ENSMUST00000051186.8	Prkaa1	2	1	NA
ENSMUST00000036439.4	Cdh6	3	25	6
ENSMUST00000058845.7	Basp1	1	2	NA
ENSMUST00000022881.7	Fam134b	2	NA	NA
ENSMUST00000110297.2	Oxr1	2	NA	NA
ENSMUST00000044113.8	Eif2c2	3	7	1
ENSMUST00000089610.3	Plec	5	18	2
ENSMUST00000171911.1	Plxnb2	2	5	1
ENSMUST00000071874.5	Ano6	1	1	NA
ENSMUST00000100203.3	Dip2b	1	1	NA
ENSMUST00000118152.1	Cbx5	36	61	20
ENSMUST00000082424.4	Sepp1	4	5	NA
ENSMUST00000022742.5	Nup155	1	1	NA
ENSMUST00000090380.4	Lmbrd2	2	3	NA
ENSMUST00000165551.1	Golph3	2	6	NA
ENSMUST00000022865.9	Mtdh	4	7	1
ENSMUST00000001809.8	Pabpc1	12	23	19
ENSMUST00000022894.7	Ywhaz	10	18	8
ENSMUST00000065308.5	Azin1	2	1	1
ENSMUST00000022906.7	Fzd6	1	NA	NA
ENSMUST00000022927.9	Rad21	6	11	NA
ENSMUST00000037270.3	D15Ertd621e	5	29	11
ENSMUST00000022977.7	Sqle	4	12	2
ENSMUST00000100635.3	Fam84b	1	NA	NA
ENSMUST00000161976.1	Myc	1	4	3
ENSMUST00000004072.8	Rpl8	1	4	1
ENSMUST00000089377.5	Lgals1	1	2	4
ENSMUST00000052097.7	H1f0	1	4	NA
ENSMUST00000074991.2	Tmem184b	1	2	1
ENSMUST00000054014.7	Ddx17	1	NA	1
ENSMUST00000044970.6	Mgat3	7	NA	NA
ENSMUST00000109605.3	Atf4	1	2	NA
ENSMUST00000172107.1	St13	1	2	NA
ENSMUST00000023100.6	Srebf2	3	4	2
ENSMUST00000083242.1	U12	3	3	3
ENSMUST00000083674.1	Mirlet7c-2	1	1	1
ENSMUST00000083630.1	Mirlet7b	1	2	1
ENSMUST00000100309.1	Alg10b	4	13	8
ENSMUST00000023087.6	Twf1	1	10	2
ENSMUST00000023099.6	Slc38a2	25	45	27
ENSMUST00000169707.1	Ccnt1	2	4	2
ENSMUST00000003450.8	Ddx23	1	1	1
ENSMUST00000053183.9	Arf3	2	2	1
ENSMUST00000023749.8	Tmbim6	10	17	18
ENSMUST00000023762.5	Lass5	1	NA	1
ENSMUST00000057632.8	Larp4	3	1	NA
ENSMUST00000169681.1	Eif4b	3	8	8
ENSMUST00000051341.4	Mfsd5	1	NA	NA
ENSMUST00000069107.7	Mapk1	1	3	4
ENSMUST00000038053.6	Lpp	1	2	1
ENSMUST00000100026.3	Ccdc50	7	11	1
ENSMUST00000078717.6	Lrrc58	10	20	13
ENSMUST00000023507.6	Gsk3b	2	5	2
ENSMUST00000134802.1	Phldb2	2	1	3
ENSMUST00000023433.6	Tomm70a	3	6	NA
ENSMUST00000046663.7	Dcbld2	2	5	3
ENSMUST00000023580.6	Usp25	4	3	1
ENSMUST00000169502.1	App	1	NA	16
ENSMUST00000023150.5	1810013L24Rik	1	NA	NA
ENSMUST00000115645.3	Ranbp1	1	2	NA
ENSMUST00000044783.7	Eif4g1	7	28	7
ENSMUST00000168891.1	Eif4a2	1	2	4
ENSMUST00000061350.6	Atp13a3	37	70	64
ENSMUST00000023467.8	Pak2	1	8	NA
ENSMUST00000023486.8	Tfrc	19	26	8
ENSMUST00000114666.2	Atp6v1a	4	10	9
ENSMUST00000023344.3	Slc35a5	1	1	1
ENSMUST00000084838.6	Cd47	4	16	5
ENSMUST00000118650.1	Gm6767	1	NA	NA
ENSMUST00000067744.7	Cggbp1	1	6	NA
ENSMUST00000164314.1	Mir155	1	2	2
ENSMUST00000083463.1	Mir155	1	2	1
ENSMUST00000023687.7	Ifngr2	1	4	NA
ENSMUST00000113975.2	Slc5a3	12	7	1
ENSMUST00000131098.1	Gm16309	1	NA	NA
ENSMUST00000023612.8	Ets2	1	2	NA
ENSMUST00000024709.7	Cd2ap	6	13	1
ENSMUST00000112498.2	Crim1	3	2	2
ENSMUST00000064234.6	Ezr	2	1	NA
ENSMUST00000041047.2	Lnpep	6	9	NA
ENSMUST00000024879.6	Birc6	1	6	NA
ENSMUST00000096766.4	Eml4	1	NA	NA
ENSMUST00000151287.1	Tcp1	6	10	6
ENSMUST00000024698.8	Tnfrsf12a	1	3	2
ENSMUST00000075884.6	Msln	1	NA	NA
ENSMUST00000040907.6	Decr2	1	NA	NA
ENSMUST00000053020.6	Neurl1b	1	NA	NA
ENSMUST00000015719.8	Atp6v0e	2	2	2
ENSMUST00000130643.1	Srpk1	1	1	NA
ENSMUST00000159086.2	Zfp871	3	5	NA
ENSMUST00000163360.1	D17H6S56E-5	1	NA	NA
ENSMUST00000001566.8	Tubb5	8	12	8
ENSMUST00000062783.8	AY036118	9	11	3
ENSMUST00000024708.4	Tnfrsf21	1	NA	1
ENSMUST00000024739.7	Hsp90ab1	1	6	12
ENSMUST00000024897.8	Vapa	4	11	1
ENSMUST00000118283.1	Tgif1	2	2	2
ENSMUST00000148960.1	2900073G15Rik	2	NA	4
ENSMUST00000024873.5	Yipf4	1	6	2
ENSMUST00000167498.1	Gm6548	4	NA	NA
ENSMUST00000060366.6	Zfp36l2	3	16	6
ENSMUST00000040440.6	Calm2	2	5	4
ENSMUST00000096575.3	Map3k2	2	2	NA
ENSMUST00000042345.6	Ctnna1	2	3	NA
ENSMUST00000025486.8	Lmnb1	1	2	NA
ENSMUST00000115366.2	Slc12a2	36	34	3
ENSMUST00000025515.6	Tmx3	2	NA	1
ENSMUST00000025083.7	Kif5b	1	6	NA
ENSMUST00000025218.6	Etf1	3	9	1
ENSMUST00000083715.1	Snora74a	1	1	1
ENSMUST00000083211.1	Vault	4	4	4
ENSMUST00000175620.1	AC127323.1	1	1	1
ENSMUST00000036030.7	Tmed7	1	4	2
ENSMUST00000066785.6	Ndst1	1	NA	NA
ENSMUST00000146409.1	Slc26a2	3	NA	NA
ENSMUST00000115145.2	Onecut2	1	6	1
ENSMUST00000091852.4	Mex3c	1	5	NA
ENSMUST00000026495.8	Atp5a1	2	5	1
ENSMUST00000170373.1	Atl3	9	20	15
ENSMUST00000052248.7	Eef1g	1	6	1
ENSMUST00000112832.1	Rorb	1	1	1
ENSMUST00000096194.2	Tmem2	2	5	2
ENSMUST00000013807.7	Pten	3	2	NA
ENSMUST00000025729.5	Tnks2	30	55	20
ENSMUST00000012587.3	Kif11	1	4	NA
ENSMUST00000172095.1	Myof	15	34	NA
ENSMUST00000025989.8	Tm9sf3	24	40	38
ENSMUST00000026217.4	Chuk	1	4	NA
ENSMUST00000026043.5	Slk	2	2	NA
ENSMUST00000111662.3	Tcf7l2	1	2	NA
ENSMUST00000099274.2	Pdzd8	5	8	NA
ENSMUST00000008893.8	Coro1b	1	1	NA
ENSMUST00000046506.6	Clcf1	2	NA	NA
ENSMUST00000025804.4	Rab1b	1	1	1
ENSMUST00000116560.2	Cfl1	7	13	10
ENSMUST00000172812.1	Malat1	51	81	66
ENSMUST00000174784.1	Gm20417	1	3	1
ENSMUST00000173672.1	Neat1	25	24	1
ENSMUST00000131252.1	Sf1	1	2	NA
ENSMUST00000025918.7	Stip1	1	3	NA
ENSMUST00000065304.5	Rtn3	11	25	16
ENSMUST00000171670.1	Snhg1	2	2	NA
ENSMUST00000083153.1	Snord22	2	2	2
ENSMUST00000096246.3	Ganab	1	3	1
ENSMUST00000079602.5	Ahnak	3	7	2
ENSMUST00000025563.6	Fth1	7	6	3
ENSMUST00000010807.4	Fads1	1	3	1
ENSMUST00000096230.4	Gm98	4	11	2
ENSMUST00000113082.2	Ddb1	1	4	10
ENSMUST00000025561.7	Anxa1	1	5	3
ENSMUST00000161562.1	Gm5822	3	NA	NA
ENSMUST00000049572.8	Lipa	3	9	9
ENSMUST00000099494.2	Btaf1	1	NA	NA
ENSMUST00000163265.1	Arhgap19	1	NA	NA
ENSMUST00000026221.5	Scd2	65	93	101
ENSMUST00000041331.2	Scd1	3	3	NA
ENSMUST00000164268.1	Fam178a	1	NA	NA
ENSMUST00000070185.4	Mgea5	3	3	NA
ENSMUST00000138302.1	D19Wsu162e	3	2	4
ENSMUST00000026050.7	Gsto1	2	5	1
ENSMUST00000043150.4	Acsl5	3	9	NA
ENSMUST00000111460.3	2700078E11Rik	1	4	2
ENSMUST00000025955.6	Eif3a	2	4	NA
ENSMUST00000082125.5	Nuak2	NA	1	1
ENSMUST00000087933.3	Tpp2	NA	3	NA
ENSMUST00000113444.1	Agfg1	NA	2	NA
ENSMUST00000042509.6	Ppip5k2	NA	1	NA
ENSMUST00000027727.8	Adipor1	NA	1	NA
ENSMUST00000027642.2	Nek7	NA	5	NA
ENSMUST00000027053.7	Rdh10	NA	10	2
ENSMUST00000086421.5	Nck2	NA	1	NA
ENSMUST00000087435.4	Bmpr2	NA	10	1
ENSMUST00000160834.1	Nbeal1	NA	1	NA
ENSMUST00000058237.7	Ugt1a7c	NA	3	NA
ENSMUST00000097625.3	Pam	NA	3	1
ENSMUST00000027585.7	Tmem163	NA	2	NA
ENSMUST00000068505.7	Capn2	NA	2	NA
ENSMUST00000110855.1	Lpgat1	NA	1	NA
ENSMUST00000016315.9	Lamb3	NA	3	NA
ENSMUST00000117146.1	Ube2w	NA	1	NA
ENSMUST00000045383.7	Cnnm4	NA	4	NA
ENSMUST00000027279.5	Obfc2a	NA	3	2
ENSMUST00000122226.1	Eif4a-ps4	NA	4	NA
ENSMUST00000175592.1	AC120136.3	NA	1	2
ENSMUST00000016309.9	Tmbim1	NA	1	NA
ENSMUST00000027432.8	Psmd1	NA	2	NA
ENSMUST00000045970.6	Gpc1	NA	3	1
ENSMUST00000027623.7	Tsn	NA	1	NA
ENSMUST00000086556.5	Elk4	NA	1	NA
ENSMUST00000047714.7	Kdm5b	NA	1	1
ENSMUST00000041023.7	Ipo9	NA	1	NA
ENSMUST00000038945.5	Phlda3	NA	2	1
ENSMUST00000038760.8	Lad1	NA	3	NA
ENSMUST00000083524.1	Mir181b-1	NA	1	2
ENSMUST00000035065.7	Ptgs2	NA	2	15
ENSMUST00000023918.6	Ivns1abp	NA	6	7
ENSMUST00000065673.3	Tor1aip2	NA	1	NA
ENSMUST00000122424.1	Fam20b	NA	4	NA
ENSMUST00000071718.5	Prdx6	NA	1	NA
ENSMUST00000044021.5	Slc19a2	NA	1	NA
ENSMUST00000111432.3	Creg1	NA	1	NA
ENSMUST00000027989.6	Hsd17b7	NA	3	1
ENSMUST00000134115.1	Cnih4	NA	2	NA
ENSMUST00000035295.5	Degs1	NA	1	6
ENSMUST00000028135.8	Fam129b	NA	2	NA
ENSMUST00000028278.7	Psmd14	NA	2	NA
ENSMUST00000090824.5	B230120H23Rik	NA	2	NA
ENSMUST00000112016.2	Atf2	NA	5	NA
ENSMUST00000047232.7	Agps	NA	2	NA
ENSMUST00000035840.5	Zdhhc5	NA	1	NA
ENSMUST00000028619.4	Hsd17b12	NA	6	5
ENSMUST00000090219.6	Bmf	NA	10	10
ENSMUST00000053699.6	Secisbp2l	NA	1	NA
ENSMUST00000110266.3	Ptpra	NA	4	1
ENSMUST00000035346.7	8430427H17Rik	NA	1	NA
ENSMUST00000109587.2	Rbm39	NA	1	NA
ENSMUST00000103137.3	Epb4.1l1	NA	2	NA
ENSMUST00000081932.6	Nmt2	NA	1	NA
ENSMUST00000117219.1	Gm13340	NA	1	10
ENSMUST00000015011.3	Surf4	NA	1	NA
ENSMUST00000036691.7	Prrc2b	NA	1	NA
ENSMUST00000112934.1	Rc3h2	NA	1	NA
ENSMUST00000083489.1	Mir181a-2	NA	2	1
ENSMUST00000112693.2	Rif1	NA	2	NA
ENSMUST00000112142.1	Dync1i2	NA	1	NA
ENSMUST00000133124.1	Itga6	NA	1	NA
ENSMUST00000102689.3	Sp3	NA	1	NA
ENSMUST00000018914.2	Atp5g3	NA	2	NA
ENSMUST00000028593.4	Prrg4	NA	1	NA
ENSMUST00000028554.3	Lpcat4	NA	3	3
ENSMUST00000039559.8	Thbs1	NA	8	68
ENSMUST00000055241.6	Zfp106	NA	2	NA
ENSMUST00000102476.4	B2m	NA	4	6
ENSMUST00000103172.3	Dstn	NA	7	1
ENSMUST00000056149.8	Abhd12	NA	1	NA
ENSMUST00000028981.8	Mapre1	NA	2	NA
ENSMUST00000043237.7	Trp53inp2	NA	1	1
ENSMUST00000017153.3	Sdc4	NA	3	1
ENSMUST00000070642.3	Cebpb	NA	2	1
ENSMUST00000028995.4	2010011I20Rik	NA	2	NA
ENSMUST00000168292.1	AF085738	NA	2	1
ENSMUST00000029090.2	2310003C23Rik	NA	2	NA
ENSMUST00000154148.1	Arfip1	NA	2	NA
ENSMUST00000029569.2	Slc35a3	NA	3	NA
ENSMUST00000029303.7	Naa15	NA	1	NA
ENSMUST00000029804.8	Metap1	NA	1	NA
ENSMUST00000098574.2	Rap1gds1	NA	1	NA
ENSMUST00000065938.8	Impa1	NA	1	NA
ENSMUST00000029257.8	Atp11b	NA	1	NA
ENSMUST00000029266.8	Anxa5	NA	3	4
ENSMUST00000107924.1	2810407C02Rik	NA	3	2
ENSMUST00000107802.1	Trim59	NA	2	NA
ENSMUST00000107664.2	Sh3d19	NA	1	NA
ENSMUST00000049382.4	Gatad2b	NA	1	NA
ENSMUST00000029515.4	S100a11	NA	1	1
ENSMUST00000045756.7	S100a10	NA	2	NA
ENSMUST00000102694.3	Ptgfrn	NA	4	5
ENSMUST00000118209.1	Atp5f1	NA	3	NA
ENSMUST00000067630.6	Dram2	NA	3	1
ENSMUST00000014743.3	Csf1	NA	1	NA
ENSMUST00000029477.6	Slc25a24	NA	4	NA
ENSMUST00000029769.7	Gclm	NA	9	NA
ENSMUST00000166033.1	Ube2d3	NA	1	NA
ENSMUST00000029846.3	Cyr61	NA	11	13
ENSMUST00000170398.1	Bcl10	NA	1	NA
ENSMUST00000102911.3	Slc44a1	NA	6	NA
ENSMUST00000068792.6	D730040F13Rik	NA	1	NA
ENSMUST00000030076.5	Rod1	NA	17	NA
ENSMUST00000107245.2	Nfib	NA	3	NA
ENSMUST00000107107.2	Plaa	NA	4	NA
ENSMUST00000102781.3	Jak1	NA	1	NA
ENSMUST00000106257.3	Cap1	NA	1	NA
ENSMUST00000030399.6	Rragc	NA	1	NA
ENSMUST00000030315.6	Pum1	NA	1	NA
ENSMUST00000030917.5	Ski	NA	7	NA
ENSMUST00000029865.3	Trp53inp1	NA	14	1
ENSMUST00000107796.1	Mcart1	NA	1	NA
ENSMUST00000091064.6	Rraga	NA	1	NA
ENSMUST00000094993.2	Klhl9	NA	1	2
ENSMUST00000106858.1	Mier1	NA	1	NA
ENSMUST00000079345.7	Gm12715	NA	4	1
ENSMUST00000030361.4	Tmem59	NA	3	2
ENSMUST00000030471.8	Lrrc41	NA	1	NA
ENSMUST00000030455.8	Akr1a4	NA	2	NA
ENSMUST00000093716.1	U5	NA	1	NA
ENSMUST00000030398.3	Slc2a1	NA	1	NA
ENSMUST00000058754.2	Zmpste24	NA	2	NA
ENSMUST00000118517.1	Ftl2	NA	1	2
ENSMUST00000062356.6	Marcksl1	NA	1	NA
ENSMUST00000152796.1	Ythdf2	NA	1	NA
ENSMUST00000084241.5	Wasf2	NA	3	NA
ENSMUST00000037099.8	Clic4	NA	9	2
ENSMUST00000071169.2	Rcc2	NA	1	1
ENSMUST00000167765.1	Gm17565	NA	1	NA
ENSMUST00000084124.6	Pgd	NA	1	NA
ENSMUST00000083559.1	Mir34a	NA	1	1
ENSMUST00000035635.7	Bmp2k	NA	1	NA
ENSMUST00000004646.6	Coro1c	NA	1	NA
ENSMUST00000131300.1	Ppp1cb	NA	3	NA
ENSMUST00000031091.8	D5Ertd579e	NA	1	1
ENSMUST00000159786.1	Apbb2	NA	3	2
ENSMUST00000148750.1	Slc4a4	NA	1	NA
ENSMUST00000031377.7	Scarb2	NA	1	NA
ENSMUST00000074733.7	Sept11	NA	4	2
ENSMUST00000112642.1	Evi5	NA	1	NA
ENSMUST00000031198.4	Fam69a	NA	1	1
ENSMUST00000102581.4	Kctd10	NA	1	NA
ENSMUST00000019660.4	Zkscan1	NA	1	NA
ENSMUST00000030556.7	Ptpn12	NA	2	NA
ENSMUST00000145167.1	Ept1	NA	9	1
ENSMUST00000031017.9	Fosl2	NA	11	11
ENSMUST00000019109.7	Ywhah	NA	1	NA
ENSMUST00000030992.4	Rnf4	NA	3	NA
ENSMUST00000031081.4	Pi4k2b	NA	2	NA
ENSMUST00000031072.7	Anapc4	NA	1	NA
ENSMUST00000031144.7	Tmem165	NA	3	NA
ENSMUST00000031160.9	Paics	NA	4	NA
ENSMUST00000031167.5	Polr2b	NA	2	1
ENSMUST00000113229.1	Mob1b	NA	4	NA
ENSMUST00000031355.6	Uso1	NA	1	NA
ENSMUST00000031331.6	Ccng2	NA	1	NA
ENSMUST00000082223.6	Rpl5	NA	1	NA
ENSMUST00000100848.2	Gm10401	NA	1	NA
ENSMUST00000031513.7	Srsf9	NA	1	NA
ENSMUST00000156249.1	Ubc	NA	3	2
ENSMUST00000031402.8	Cct6a	NA	4	NA
ENSMUST00000036125.8	Eif4h	NA	7	NA
ENSMUST00000031555.1	Lfng	NA	2	1
ENSMUST00000080537.7	Rac1	NA	7	3
ENSMUST00000150411.1	Gm10167	NA	1	NA
ENSMUST00000161779.1	Hipk2	NA	7	1
ENSMUST00000041093.5	Creb3l2	NA	2	NA
ENSMUST00000031697.8	Cul1	NA	2	NA
ENSMUST00000080723.4	Tax1bp1	NA	1	NA
ENSMUST00000043148.6	Gng12	NA	1	NA
ENSMUST00000113600.3	Rab7	NA	1	1
ENSMUST00000113326.1	Foxp1	NA	5	1
ENSMUST00000063854.4	Ppp4r2	NA	3	NA
ENSMUST00000169217.1	Edem1	NA	6	NA
ENSMUST00000032457.8	Atg7	NA	1	NA
ENSMUST00000032309.6	Csda	NA	1	NA
ENSMUST00000032322.8	Lrp6	NA	1	NA
ENSMUST00000016631.7	Ppfibp1	NA	1	3
ENSMUST00000040159.4	C1galt1	NA	1	NA
ENSMUST00000031637.5	Ndufa4	NA	3	NA
ENSMUST00000045235.5	B630005N14Rik	NA	1	NA
ENSMUST00000139231.1	2610001J05Rik	NA	1	NA
ENSMUST00000015877.7	Capza2	NA	14	NA
ENSMUST00000102993.3	Ube2h	NA	2	NA
ENSMUST00000019143.8	Slc35b4	NA	1	NA
ENSMUST00000077290.7	Pdia4	NA	1	3
ENSMUST00000114459.1	Hnrnpa2b1	NA	5	2
ENSMUST00000003572.8	Gars	NA	1	NA
ENSMUST00000114321.1	Kbtbd2	NA	1	NA
ENSMUST00000053015.5	Pcbp1	NA	1	2
ENSMUST00000163139.1	Plxna1	NA	2	5
ENSMUST00000041544.7	Fbln2	NA	7	44
ENSMUST00000032194.4	Bhlhe40	NA	10	NA
ENSMUST00000032196.6	Arl8b	NA	5	NA
ENSMUST00000032425.5	Tmem111	NA	5	3
ENSMUST00000015511.8	Plxnd1	NA	1	NA
ENSMUST00000158458.1	U7	NA	2	NA
ENSMUST00000158992.1	Scarna10	NA	1	NA
ENSMUST00000064910.6	Strap	NA	1	NA
ENSMUST00000136008.1	Ergic2	NA	1	NA
ENSMUST00000146074.1	Zfp568	NA	1	NA
ENSMUST00000032629.9	Cyfip1	NA	2	NA
ENSMUST00000036372.6	Chsy1	NA	1	1
ENSMUST00000172390.1	Gm17504	NA	1	NA
ENSMUST00000120520.1	Acer3	NA	2	NA
ENSMUST00000033030.7	Parva	NA	1	NA
ENSMUST00000171573.1	Copb1	NA	4	3
ENSMUST00000033282.4	Bccip	NA	1	NA
ENSMUST00000035742.7	Tnfrsf23	NA	5	NA
ENSMUST00000051209.4	Peg3	NA	1	1
ENSMUST00000000619.6	Clcn4-2	NA	3	NA
ENSMUST00000004554.7	Rps5	NA	1	NA
ENSMUST00000005714.7	Ube2m	NA	1	NA
ENSMUST00000032561.8	Vasp	NA	1	1
ENSMUST00000002284.9	Plaur	NA	1	NA
ENSMUST00000068045.7	Actn4	NA	5	NA
ENSMUST00000001845.5	Capns1	NA	1	NA
ENSMUST00000085585.5	Lsm14a	NA	1	2
ENSMUST00000124300.1	Rpl13a	NA	2	NA
ENSMUST00000163812.2	Prc1	NA	2	NA
ENSMUST00000051522.8	Gm7964	NA	2	NA
ENSMUST00000032882.8	Ndufc2	NA	1	NA
ENSMUST00000036274.5	Spcs2	NA	1	1
ENSMUST00000033283.9	Rrm1	NA	6	NA
ENSMUST00000033184.3	Tpp1	NA	1	3
ENSMUST00000106653.1	Usp47	NA	4	NA
ENSMUST00000071641.4	Gm15500	NA	1	NA
ENSMUST00000170430.1	Pik3c2a	NA	3	NA
ENSMUST00000098092.2	Itpripl2	NA	1	1
ENSMUST00000106348.1	Aldoa	NA	1	NA
ENSMUST00000084563.4	Srcap	NA	1	NA
ENSMUST00000063669.1	Dhx32	NA	1	NA
ENSMUST00000038959.8	Psd3	NA	1	NA
ENSMUST00000066018.8	Lpar2	NA	1	NA
ENSMUST00000033898.9	Col4a1	NA	1	7
ENSMUST00000033929.4	Tnks	NA	2	NA
ENSMUST00000167992.1	Tusc3	NA	1	NA
ENSMUST00000057561.7	Wwc2	NA	1	NA
ENSMUST00000034060.5	Sh3rf1	NA	1	NA
ENSMUST00000043359.8	Smarca5	NA	2	NA
ENSMUST00000034140.7	Itfg1	NA	1	1
ENSMUST00000109395.1	Cbfb	NA	3	2
ENSMUST00000043896.7	Zfhx3	NA	2	1
ENSMUST00000139793.1	Abhd13	NA	1	NA
ENSMUST00000034049.4	Slc25a4	NA	4	1
ENSMUST00000152597.1	Spcs3	NA	9	25
ENSMUST00000003575.9	Tpm4	NA	5	6
ENSMUST00000049245.7	Rbmxrt	NA	1	NA
ENSMUST00000060427.4	Ier2	NA	1	NA
ENSMUST00000064922.4	Junb	NA	4	1
ENSMUST00000034138.5	Dnaja2	NA	3	NA
ENSMUST00000053766.6	Amfr	NA	3	1
ENSMUST00000034215.6	Mt1	NA	1	NA
ENSMUST00000034228.7	Arl2bp	NA	1	NA
ENSMUST00000060171.2	Gm9853	NA	12	4
ENSMUST00000060162.3	Cmtm4	NA	6	2
ENSMUST00000034378.3	Slc7a6	NA	4	NA
ENSMUST00000093139.5	Sf3b3	NA	2	NA
ENSMUST00000034270.9	Map1lc3b	NA	2	NA
ENSMUST00000101913.1	n-R5s115	NA	1	NA
ENSMUST00000088716.5	Smarcc1	NA	4	NA
ENSMUST00000065353.6	Yap1	NA	1	NA
ENSMUST00000119373.1	Gramd1b	NA	1	NA
ENSMUST00000034607.9	Arcn1	NA	3	NA
ENSMUST00000171975.1	Arih1	NA	1	NA
ENSMUST00000034973.3	Smad3	NA	1	NA
ENSMUST00000123128.1	Myo5a	NA	2	NA
ENSMUST00000034989.8	Me1	NA	2	NA
ENSMUST00000015498.8	Pcolce2	NA	1	NA
ENSMUST00000034981.7	Xrn1	NA	1	NA
ENSMUST00000163274.1	Atp2c1	NA	2	1
ENSMUST00000061101.3	Tgfbr2	NA	1	3
ENSMUST00000041780.7	Endod1	NA	5	NA
ENSMUST00000115086.3	Ei24	NA	3	1
ENSMUST00000163153.1	Rdx	NA	3	NA
ENSMUST00000034547.5	Acat1	NA	1	NA
ENSMUST00000034848.7	Psma4	NA	2	NA
ENSMUST00000147842.1	Rcn2	NA	1	1
ENSMUST00000172298.1	Rab11a	NA	2	NA
ENSMUST00000034947.5	Ppib	NA	1	1
ENSMUST00000034739.5	Rnf111	NA	1	NA
ENSMUST00000069221.5	Syncrip	NA	1	NA
ENSMUST00000070522.7	Plod2	NA	2	14
ENSMUST00000035033.5	Copb2	NA	1	NA
ENSMUST00000035484.4	Cdv3	NA	3	NA
ENSMUST00000159620.2	Manf	NA	1	NA
ENSMUST00000055704.6	Gnai2	NA	1	1
ENSMUST00000007959.8	Rhoa	NA	4	1
ENSMUST00000006851.8	Qrich1	NA	2	NA
ENSMUST00000044484.6	Kdm6a	NA	1	NA
ENSMUST00000076354.6	Tspan7	NA	1	3
ENSMUST00000096495.4	Med14	NA	2	NA
ENSMUST00000053593.7	Rap2c	NA	1	NA
ENSMUST00000164101.1	Ikbkg	NA	1	1
ENSMUST00000088217.5	Tbl1x	NA	3	NA
ENSMUST00000033695.5	Abcb7	NA	1	NA
ENSMUST00000026318.8	Sat1	NA	2	1
ENSMUST00000112235.1	Gpm6b	NA	1	1
ENSMUST00000033486.5	Plp2	NA	1	NA
ENSMUST00000089217.4	Uba1	NA	2	NA
ENSMUST00000026723.8	Hprt	NA	1	NA
ENSMUST00000088546.5	Fmr1	NA	2	NA
ENSMUST00000033752.7	Slc6a8	NA	7	2
ENSMUST00000033761.6	Hcfc1	NA	1	1
ENSMUST00000019231.5	Atp6ap1	NA	2	6
ENSMUST00000113097.1	Morf4l2	NA	2	3
ENSMUST00000033662.8	Pdha1	NA	2	NA
ENSMUST00000112172.3	Tmsb4x	NA	2	9
ENSMUST00000053748.7	Epb4.1l2	NA	1	NA
ENSMUST00000081654.6	Col18a1	NA	1	1
ENSMUST00000120509.1	Sgk1	NA	2	4
ENSMUST00000044672.4	Cdk19	NA	1	NA
ENSMUST00000147545.1	Ccdc6	NA	1	NA
ENSMUST00000067036.4	Bsg	NA	1	2
ENSMUST00000020112.5	Uhrf1bp1l	NA	1	NA
ENSMUST00000069965.7	Cdk17	NA	2	NA
ENSMUST00000020381.3	Frs2	NA	1	NA
ENSMUST00000069168.5	Cpsf6	NA	1	NA
ENSMUST00000005826.7	Cs	NA	2	NA
ENSMUST00000038107.7	Cited2	NA	1	4
ENSMUST00000019998.7	Perp	NA	1	NA
ENSMUST00000061372.5	Tspyl1	NA	1	NA
ENSMUST00000092584.4	Marcks	NA	4	11
ENSMUST00000165971.1	Sept10	NA	1	NA
ENSMUST00000020285.8	Sar1a	NA	2	NA
ENSMUST00000075686.4	Ado	NA	1	NA
ENSMUST00000020550.5	Cdc34	NA	1	1
ENSMUST00000042057.5	Midn	NA	2	2
ENSMUST00000072616.5	Mknk2	NA	1	NA
ENSMUST00000038388.5	A230046K03Rik	NA	3	1
ENSMUST00000008542.5	Elk3	NA	4	NA
ENSMUST00000020424.6	Phlda1	NA	1	NA
ENSMUST00000052798.7	Ptges3	NA	3	NA
ENSMUST00000020329.6	Egfr	NA	2	NA
ENSMUST00000093299.6	Spred2	NA	2	NA
ENSMUST00000093292.4	Sertad2	NA	1	NA
ENSMUST00000076383.7	Fbxw11	NA	1	NA
ENSMUST00000101347.3	Mat2b	NA	1	NA
ENSMUST00000046835.7	Fnip1	NA	2	NA
ENSMUST00000072031.6	Mprip	NA	2	NA
ENSMUST00000102554.1	Kif1c	NA	1	NA
ENSMUST00000072740.6	Abr	NA	3	NA
ENSMUST00000131449.1	Zfp207	NA	2	NA
ENSMUST00000043624.8	Med13	NA	1	NA
ENSMUST00000107545.2	Med1	NA	1	NA
ENSMUST00000125888.1	Krt19	NA	2	NA
ENSMUST00000107173.2	Dusp3	NA	1	1
ENSMUST00000018556.4	1700081L11Rik	NA	1	NA
ENSMUST00000001059.2	Ern1	NA	3	NA
ENSMUST00000045779.5	Ttyh2	NA	2	1
ENSMUST00000066283.5	Lif	NA	1	NA
ENSMUST00000059507.3	Purb	NA	1	NA
ENSMUST00000102880.4	Ppp3r1	NA	2	NA
ENSMUST00000000594.2	C1d	NA	1	NA
ENSMUST00000020358.5	Rab1	NA	5	3
ENSMUST00000041231.7	Psme4	NA	3	NA
ENSMUST00000120566.1	Gm12183	NA	1	NA
ENSMUST00000015981.5	Sqstm1	NA	6	5
ENSMUST00000020608.2	Ppp2ca	NA	5	NA
ENSMUST00000102758.1	Vdac1	NA	1	NA
ENSMUST00000071487.6	Larp1	NA	1	NA
ENSMUST00000041683.8	Usp22	NA	1	NA
ENSMUST00000083928.1	SNORA67	NA	1	NA
ENSMUST00000057572.7	Myo1c	NA	1	1
ENSMUST00000067664.3	Ywhae	NA	13	NA
ENSMUST00000010421.6	2610507B11Rik	NA	3	NA
ENSMUST00000017572.7	Psmd11	NA	1	NA
ENSMUST00000021011.2	Ccl7	NA	4	NA
ENSMUST00000018521.4	Vezf1	NA	1	NA
ENSMUST00000120375.1	Itga3	NA	1	NA
ENSMUST00000081775.5	Nfe2l1	NA	1	NA
ENSMUST00000001592.8	Jup	NA	2	NA
ENSMUST00000001599.2	Klhl10	NA	1	NA
ENSMUST00000107364.1	Rab5c	NA	1	NA
ENSMUST00000044721.6	Atp6v0a1	NA	3	NA
ENSMUST00000103099.1	Nbr1	NA	1	1
ENSMUST00000021297.5	Lsm12	NA	1	NA
ENSMUST00000073234.2	Atxn7l3	NA	1	NA
ENSMUST00000049460.4	Grn	NA	1	2
ENSMUST00000026649.7	Syngr2	NA	1	NA
ENSMUST00000043722.3	Lgals3bp	NA	1	NA
ENSMUST00000071555.6	Actg1	NA	4	1
ENSMUST00000058162.7	Mafg	NA	1	NA
ENSMUST00000106114.2	Foxk2	NA	1	NA
ENSMUST00000116446.2	Rock2	NA	1	NA
ENSMUST00000085243.4	4933426M11Rik	NA	1	NA
ENSMUST00000045652.6	Btbd7	NA	1	NA
ENSMUST00000001780.3	Akt1	NA	2	NA
ENSMUST00000067384.4	Rhob	NA	2	1
ENSMUST00000111122.2	Pum2	NA	5	NA
ENSMUST00000020980.5	Rrm2	NA	1	NA
ENSMUST00000110857.3	Dld	NA	2	NA
ENSMUST00000015049.3	Dnajb9	NA	1	1
ENSMUST00000110725.1	Arhgap5	NA	1	NA
ENSMUST00000056228.6	1110002B05Rik	NA	1	NA
ENSMUST00000069430.7	Ctage5	NA	2	NA
ENSMUST00000171051.1	Gm17591	NA	1	1
ENSMUST00000021554.8	Actn1	NA	8	15
ENSMUST00000165702.1	Gm17138	NA	1	NA
ENSMUST00000038422.6	6430527G18Rik	NA	1	NA
ENSMUST00000083004.1	SNORA58	NA	2	2
ENSMUST00000101018.3	AW555464	NA	2	NA
ENSMUST00000095739.2	Golm1	NA	3	NA
ENSMUST00000122041.1	Pde4d	NA	1	NA
ENSMUST00000042054.2	Foxf2	NA	1	NA
ENSMUST00000171034.1	Serpinb6a	NA	2	1
ENSMUST00000040336.5	Slc22a23	NA	1	NA
ENSMUST00000128570.1	Rreb1	NA	5	NA
ENSMUST00000110191.1	Gcnt2	NA	1	NA
ENSMUST00000144326.2	Ranbp9	NA	1	NA
ENSMUST00000091628.2	Atxn1	NA	1	NA
ENSMUST00000021803.8	Nup153	NA	1	NA
ENSMUST00000072276.4	Cast	NA	1	NA
ENSMUST00000001583.6	Ell2	NA	1	NA
ENSMUST00000077672.4	Col4a3bp	NA	1	NA
ENSMUST00000064762.4	Mtap1b	NA	2	1
ENSMUST00000055518.6	Pik3r1	NA	1	1
ENSMUST00000000080.6	Klf6	NA	7	1
ENSMUST00000051091.3	Hist1h2be	NA	1	NA
ENSMUST00000102967.1	Hist1h4c	NA	1	NA
ENSMUST00000166717.1	Gm17419	NA	1	1
ENSMUST00000067230.5	Sox4	NA	4	2
ENSMUST00000021864.6	Ssr1	NA	6	2
ENSMUST00000162075.1	Txndc5	NA	2	NA
ENSMUST00000048946.6	1110007C09Rik	NA	1	NA
ENSMUST00000057478.7	Spin1	NA	1	NA
ENSMUST00000126071.1	Faf2	NA	1	NA
ENSMUST00000170559.1	Tmed9	NA	1	NA
ENSMUST00000058735.4	Ubqln1	NA	2	NA
ENSMUST00000022062.7	Sdha	NA	3	NA
ENSMUST00000059193.5	F2r	NA	2	2
ENSMUST00000072119.8	Ccnb1	NA	1	NA
ENSMUST00000109241.3	Snx18	NA	1	1
ENSMUST00000056117.8	Itga2	NA	2	NA
ENSMUST00000052678.8	Flnb	NA	3	NA
ENSMUST00000057015.6	Slc4a7	NA	2	NA
ENSMUST00000112095.1	Pbrm1	NA	1	NA
ENSMUST00000049005.8	Bmpr1a	NA	2	NA
ENSMUST00000154460.1	Ap3m1	NA	5	18
ENSMUST00000119430.1	Samd8	NA	2	NA
ENSMUST00000022529.6	Tkt	NA	1	NA
ENSMUST00000022519.8	Anxa8	NA	4	5
ENSMUST00000022378.6	Ero1l	NA	1	NA
ENSMUST00000164655.1	Hnrnpc	NA	1	1
ENSMUST00000046709.7	Supt16h	NA	1	NA
ENSMUST00000022573.9	Esd	NA	1	NA
ENSMUST00000110888.1	Tsc22d1	NA	3	8
ENSMUST00000110690.2	Oxct1	NA	1	NA
ENSMUST00000110457.1	Myo10	NA	5	1
ENSMUST00000022890.8	Rnf19a	NA	1	NA
ENSMUST00000077273.2	Ext1	NA	2	9
ENSMUST00000063838.4	Fam49b	NA	5	NA
ENSMUST00000015146.9	Efr3a	NA	2	NA
ENSMUST00000110033.2	Ptk2	NA	1	NA
ENSMUST00000048966.5	Tcf20	NA	17	2
ENSMUST00000058793.6	Poldip3	NA	1	1
ENSMUST00000171436.1	Pacsin2	NA	1	NA
ENSMUST00000058749.8	Arid2	NA	2	NA
ENSMUST00000022816.8	Sub1	NA	1	NA
ENSMUST00000022875.6	Ank	NA	14	1
ENSMUST00000022842.8	Cct5	NA	2	NA
ENSMUST00000078976.7	Zfp706	NA	6	NA
ENSMUST00000110336.2	Ubr5	NA	3	NA
ENSMUST00000022960.2	Eif3e	NA	3	NA
ENSMUST00000022993.5	Derl1	NA	2	3
ENSMUST00000036904.6	Rnf139	NA	3	NA
ENSMUST00000067543.6	Trib1	NA	1	NA
ENSMUST00000005255.2	Wisp1	NA	22	43
ENSMUST00000083503.1	Mir30d	NA	1	NA
ENSMUST00000134353.1	Chrac1	NA	2	1
ENSMUST00000023210.6	Cyc1	NA	1	NA
ENSMUST00000044584.4	Lgals2	NA	2	NA
ENSMUST00000040518.4	Eif3l	NA	1	1
ENSMUST00000000500.6	Pdgfb	NA	1	4
ENSMUST00000023048.4	Smcr7l	NA	2	NA
ENSMUST00000023116.6	Aco2	NA	1	NA
ENSMUST00000047419.6	Tspo	NA	1	NA
ENSMUST00000165443.1	Nup50	NA	1	NA
ENSMUST00000049122.8	Pphln1	NA	1	NA
ENSMUST00000109230.1	Scaf11	NA	2	NA
ENSMUST00000097014.5	Tuba1a	NA	1	2
ENSMUST00000058914.8	Tuba1c	NA	1	NA
ENSMUST00000023756.5	Racgap1	NA	2	NA
ENSMUST00000023952.8	Krt8	NA	12	NA
ENSMUST00000023803.6	Krt18	NA	2	3
ENSMUST00000001326.6	Sp1	NA	2	NA
ENSMUST00000160405.1	Usp7	NA	2	NA
ENSMUST00000162323.1	Litaf	NA	1	NA
ENSMUST00000160597.1	Opa1	NA	1	NA
ENSMUST00000115151.3	Ubxn7	NA	1	NA
ENSMUST00000171325.1	Fyttd1	NA	1	NA
ENSMUST00000023502.4	Snx4	NA	3	NA
ENSMUST00000046283.8	Hspa13	NA	1	NA
ENSMUST00000114195.1	Jam2	NA	1	NA
ENSMUST00000039449.7	Ltn1	NA	1	NA
ENSMUST00000023689.4	Ifnar1	NA	1	1
ENSMUST00000023673.7	Runx1	NA	5	NA
ENSMUST00000115844.1	Glyr1	NA	1	NA
ENSMUST00000163429.1	Gspt1	NA	7	1
ENSMUST00000023353.3	Mcm4	NA	1	NA
ENSMUST00000003622.8	Slc25a1	NA	2	1
ENSMUST00000023509.3	Klhl24	NA	1	1
ENSMUST00000007212.8	Psmd2	NA	2	NA
ENSMUST00000060188.7	Ppp1r2	NA	1	NA
ENSMUST00000161326.1	Naa50	NA	1	1
ENSMUST00000004965.6	Chmp2b	NA	1	NA
ENSMUST00000026704.6	Cct8	NA	6	NA
ENSMUST00000097414.3	Qk	NA	1	NA
ENSMUST00000086723.3	Man2a1	NA	1	NA
ENSMUST00000070673.7	Rab31	NA	8	1
ENSMUST00000002436.8	Snx9	NA	1	NA
ENSMUST00000149756.1	Tulp4	NA	2	NA
ENSMUST00000024627.7	Chd1	NA	1	NA
ENSMUST00000007708.7	Ppp2r1a	NA	1	NA
ENSMUST00000004990.6	Mapk14	NA	1	NA
ENSMUST00000148178.1	Hnrnpm	NA	1	NA
ENSMUST00000172857.1	Runx2	NA	1	NA
ENSMUST00000112389.2	Map4k3	NA	2	NA
ENSMUST00000088621.4	Srrm2	NA	1	NA
ENSMUST00000007257.9	Clic1	NA	3	NA
ENSMUST00000003635.6	Ier3	NA	1	3
ENSMUST00000167860.1	Vegfa	NA	2	NA
ENSMUST00000017975.5	Rab5a	NA	3	NA
ENSMUST00000024906.4	Twsg1	NA	1	2
ENSMUST00000053917.4	Ccny	NA	2	NA
ENSMUST00000052838.4	Mib1	NA	7	NA
ENSMUST00000000430.7	Galnt1	NA	3	NA
ENSMUST00000165123.1	Csnk1a1	NA	12	1
ENSMUST00000097680.4	Rab18	NA	1	1
ENSMUST00000092096.6	Usp14	NA	1	1
ENSMUST00000025236.2	Stard4	NA	2	NA
ENSMUST00000025217.8	Hspa9	NA	11	5
ENSMUST00000041514.7	Matr3	NA	3	NA
ENSMUST00000050584.3	0610010O12Rik	NA	1	NA
ENSMUST00000097590.2	Lars	NA	1	NA
ENSMUST00000062242.4	Gm8181	NA	1	NA
ENSMUST00000078079.3	Eif1a	NA	1	NA
ENSMUST00000145417.1	Cd63-ps	NA	1	2
ENSMUST00000025483.9	Nars	NA	1	NA
ENSMUST00000026999.3	Smad7	NA	4	2
ENSMUST00000046094.4	Ppp1ca	NA	1	1
ENSMUST00000065796.3	Jak2	NA	3	NA
ENSMUST00000113997.2	Ppp6r3	NA	5	NA
ENSMUST00000170157.1	Slc3a2	NA	1	NA
ENSMUST00000099558.3	Tjp2	NA	3	NA
ENSMUST00000025696.4	Ak3	NA	1	NA
ENSMUST00000070210.3	Atad1	NA	3	2
ENSMUST00000131070.1	Ide	NA	6	3
ENSMUST00000081079.5	Entpd7	NA	1	NA
ENSMUST00000077282.5	Atrnl1	NA	1	NA
ENSMUST00000138532.1	Syvn1	NA	1	1
ENSMUST00000096753.3	Hnrnpul2	NA	2	NA
ENSMUST00000093658.1	SNORA57	NA	2	NA
ENSMUST00000115995.2	Fads3	NA	1	NA
ENSMUST00000025617.3	Rfk	NA	1	NA
ENSMUST00000025631.6	Ostf1	NA	2	NA
ENSMUST00000025659.4	Zfand5	NA	1	NA
ENSMUST00000024078.7	March5	NA	4	NA
ENSMUST00000025983.6	Ccnj	NA	1	NA
ENSMUST00000067795.4	Lcor	NA	1	NA
ENSMUST00000011896.6	Pgam1	NA	1	NA
ENSMUST00000026008.7	Trim8	NA	1	1
ENSMUST00000027290.5	Tmem131	NA	NA	1
ENSMUST00000102822.2	Nrp2	NA	NA	1
ENSMUST00000087254.5	Fn1	NA	NA	89
ENSMUST00000070699.7	Pign	NA	NA	1
ENSMUST00000143567.1	Atp2b4	NA	NA	2
ENSMUST00000070200.8	Pla2g4a	NA	NA	1
ENSMUST00000027263.7	Stk17b	NA	NA	1
ENSMUST00000082668.1	Snora41	NA	NA	1
ENSMUST00000010049.4	Kdsr	NA	NA	1
ENSMUST00000027580.4	Slc35f5	NA	NA	1
ENSMUST00000027684.4	Arl8a	NA	NA	1
ENSMUST00000043839.4	F11r	NA	NA	3
ENSMUST00000109533.1	Src	NA	NA	1
ENSMUST00000167857.1	Gsn	NA	NA	2
ENSMUST00000091288.6	Prnp	NA	NA	1
ENSMUST00000109096.2	Gnas	NA	NA	2
ENSMUST00000043867.5	Rpl22l1	NA	NA	1
ENSMUST00000037141.7	Setd7	NA	NA	2
ENSMUST00000029773.8	Cnn3	NA	NA	1
ENSMUST00000030128.5	Chmp5	NA	NA	1
ENSMUST00000074425.6	4732418C07Rik	NA	NA	1
ENSMUST00000036380.7	Atp6v0b	NA	NA	1
ENSMUST00000070478.3	Sdc3	NA	NA	1
ENSMUST00000030626.5	Tmem50a	NA	NA	1
ENSMUST00000040576.9	Parm1	NA	NA	1
ENSMUST00000060947.7	Cldn12	NA	NA	3
ENSMUST00000173866.1	AC141469.5	NA	NA	1
ENSMUST00000167316.1	Zfp655	NA	NA	1
ENSMUST00000059286.7	Irak2	NA	NA	1
ENSMUST00000014892.6	Tex261	NA	NA	2
ENSMUST00000007602.8	M6pr	NA	NA	2
ENSMUST00000032216.6	Ptms	NA	NA	1
ENSMUST00000006496.8	Rps9	NA	NA	2
ENSMUST00000163481.1	Il11	NA	NA	1
ENSMUST00000094331.2	Ndnl2	NA	NA	2
ENSMUST00000032825.8	Mfge8	NA	NA	1
ENSMUST00000048967.7	Cpe	NA	NA	4
ENSMUST00000033899.7	Col4a2	NA	NA	2
ENSMUST00000169020.1	Glg1	NA	NA	1
ENSMUST00000064883.6	Plekha2	NA	NA	1
ENSMUST00000004201.7	Col5a3	NA	NA	1
ENSMUST00000166811.1	Ncam1	NA	NA	4
ENSMUST00000034697.6	Slc44a2	NA	NA	1
ENSMUST00000038488.9	Sidt2	NA	NA	1
ENSMUST00000010191.7	Hyal2	NA	NA	1
ENSMUST00000083107.1	SNORA62	NA	NA	1
ENSMUST00000082411.1	mt-Nd3	NA	NA	1
ENSMUST00000162508.2	Glipr1	NA	NA	4
ENSMUST00000099139.1	Rbms2	NA	NA	1
ENSMUST00000108709.1	Specc1	NA	NA	1
ENSMUST00000006103.2	Ctns	NA	NA	1
ENSMUST00000075641.3	Npm1	NA	NA	1
ENSMUST00000064104.6	Cdc42se2	NA	NA	1
ENSMUST00000000128.3	Wnt9a	NA	NA	2
ENSMUST00000018711.8	Gabarap	NA	NA	3
ENSMUST00000018625.9	Appbp2	NA	NA	1
ENSMUST00000107389.1	Acly	NA	NA	2
ENSMUST00000019470.7	Psme3	NA	NA	2
ENSMUST00000021028.3	Itgb3	NA	NA	3
ENSMUST00000122328.1	Pxdn	NA	NA	1
ENSMUST00000057288.5	Pdia6	NA	NA	1
ENSMUST00000116436.2	Ahr	NA	NA	1
ENSMUST00000110082.3	Calm1	NA	NA	9
ENSMUST00000105097.2	Zswim6	NA	NA	1
ENSMUST00000006392.2	Serpinb9b	NA	NA	1
ENSMUST00000021933.7	Ctsl	NA	NA	25
ENSMUST00000022099.8	Lpcat1	NA	NA	1
ENSMUST00000090860.6	Gm10116	NA	NA	1
ENSMUST00000022212.7	Plk2	NA	NA	1
ENSMUST00000089688.4	Mmp14	NA	NA	4
ENSMUST00000136040.1	Ndfip2	NA	NA	1
ENSMUST00000064391.5	Cpne8	NA	NA	1
ENSMUST00000050544.7	Has2	NA	NA	1
ENSMUST00000018186.9	Cyb5r3	NA	NA	1
ENSMUST00000001927.5	Ltbp1	NA	NA	4
ENSMUST00000167662.1	Ergic1	NA	NA	1
ENSMUST00000025161.7	Tapbp	NA	NA	1
ENSMUST00000037489.8	Agpat1	NA	NA	1
ENSMUST00000113012.2	Ptprs	NA	NA	2
ENSMUST00000038446.8	Myl12b	NA	NA	1
ENSMUST00000164905.1	Cyp1b1	NA	NA	11
ENSMUST00000025166.7	Cdh2	NA	NA	7
ENSMUST00000168890.1	D0H4S114	NA	NA	8
ENSMUST00000025567.7	Fads2	NA	NA	1
ENSMUST00000025718.8	Ankrd1	NA	NA	7
