# Supplementary material for: Serpine1 mRNA confers mesenchymal characteristics to the cell and promotes CD8+ T cells exclusion from colon adenocarcinomas
Source: Cell Death Discov. 2024 Mar 6;10:116. doi: 10.1038/s41420-024-01886-8 (PMC10917750; doi:10.1038/s41420-024-01886-8)
Supplement: Supplementary file 11 — Table S2 [file 41420_2024_1886_MOESM11_ESM.xlsx]

## Sheet: Hoja1
Table S2. Raw and RPKM counts localised in the crosslinking regions of each gene in the three studied conditions
TRANSCRIPT	SYMBOL	LENGTH	CONTROL (RAW)	TGF-b_4h (RAW)	TGF-b_48h (RAW)	CONTROL (RPKM)	TGF-b_4h (RPKM)	TGF-b_48h (RPKM)
mm9_ensGene_ENSMUST00000082390	mt-Rnr2	1582	88269	116915	118709	43787.9469496351	39858.9342219349	53694.1801280315
mm9_ensGene_ENSMUST00000082388	mt-Rnr1	955	48296	63682	73181	39688.1309692544	35964.6012925203	54833.3798726347
mm9_ensGene_ENSMUST00000082402	mt-Co1	1545	26799	35153	79419	13612.6588553706	12271.4487398943	36782.9010322374
mm9_ensGene_ENSMUST00000117472	Gm12913	545	17535	22638	21207	25250.0431057907	22402.8608051465	27844.0741824327
mm9_ensGene_ENSMUST00000026221	Scd2	5453	10352	15446	8206	1489.8468311442	1527.7154122886	1076.8273139285
mm9_ensGene_ENSMUST00000038863	Lars2	3881	7572	13368	11104	1531.1573325009	1857.7390979068	2047.3206099543
mm9_ensGene_ENSMUST00000082418	mt-Nd5	1824	7099	9903	27722	3054.3949858543	2928.2211440297	10875.5135351427
mm9_ensGene_ENSMUST00000172812	Malat1	6982	10741	9566	5561	1207.3070259581	738.9455859614	569.9320743086
mm9_ensGene_ENSMUST00000061350	Atp13a3	7220	4719	6985	4313	512.9388995009	521.7844593453	427.4568771334
mm9_ensGene_ENSMUST00000060945	Aff4	10099	2275	6468	1991	176.7892627504	345.4248408981	141.0726861785
mm9_ensGene_ENSMUST00000082392	mt-Nd1	957	4609	6263	10403	3779.6155429193	3529.6561623406	7778.5152724467
mm9_ensGene_ENSMUST00000083103	7SK	331	4023	6263	2125	9538.386026558	10205.0783908156	4593.8941970694
mm9_ensGene_ENSMUST00000007130	Ctnnb1	3623	3517	6143	1631	761.8279292316	914.4797825605	322.1333396274
mm9_ensGene_ENSMUST00000100497	Actb	1920	2869	5501	4408	1172.6871747704	1545.262777708	1642.8216030504
mm9_ensGene_ENSMUST00000090006	Itgb1	3815	2836	5347	9204	583.3974683125	755.9230164522	1726.3629851
mm9_ensGene_ENSMUST00000109401	Tnpo1	8453	2478	5296	2697	230.0611513941	337.9084363338	228.3074721531
mm9_ensGene_ENSMUST00000118152	Cbx5	8803	4039	5030	2248	360.0775187221	308.1762813542	182.7324398933
mm9_ensGene_ENSMUST00000037315	Abhd2	6875	2365	4951	1268	269.967384173	388.4026201879	131.9764976711
mm9_ensGene_ENSMUST00000082419	mt-Nd6	519	2934	4941	8295	4436.5523208966	5134.6331840656	11436.6565863879
mm9_ensGene_ENSMUST00000082421	mt-Cytb	1144	3874	4925	13162	2657.5806185107	2321.8926542928	8232.7686238687
mm9_ensGene_ENSMUST00000041388	Serpine1	3024	288	4842	5092	74.7418007123	863.5846723005	1204.9156803982
mm9_ensGene_ENSMUST00000023099	Slc38a2	4626	3942	4724	2133	668.7500806928	550.7648145581	329.9402317029
mm9_ensGene_ENSMUST00000025989	Tm9sf3	6144	2986	4617	2831	381.4094527562	405.2943921945	329.715003845
mm9_ensGene_ENSMUST00000032185	Slc6a6	6169	3306	4197	3236	420.5725608896	366.9324546346	375.3563702221
mm9_ensGene_ENSMUST00000025729	Tnks2	6481	2866	3967	1598	347.045981922	330.1278064521	176.4350242834
mm9_ensGene_ENSMUST00000103186	Cltc	6519	2874	3871	2315	345.9860899059	320.2610457894	254.1090089182
mm9_ensGene_ENSMUST00000034740	Nedd4	5278	2859	3739	3223	425.1063824336	382.0744586668	436.9592804813
mm9_ensGene_ENSMUST00000118470	Skil	6582	847	3655	1564	100.9900037428	299.4962786756	170.0313170333
mm9_ensGene_ENSMUST00000017610	Timp2	3709	2271	3393	3833	480.5218681279	493.3884214559	739.4895376764
mm9_ensGene_ENSMUST00000115366	Slc12a2	6520	3408	3324	830	410.208680474	274.9636894897	91.092064436
mm9_ensGene_ENSMUST00000173672	Neat1	20771	4086	3313	815	154.3809867586	86.0252527603	28.0769708462
mm9_ensGene_ENSMUST00000106666	Eif4g2	7646	1737	3242	1145	178.2864677337	228.6865612248	107.1571713756
mm9_ensGene_ENSMUST00000082396	mt-Nd2	1038	2488	3078	7656	1881.0739901825	1599.3119753647	5277.8205440257
mm9_ensGene_ENSMUST00000020637	Canx	3779	2027	3003	2204	420.9492234616	428.5883556401	417.3349401769
mm9_ensGene_ENSMUST00000072777	Hmga2	3710	1317	2928	888	278.5894854854	425.6563238543	171.2730786182
mm9_ensGene_ENSMUST00000032751	Iqgap1	7359	1090	2867	1309	116.2413247932	210.1216571275	127.2831432539
mm9_ensGene_ENSMUST00000172095	Myof	7133	1940	2847	1607	213.4432189136	215.2668571818	161.2106395047
mm9_ensGene_ENSMUST00000029377	Tm4sf4	1496	1540	2846	1580	807.8709341702	1026.0422146733	755.7454505138
mm9_ensGene_ENSMUST00000114299	Flna	8456	1773	2767	3212	164.5495190352	176.4843143545	271.8069832092
mm9_ensGene_ENSMUST00000115466	Usp9x	10324	1461	2675	918	111.0593368682	139.745463248	63.6274815021
mm9_ensGene_ENSMUST00000089610	Plec	14972	1674	2659	1033	87.7462350468	95.7856489816	49.3708439454
mm9_ensGene_ENSMUST00000030121	B4galt1	3983	704	2639	1232	138.7123753115	357.3477163015	221.3351806839
mm9_ensGene_ENSMUST00000031103	Ugdh	2547	983	2633	483	302.884764842	557.5500271974	135.6963711805
mm9_ensGene_ENSMUST00000007757	Tgfbr1	5756	676	2599	494	92.1677035192	243.5271697326	61.4124200417
mm9_ensGene_ENSMUST00000023486	Tfrc	4890	2659	2544	955	426.7389989751	280.5886987813	139.7476651187
mm9_ensGene_ENSMUST00000062264	Nucks1	6096	1567	2543	620	201.7329753971	224.990058713	72.7774407228
mm9_ensGene_ENSMUST00000034775	Fem1b	6488	1851	2486	1165	223.8970819582	206.6579944083	128.4887583088
mm9_ensGene_ENSMUST00000079812	Notch2	10506	1105	2475	1141	82.5425226314	127.0573326987	77.7138269583
mm9_ensGene_ENSMUST00000022894	Ywhaz	3288	1229	2436	832	293.3411092739	399.5833672175	181.067941995
mm9_ensGene_ENSMUST00000037811	Apob	13934	2707	2417	11597	152.4632964366	93.5540884178	595.5522901115
mm9_ensGene_ENSMUST00000016771	Myh9	7433	1155	2346	2903	121.9468839148	170.2259639518	279.4685560706
mm9_ensGene_ENSMUST00000078717	Lrrc58	8604	1493	2317	1088	136.1796651403	145.2404411197	90.4854064814
mm9_ensGene_ENSMUST00000101806	U2	191	1385	2304	815	5690.7467898395	6505.9546950447	3053.3338295594
mm9_ensGene_ENSMUST00000098796	Fat1	14627	1930	2300	1749	103.551144557	84.8075470191	85.5627227544
mm9_ensGene_ENSMUST00000036248	Pmepa1	4538	457	2299	1731	79.0322897131	273.2350487269	272.9497019207
mm9_ensGene_ENSMUST00000043325	Hs2st1	4780	1065	2279	934	174.8535954949	257.1451607947	139.8199130299
mm9_ensGene_ENSMUST00000029414	Ssr3	2957	1287	2264	1435	341.5702820177	412.940068213	347.2566926249
mm9_ensGene_ENSMUST00000028499	Itgav	7054	1073	2253	1754	119.3760274632	172.2612774763	177.927952739
mm9_ensGene_ENSMUST00000082414	mt-Nd4	1378	1831	2223	9608	1042.7782943362	870.0659488619	4989.2334440166
mm9_ensGene_ENSMUST00000037270	D15Ertd621e	5621	1254	2204	1154	175.080108518	211.4754374905	146.9069260886
mm9_ensGene_ENSMUST00000062783	AY036118	714	1466	2195	1348	1611.345291828	1658.0523557399	1350.9576299239
mm9_ensGene_ENSMUST00000161609	Rc3h1	11006	1137	2195	659	81.0744128479	107.5639998181	42.8455728881
mm9_ensGene_ENSMUST00000111696	Ctnnd1	6281	1060	2194	1651	132.4432800396	188.395166832	188.091135335
mm9_ensGene_ENSMUST00000035779	Acsl3	3194	588	2098	1023	144.4758539756	354.2684679891	229.1874169586
mm9_ensGene_ENSMUST00000133026	Nfat5	13443	971	2078	675	56.686009757	83.370282246	35.930033509
mm9_ensGene_ENSMUST00000067880	Adam10	4593	1238	2074	1694	211.5324771304	243.5422050356	263.9167829117
mm9_ensGene_ENSMUST00000060366	Zfp36l2	3530	714	1998	602	158.7363399265	305.2690011722	122.0314674883
mm9_ensGene_ENSMUST00000173078	Otud4	7354	1130	1990	956	120.5889944863	145.9457249291	93.0217091391
mm9_ensGene_ENSMUST00000018990	Pank3	7376	1381	1988	689	146.9351248955	145.3641788064	66.8418346746
mm9_ensGene_ENSMUST00000031243	Spp1	1410	1462	1985	1506	813.7314771172	759.2823868775	764.2860050798
mm9_ensGene_ENSMUST00000020930	Gna13	6160	751	1971	540	95.6779982983	172.5710093718	62.7282390209
mm9_ensGene_ENSMUST00000028683	Pdia3	2770	1142	1942	1862	323.5483510259	378.1215101339	481.0054040053
mm9_ensGene_ENSMUST00000082395	mt-Tm	69	1240	1922	3120	14103.4528300694	15023.3304427101	32356.0539825916
mm9_ensGene_ENSMUST00000021201	Cpd	7946	1046	1887	919	103.3084819058	128.08116425	82.7593362202
mm9_ensGene_ENSMUST00000113975	Slc5a3	10913	2648	1875	973	190.4261914236	92.6657071031	63.7997141797
mm9_ensGene_ENSMUST00000005255	Wisp1	5097	469	1875	3530	72.2122812651	198.4031511901	495.5758332289
mm9_ensGene_ENSMUST00000111760	Nckap1	4597	1163	1867	711	198.5445941699	219.0441915611	110.6738823767
mm9_ensGene_ENSMUST00000115145	Onecut2	15906	1220	1866	828	60.1937927276	63.2721494706	37.2494107234
mm9_ensGene_ENSMUST00000121153	Rlim	7439	1087	1864	864	114.6747603751	135.142913191	83.1092248676
mm9_ensGene_ENSMUST00000170373	Atl3	6474	1397	1858	1456	169.3466332637	154.7871634956	160.9306361198
mm9_ensGene_ENSMUST00000117399	Msn	3842	754	1856	2974	154.0163550858	260.5448772041	553.9029162789
mm9_ensGene_ENSMUST00000031423	Atp2a2	5674	1639	1856	911	226.6952801127	176.4211170635	114.8891704227
mm9_ensGene_ENSMUST00000003310	Ranbp2	9477	1250	1851	572	103.5123070961	105.3410069207	43.1892036383
mm9_ensGene_ENSMUST00000058496	Taok1	12409	1097	1823	781	69.3781474337	79.23404199	45.0364652896
mm9_ensGene_ENSMUST00000044783	Eif4g1	5444	1224	1821	995	176.4477631806	180.4071544455	130.7841193183
mm9_ensGene_ENSMUST00000022176	Hmgcr	4425	1073	1808	785	190.3002254747	220.3672633132	126.9423195688
mm9_ensGene_ENSMUST00000111200	Cd44	5528	966	1800	955	137.1393061913	175.6169368942	123.6190453022
mm9_ensGene_ENSMUST00000118317	Hipk1	7939	1164	1779	645	115.0641501834	120.8570733721	58.1358411774
mm9_ensGene_ENSMUST00000065263	Sbno1	10071	1322	1737	949	103.0176681251	93.0227447325	67.428525763
mm9_ensGene_ENSMUST00000027421	Trip12	9632	748	1733	609	60.9449857553	97.0384868871	45.2429450044
mm9_ensGene_ENSMUST00000024879	Birc6	16212	1344	1722	613	65.0602203092	57.287316513	27.0566440042
mm9_ensGene_ENSMUST00000071942	Csde1	4108	1000	1712	779	191.0391692988	224.7683992322	135.692883306
mm9_ensGene_ENSMUST00000068664	Neo1	7387	1315	1711	994	139.7045367992	124.9234120644	96.2871502627
mm9_ensGene_ENSMUST00000028735	Jag1	5612	331	1701	1130	46.2874426899	163.4739582427	144.0823652283
mm9_ensGene_ENSMUST00000065304	Rtn3	5030	1271	1696	1510	198.3035191663	181.8527153135	214.8122332955
mm9_ensGene_ENSMUST00000030076	Rod1	6855	722	1695	482	82.6575625383	133.3595651205	50.3140905643
mm9_ensGene_ENSMUST00000041623	Enc1	4742	709	1677	984	117.3376919872	190.7363379648	148.4853465217
mm9_ensGene_ENSMUST00000027127	Sf3b1	6192	912	1677	538	115.5890638924	146.0710133445	62.1729359193
mm9_ensGene_ENSMUST00000170489	Ddx6	6065	1062	1667	797	137.4189315323	148.24044903	94.0324094037
mm9_ensGene_ENSMUST00000145167	Ept1	6388	883	1609	516	108.479744099	135.8479420864	57.8009321362
mm9_ensGene_ENSMUST00000021062	Ddx5	3559	1015	1602	834	223.8158867918	242.770800833	167.6826429999
mm9_ensGene_ENSMUST00000000137	Actr2	3631	866	1579	715	187.1735593163	234.540479279	140.9061150096
mm9_ensGene_ENSMUST00000024709	Cd2ap	5399	1066	1578	490	154.9518383725	157.6360698529	64.9430678729
mm9_ensGene_ENSMUST00000001507	Cyp51	3931	661	1570	435	131.9627239491	215.4063668599	79.1837857112
mm9_ensGene_ENSMUST00000035010	Stt3b	4195	1435	1557	637	268.455800294	200.179027291	108.6569512467
mm9_ensGene_ENSMUST00000026292	Huwe1	14579	1119	1528	572	60.2358726572	56.5272093303	28.0749079415
mm9_ensGene_ENSMUST00000000058	Cav2	2733	1298	1520	482	372.7244792933	299.9617533174	126.199447793
mm9_ensGene_ENSMUST00000036439	Cdh6	2632	284	1500	694	84.680869956	307.3741220717	188.6790294271
mm9_ensGene_ENSMUST00000102592	Tjp1	7049	901	1491	450	100.3113641139	114.0806691952	45.6809420212
mm9_ensGene_ENSMUST00000115443	Met	6809	1815	1486	780	209.1925197644	117.7056750662	81.9712044646
mm9_ensGene_ENSMUST00000029865	Trp53inp1	5404	957	1479	782	138.9790866873	147.6096535238	103.5479393702
mm9_ensGene_ENSMUST00000023749	Tmbim6	2452	1040	1478	998	332.863158148	325.0991959692	291.2461033052
mm9_ensGene_ENSMUST00000103224	Trpm7	7107	751	1478	476	82.9290093594	112.1631108086	47.9259450327
mm9_ensGene_ENSMUST00000048966	Tcf20	7224	986	1478	632	107.1154295093	110.3465155754	62.6021702087
mm9_ensGene_ENSMUST00000034131	Vps35	3180	961	1473	643	237.1641949962	249.8259537375	144.6884622486
mm9_ensGene_ENSMUST00000084838	Cd47	5277	861	1471	872	128.0468541482	150.3444863811	118.244088766
mm9_ensGene_ENSMUST00000038053	Lpp	15647	1236	1469	1412	61.9926560775	50.6352129086	64.5734012135
mm9_ensGene_ENSMUST00000067664	Ywhae	2100	797	1465	715	297.8460758387	376.2532475599	243.6333826665
mm9_ensGene_ENSMUST00000020171	Ctgf	2403	198	1462	1821	64.6642545489	328.1372461495	542.2583185093
mm9_ensGene_ENSMUST00000001479	Kpnb1	5894	1029	1455	741	137.0118401419	133.1419118788	89.9617975296
mm9_ensGene_ENSMUST00000007799	Cav1	2522	1053	1440	424	327.669595391	307.9493821257	120.3014390434
mm9_ensGene_ENSMUST00000152594	Zbtb38	7413	489	1434	760	51.7687543178	104.3318908625	73.3617428343
mm9_ensGene_ENSMUST00000050552	Bzw1	2833	833	1427	604	230.7550864563	271.6685256196	152.5599058915
mm9_ensGene_ENSMUST00000106454	H3f3b	2514	697	1424	528	217.5806955105	305.4967842887	150.2860594381
mm9_ensGene_ENSMUST00000107362	Furin	4166	535	1419	846	100.7830210038	183.7067258931	145.3118879928
mm9_ensGene_ENSMUST00000027752	Lamc1	7622	988	1414	572	101.7280819457	100.0558284492	53.7003519916
mm9_ensGene_ENSMUST00000116560	Cfl1	1148	788	1409	1246	538.6878563536	661.9589101123	776.651530281
mm9_ensGene_ENSMUST00000027495	Sept2	3779	801	1407	953	166.3445130699	200.8071316635	180.4538103396
mm9_ensGene_ENSMUST00000046157	Fndc3b	6875	698	1405	1225	79.677477443	110.2213050624	127.5009539804
mm9_ensGene_ENSMUST00000100026	Ccdc50	7089	1409	1397	746	155.9835760529	106.2853377479	75.3015471198
mm9_ensGene_ENSMUST00000023507	Gsk3b	8303	897	1384	830	84.7832891737	89.9006805557	71.5308033389
mm9_ensGene_ENSMUST00000165665	Arhgef12	10483	1089	1376	448	81.5258151527	70.7937267618	30.5803517267
mm9_ensGene_ENSMUST00000018737	Sparc	2300	894	1372	3528	305.0440362117	321.727513539	1097.6169081787
mm9_ensGene_ENSMUST00000078830	Rtn4	3615	727	1370	1210	157.8261509648	204.3968472717	239.5119114628
mm9_ensGene_ENSMUST00000031017	Fosl2	5855	338	1335	1175	45.3046371867	122.9748477319	143.6021741574
mm9_ensGene_ENSMUST00000060043	Wnk1	10575	945	1327	650	70.1300725833	67.6787726204	43.9828156974
mm9_ensGene_ENSMUST00000170883	Hdlbp	6238	684	1327	923	86.0525188708	114.7327701925	105.8781583712
mm9_ensGene_ENSMUST00000090219	Bmf	4642	295	1321	924	49.8734872267	153.4827629694	142.4350535326
mm9_ensGene_ENSMUST00000027979	Uhmk1	7864	963	1315	1108	96.1027108218	90.1870486962	100.8199095797
mm9_ensGene_ENSMUST00000047864	Eef2	3098	925	1314	1030	234.3220592055	228.7577830279	237.9062542979
mm9_ensGene_ENSMUST00000001809	Pabpc1	2817	1104	1306	971	307.5637038898	250.0450475012	246.6507446524
mm9_ensGene_ENSMUST00000021091	Pafah1b1	5803	811	1302	795	109.6784084036	121.0097436336	98.0312648417
mm9_ensGene_ENSMUST00000020078	Lims1	4327	733	1295	695	132.9443654224	161.4153382072	114.9338507119
mm9_ensGene_ENSMUST00000020027	Serinc1	2880	818	1287	1223	222.9018494161	241.0171720184	303.8673352285
mm9_ensGene_ENSMUST00000084949	Impad1	6543	884	1287	668	106.0298630922	106.08733844	73.0549403045
mm9_ensGene_ENSMUST00000052838	Mib1	10231	807	1273	600	61.9025166979	67.1076832808	41.9646121666
mm9_ensGene_ENSMUST00000162645	Zmiz1	7482	410	1272	721	43.0050056224	91.6919765464	68.9552931129
mm9_ensGene_ENSMUST00000106677	Prkar1a	3513	882	1266	1028	197.0349605457	194.36474061	209.3943759346
mm9_ensGene_ENSMUST00000029199	Zmat3	7791	1157	1262	663	116.5448294127	87.3631083633	60.8934208086
mm9_ensGene_ENSMUST00000044113	Eif2c2	8031	936	1259	629	91.4658719214	84.5508604009	56.0442507598
mm9_ensGene_ENSMUST00000044250	Alkbh5	5730	852	1258	473	116.6911255101	118.4098814578	59.0685849236
mm9_ensGene_ENSMUST00000110336	Ubr5	9790	758	1251	412	60.7630226629	68.9186156149	30.1137313918
mm9_ensGene_ENSMUST00000063988	Tbl1xr1	8127	790	1244	556	76.2868508563	82.5566473467	48.9547210071
mm9_ensGene_ENSMUST00000006629	Spnb2	8461	930	1231	674	86.2609247082	78.4690301792	57.0017579344
mm9_ensGene_ENSMUST00000028238	Rab14	3081	905	1230	556	230.5205976206	215.315522629	129.131781118
mm9_ensGene_ENSMUST00000100309	Alg10b	3727	1103	1216	706	232.2570874564	175.9689770468	135.5486998641
mm9_ensGene_ENSMUST00000032071	Dusp11	6435	863	1209	618	105.2483025882	101.3303812851	68.7210793301
mm9_ensGene_ENSMUST00000102869	Xpo1	6004	904	1204	404	118.1627535579	108.1552811357	48.1493833608
mm9_ensGene_ENSMUST00000110457	Myo10	8125	350	1197	441	33.8062913991	79.4570995761	38.8387521356
mm9_ensGene_ENSMUST00000067689	Tnrc6b	17043	1136	1194	823	52.3100509826	37.7850681615	34.5544384248
mm9_ensGene_ENSMUST00000113027	Rnf128	2641	866	1194	483	257.3370669736	243.8360154021	130.8665874278
mm9_ensGene_ENSMUST00000031866	Mtpn	3960	558	1189	924	110.5838915085	161.9379346076	166.9655349743
mm9_ensGene_ENSMUST00000028392	Dnajc10	4042	1017	1186	552	197.4592575227	158.2524007094	97.7221057176
mm9_ensGene_ENSMUST00000099274	Pdzd8	7076	698	1181	528	77.4141686575	90.0168892081	53.3944535652
mm9_ensGene_ENSMUST00000154207	Eef1a1	859	687	1176	453	627.6484044686	738.3734719505	377.3593248462
mm9_ensGene_ENSMUST00000028600	Hipk3	7454	821	1175	483	86.4383811431	85.0179062623	46.3668711292
mm9_ensGene_ENSMUST00000049355	Mapk6	4072	554	1174	682	106.7713788663	155.4970859904	119.8468581804
mm9_ensGene_ENSMUST00000060805	Fam120a	5105	841	1173	471	129.286478196	123.9265024538	66.0199526847
mm9_ensGene_ENSMUST00000079391	Cald1	4127	463	1171	1334	88.0439215321	153.0327397079	231.2977503434
mm9_ensGene_ENSMUST00000000804	Ddx3x	4692	737	1164	593	123.2714034127	133.8002435829	90.4371229811
mm9_ensGene_ENSMUST00000120690	Tmem30a	3627	904	1163	807	195.6021980594	172.9394551323	159.2120840414
mm9_ensGene_ENSMUST00000063694	Klf13	6396	616	1159	390	75.5831718273	97.7320274015	43.6321084428
mm9_ensGene_ENSMUST00000068031	Top2a	5221	762	1159	119	114.5391969928	119.7268812986	16.3096002369
mm9_ensGene_ENSMUST00000118556	Ano1	4566	373	1156	633	64.1100005453	136.5475317305	99.2014113373
mm9_ensGene_ENSMUST00000001566	Tubb5	2644	772	1155	712	229.1441136817	235.6038921162	192.6941769532
mm9_ensGene_ENSMUST00000020408	Mdm2	3086	601	1147	411	152.838021191	200.4607834562	95.3006687452
mm9_ensGene_ENSMUST00000034843	Ireb2	5808	672	1146	507	90.802022353	106.4191870902	62.464231281
mm9_ensGene_ENSMUST00000037918	Tmem33	6247	829	1140	831	104.1443899953	98.4226995138	95.1874222349
mm9_ensGene_ENSMUST00000108346	Ythdf3	5162	732	1138	599	111.2873847879	118.9011866738	83.03455647
mm9_ensGene_ENSMUST00000034000	Asah1	2773	875	1132	953	247.6344370879	220.1701734053	245.9195633875
mm9_ensGene_ENSMUST00000031556	Tmem106b	6002	1158	1131	837	151.4137878809	101.6315481051	99.788274937
mm9_ensGene_ENSMUST00000090227	March6	6236	977	1127	721	122.9536181218	97.4719684448	82.7330825963
mm9_ensGene_ENSMUST00000031061	Dhx15	3009	823	1127	442	214.6498075293	202.0057145968	105.1114748022
mm9_ensGene_ENSMUST00000163694	Pkm2	2221	618	1121	437	218.3698986143	272.2193428477	140.7936041367
mm9_ensGene_ENSMUST00000142064	Dpy19l1	3489	700	1121	630	157.452632627	173.2872342977	129.2080666181
mm9_ensGene_ENSMUST00000004316	Psap	2657	765	1115	2395	225.9554061806	226.3316242783	645.0063814131
mm9_ensGene_ENSMUST00000032194	Bhlhe40	3113	165	1113	671	41.5965852021	192.8314961308	154.2387324598
mm9_ensGene_ENSMUST00000096575	Map3k2	10791	664	1110	345	48.2902265375	55.4783087829	22.8774413464
mm9_ensGene_ENSMUST00000041047	Lnpep	5181	799	1110	525	121.0280519352	115.5503628791	72.5096417086
mm9_ensGene_ENSMUST00000035170	Dnajc13	7697	823	1109	470	83.9133780506	77.7091192608	43.6944643207
mm9_ensGene_ENSMUST00000084035	Adam9	3985	805	1106	720	158.533267383	149.6886006454	129.2868096592
mm9_ensGene_ENSMUST00000171911	Plxnb2	6498	844	1101	618	101.9331852744	91.3838685658	68.0548084778
mm9_ensGene_ENSMUST00000019962	Cd164	2830	772	1098	927	214.0837585068	209.2559577958	234.3923032627
mm9_ensGene_ENSMUST00000047534	Fam168b	5035	738	1097	509	115.0296352969	117.508445171	72.3383095207
mm9_ensGene_ENSMUST00000021864	Ssr1	9306	661	1088	548	55.7431192611	63.056197002	42.1373828709
mm9_ensGene_ENSMUST00000028222	Hspa5	2534	677	1088	1003	209.6693332138	231.5710218233	283.2333378834
mm9_ensGene_ENSMUST00000053927	Erbb2ip	6591	631	1087	357	75.1330299833	88.94881356	38.758499243
mm9_ensGene_ENSMUST00000049572	Lipa	2969	813	1086	982	214.898410839	197.279316621	236.6744291172
mm9_ensGene_ENSMUST00000084731	Ipo7	3117	737	1085	337	185.5596486405	187.7391568565	77.3647535904
mm9_ensGene_ENSMUST00000028583	Lin7c	4228	838	1085	474	155.5470918798	138.4065638415	80.221986327
mm9_ensGene_ENSMUST00000165335	Gnb1	3143	605	1080	446	151.064998099	185.3281120874	101.540787144
mm9_ensGene_ENSMUST00000165057	Atp1a1	3649	900	1080	597	193.5626244811	159.6290096713	117.0713201812
mm9_ensGene_ENSMUST00000034400	Cyb5b	4294	660	1078	422	120.6242848013	135.3999948855	70.3234969983
mm9_ensGene_ENSMUST00000113229	Mob1b	6805	568	1075	378	65.5047905141	85.2005232417	39.7478569667
mm9_ensGene_ENSMUST00000169681	Eif4b	3853	879	1075	550	179.0369711068	150.4774359356	102.1442040368
mm9_ensGene_ENSMUST00000096230	Gm98	5674	1019	1073	637	140.9411167998	101.9934583023	80.3341400211
mm9_ensGene_ENSMUST00000111122	Pum2	6311	606	1071	332	75.3576418844	91.5278409372	37.6434961257
mm9_ensGene_ENSMUST00000123128	Myo5a	11702	559	1064	479	37.4890616374	49.03920956	29.2904111334
mm9_ensGene_ENSMUST00000020107	Atp2b1	7130	848	1058	428	93.338147762	80.0309671128	42.9540667015
mm9_ensGene_ENSMUST00000163429	Gspt1	6823	551	1056	474	63.3766214306	83.4738556738	49.711059386
mm9_ensGene_ENSMUST00000083298	U2	191	689	1056	398	2830.9924463534	2981.8959018955	1491.0759069505
mm9_ensGene_ENSMUST00000058154	Tmtc3	5993	583	1054	426	76.3443906325	94.8545701668	50.864569068
mm9_ensGene_ENSMUST00000166172	Abl2	10151	698	1052	433	53.9634181283	55.894469585	30.523133531
mm9_ensGene_ENSMUST00000115094	Xiap	6542	826	1050	417	99.0882967866	86.5646717372	45.6116269059
mm9_ensGene_ENSMUST00000033634	Acsl4	5280	865	1047	646	128.5686373049	106.948497183	87.5484866829
mm9_ensGene_ENSMUST00000023100	Srebf2	4989	787	1046	578	123.7981299231	113.0785179395	82.9018806074
mm9_ensGene_ENSMUST00000096194	Tmem2	6667	626	1045	533	73.6879940126	84.537181172	57.2066876136
mm9_ensGene_ENSMUST00000077925	Unc5b	5852	479	1043	596	64.2368227414	96.1262318219	72.8772523518
mm9_ensGene_ENSMUST00000120381	Stt3a	3936	777	1042	762	154.924029754	142.782360136	138.5319443057
mm9_ensGene_ENSMUST00000107223	Picalm	3481	469	1041	575	105.7357074427	161.2904425076	118.199018275
mm9_ensGene_ENSMUST00000041544	Fbln2	4786	334	1040	3166	54.7679680523	117.1986400424	473.3564119114
mm9_ensGene_ENSMUST00000055808	Ywhag	3520	614	1037	804	136.8921560206	158.8905323478	163.4419116712
mm9_ensGene_ENSMUST00000028117	Yme1l1	4707	676	1037	716	112.7081583718	118.8218979954	108.847603607
mm9_ensGene_ENSMUST00000046212	Slc16a1	4426	926	1033	185	164.1921663638	125.8782913149	29.9095836004
mm9_ensGene_ENSMUST00000037941	Cd81	1533	616	1031	1006	315.3489673891	362.7257919812	469.5759803861
mm9_ensGene_ENSMUST00000047311	Mboat1	2896	1027	1028	159	278.3073922588	191.4504909284	39.2869772014
mm9_ensGene_ENSMUST00000165123	Csnk1a1	4083	546	1026	464	104.9460552251	135.5282741798	81.3183669865
mm9_ensGene_ENSMUST00000041231	Psme4	6491	643	1022	324	77.7413753673	84.9182848515	35.71769703
mm9_ensGene_ENSMUST00000039559	Thbs1	5848	254	1020	6428	34.0862487175	94.0707778247	786.5359039583
mm9_ensGene_ENSMUST00000112934	Rc3h2	8948	746	1020	591	65.4283107935	61.4803205989	47.2619409779
mm9_ensGene_ENSMUST00000032322	Lrp6	9368	709	1020	438	59.3953176135	58.7239441417	33.4562512133
mm9_ensGene_ENSMUST00000161779	Hipk2	7684	549	1017	483	56.070940943	71.3831196435	44.9790027846
mm9_ensGene_ENSMUST00000072239	Tmpo	3533	795	1015	244	176.5941640097	154.9474138375	49.4192598767
mm9_ensGene_ENSMUST00000169707	Ccnt1	7397	875	1014	713	92.8336209334	73.9340102693	68.9737691554
mm9_ensGene_ENSMUST00000057015	Slc4a7	7389	605	1011	330	64.2573134423	73.7950814161	31.957906468
mm9_ensGene_ENSMUST00000057844	B230219D22Rik	4651	762	1006	632	128.5764668887	116.6577426257	97.2345898919
mm9_ensGene_ENSMUST00000103169	Spag9	7392	561	1000	623	59.5598724427	72.9625441281	60.3081680711
mm9_ensGene_ENSMUST00000027053	Rdh10	3587	318	1000	489	69.574260546	150.3593884012	97.5500576715
mm9_ensGene_ENSMUST00000020911	Sdc1	3157	535	999	741	132.9940023762	170.6682885869	167.9552849667
mm9_ensGene_ENSMUST00000026122	P4hb	2861	617	997	981	169.2466815501	187.9486573983	245.3585506712
mm9_ensGene_ENSMUST00000034787	Phip	10729	473	995	190	34.5982993045	50.0179355545	12.6719778085
mm9_ensGene_ENSMUST00000020308	Ddit4	1685	251	995	515	116.9032734584	318.4821546375	218.7043251677
mm9_ensGene_ENSMUST00000087435	Bmpr2	3507	271	993	403	60.6437963864	152.7127893675	82.227924471
mm9_ensGene_ENSMUST00000112121	Mlec	5958	978	990	926	128.8223483577	89.6182838089	111.2142752023
mm9_ensGene_ENSMUST00000022977	Sqle	2758	684	990	438	194.632201855	193.5988886632	113.639652417
mm9_ensGene_ENSMUST00000098473	Cnot1	8394	606	988	365	56.6573835993	63.48189858	31.1152967761
mm9_ensGene_ENSMUST00000068581	Gja1	3105	453	988	406	114.4957729753	171.6157992531	93.5652273286
mm9_ensGene_ENSMUST00000064667	Rap1b	2024	469	986	420	181.850789332	262.7412936899	148.4871358467
mm9_ensGene_ENSMUST00000099276	Atxn7l3b	3589	889	986	1045	194.3932401085	148.1717409943	208.3497003321
mm9_ensGene_ENSMUST00000023467	Pak2	5741	668	983	396	91.3149260053	92.3480858822	49.3580151665
mm9_ensGene_ENSMUST00000020238	Hsp90b1	2825	594	980	789	165.0140216081	187.0981747509	199.8520461614
mm9_ensGene_ENSMUST00000116403	Hnrnpk	2970	549	975	379	145.0670404735	177.0557737509	91.3130414939
mm9_ensGene_ENSMUST00000022927	Rad21	3604	626	974	258	136.3146104557	145.759242207	51.2253543959
mm9_ensGene_ENSMUST00000114694	Zbtb20	26901	850	973	816	24.7972406735	19.5077123448	21.7055993467
mm9_ensGene_ENSMUST00000024739	Hsp90ab1	2520	641	972	796	199.6228927359	208.0308058181	226.0281731965
mm9_ensGene_ENSMUST00000003714	Cp	4092	768	967	488	147.2917597616	127.4537964396	85.3363857011
mm9_ensGene_ENSMUST00000022369	Vcl	5229	639	965	1427	95.9036358538	99.5338031704	195.2789266521
mm9_ensGene_ENSMUST00000160834	Nbeal1	15612	641	965	348	32.2219888352	33.337321085	15.9503695429
mm9_ensGene_ENSMUST00000020023	Reep3	3023	701	963	557	181.9837989227	171.810644567	131.8460417476
mm9_ensGene_ENSMUST00000114666	Atp6v1a	4234	725	962	761	134.3816622397	122.542333349	128.6126986795
mm9_ensGene_ENSMUST00000170430	Pik3c2a	8042	626	959	731	61.0890146832	64.3156207437	65.0434181615
mm9_ensGene_ENSMUST00000033752	Slc6a8	3964	254	958	432	50.2866757063	130.344824141	77.9830378141
mm9_ensGene_ENSMUST00000077083	Hspa4l	9479	633	957	315	52.4075723636	54.4516872844	23.7792459347
mm9_ensGene_ENSMUST00000068726	Celf1	7851	738	956	481	73.7707570653	65.6742076987	43.8399597809
mm9_ensGene_ENSMUST00000028062	Vim	2193	490	954	562	175.3518306726	234.6235870452	183.3782111697
mm9_ensGene_ENSMUST00000023673	Runx1	5777	154	952	467	20.9204590188	88.8784573546	57.844831598
mm9_ensGene_ENSMUST00000145353	Cnot6	5736	635	949	416	86.8795251481	89.2316650556	51.8960419526
mm9_ensGene_ENSMUST00000020576	Ccng1	3512	722	945	661	161.3375829158	145.1239960861	134.6781060259
mm9_ensGene_ENSMUST00000108298	Ect2	4023	977	943	93	190.588805023	126.4222709426	16.5418075558
mm9_ensGene_ENSMUST00000030917	Ski	5522	208	942	432	29.5610454103	92.006058833	55.9805798434
mm9_ensGene_ENSMUST00000028815	Slc23a2	6364	708	942	345	87.3083825417	79.8330384783	38.7917142629
mm9_ensGene_ENSMUST00000032168	Sec61a1	3150	618	930	608	153.9681094674	159.2334563052	138.1157078427
mm9_ensGene_ENSMUST00000015877	Capza2	2537	585	929	377	180.9623614015	197.4954860998	106.3337012534
mm9_ensGene_ENSMUST00000020695	Tns3	7483	560	927	715	58.7306946664	66.8137605216	68.3723244153
mm9_ensGene_ENSMUST00000058714	Cd24a	1813	550	927	498	238.0771644312	275.7679922685	196.5538643539
mm9_ensGene_ENSMUST00000018851	Dync1h1	14342	700	925	893	38.303739732	34.7851549108	44.5545220029
mm9_ensGene_ENSMUST00000035086	Pdcd6ip	5951	576	924	525	75.9600757366	83.7421194092	63.1276178276
mm9_ensGene_ENSMUST00000028607	Caprin1	6169	564	924	537	71.749220914	80.7828420496	62.2887425245
mm9_ensGene_ENSMUST00000082108	Macf1	17331	684	924	503	30.9731471188	28.7547950265	20.7679873617
mm9_ensGene_ENSMUST00000037099	Clic4	4119	275	922	520	52.3954720944	120.7260680631	90.3361546006
mm9_ensGene_ENSMUST00000117633	Son	8731	571	921	409	51.3245293977	56.89283418	33.5204135369
mm9_ensGene_ENSMUST00000032891	Smg1	15547	659	920	258	33.2653174265	31.9156104779	11.8747139154
mm9_ensGene_ENSMUST00000102694	Ptgfrn	5902	466	916	748	61.9640174323	83.7063096568	90.6885463722
mm9_ensGene_ENSMUST00000028844	2010106G01Rik	5616	642	915	506	89.7141165602	87.8730948128	64.4723448542
mm9_ensGene_ENSMUST00000152597	Spcs3	3465	669	915	1705	151.5220141714	142.4228861381	352.1041894015
mm9_ensGene_ENSMUST00000083011	Y_RNA	102	614	914	526	4724.1214626717	4832.9015817875	3690.0786301036
mm9_ensGene_ENSMUST00000041589	Tob1	2288	739	914	722	253.4785850645	215.452780307	225.8037891822
mm9_ensGene_ENSMUST00000022865	Mtdh	3681	553	913	505	117.8995560544	133.7725135061	98.1692806636
mm9_ensGene_ENSMUST00000118928	Gm13456	1365	604	911	425	347.2619048481	359.9545377024	222.7954548322
mm9_ensGene_ENSMUST00000091829	Larp4b	4684	583	910	380	97.6797465971	104.7819395469	58.0519427445
mm9_ensGene_ENSMUST00000034015	Sc4mol	2044	525	909	420	201.5724933595	239.8528697218	147.0342284509
mm9_ensGene_ENSMUST00000029699	Lmna	3156	418	908	356	103.9422570743	155.1710793996	80.7166355932
mm9_ensGene_ENSMUST00000000312	Cdh1	4430	630	904	201	111.6065489192	110.0592708985	32.4670163139
mm9_ensGene_ENSMUST00000019276	BC005537	3665	561	902	362	120.1273061654	132.7377603896	70.6780631386
mm9_ensGene_ENSMUST00000060171	Gm9853	1529	499	900	383	256.1214289289	317.4658035158	179.2426419559
mm9_ensGene_ENSMUST00000025083	Kif5b	6032	552	897	373	71.8175525412	80.2034476454	44.2483975076
mm9_ensGene_ENSMUST00000113326	Foxp1	7015	419	897	378	46.8747757996	68.9646751528	38.5579710133
mm9_ensGene_ENSMUST00000022875	Ank	3498	496	894	300	111.2793876815	137.8413890276	61.3693463517
mm9_ensGene_ENSMUST00000025218	Etf1	3698	548	890	325	116.2964633042	129.8030887814	62.8878144943
mm9_ensGene_ENSMUST00000113997	Ppp6r3	4952	600	889	505	95.0875089838	96.8240071057	72.9727629489
mm9_ensGene_ENSMUST00000040912	Anln	5421	921	889	169	133.3315963455	88.4472391049	22.3078309832
mm9_ensGene_ENSMUST00000033310	Mki67	10075	584	889	46	45.4904934956	47.5903209119	3.2671029885
mm9_ensGene_ENSMUST00000131070	Ide	4962	717	885	635	113.4005736926	96.1941005003	91.5729095774
mm9_ensGene_ENSMUST00000025217	Hspa9	3049	639	883	523	164.4736345948	156.1943090949	122.7423156888
mm9_ensGene_ENSMUST00000029846	Cyr61	2028	211	878	1331	81.6521003344	233.5008642995	469.6346725502
mm9_ensGene_ENSMUST00000012587	Kif11	4819	676	876	65	110.0886701507	98.0413103438	9.6517592031
mm9_ensGene_ENSMUST00000169217	Edem1	5858	570	873	538	76.3621845789	80.3760766761	65.7177909205
mm9_ensGene_ENSMUST00000029769	Gclm	4841	357	872	282	57.8743317435	97.1501173398	41.6834900074
mm9_ensGene_ENSMUST00000043896	Zfhx3	16424	446	871	558	21.3112428602	28.6023124036	24.3111392341
mm9_ensGene_ENSMUST00000026459	Atp5b	1916	577	869	595	236.3377868558	244.6167539998	222.2140470691
mm9_ensGene_ENSMUST00000128570	Rreb1	8431	463	865	496	43.0977658834	55.3348765459	42.0971442198
mm9_ensGene_ENSMUST00000164553	Myadm	3001	625	865	1154	163.4432079889	155.4576288433	275.1628895515
mm9_ensGene_ENSMUST00000109230	Scaf11	7679	576	858	348	58.8668330132	60.2621396374	32.4283330257
mm9_ensGene_ENSMUST00000092584	Marcks	4186	386	857	970	72.3670612248	110.4189276515	165.8145200925
mm9_ensGene_ENSMUST00000001051	S100a6	719	539	856	299	588.3188054681	642.106108516	297.5721932683
mm9_ensGene_ENSMUST00000109395	Cbfb	2784	384	853	335	108.2467458593	165.250098651	86.1044553824
mm9_ensGene_ENSMUST00000172450	Pafah1b2	4241	506	853	537	93.6343285038	108.4782538657	90.6058129294
mm9_ensGene_ENSMUST00000027337	Fam135a	6467	370	852	173	44.9005560179	71.0556572628	19.142263503
mm9_ensGene_ENSMUST00000023087	Twf1	3025	471	852	327	122.1935786522	151.9064249647	77.3521557543
mm9_ensGene_ENSMUST00000100843	Prpf8	7316	594	850	363	63.7185088905	62.6624189811	35.504465279
mm9_ensGene_ENSMUST00000174462	Zfp266	6283	547	849	577	68.3239745967	72.8790256469	65.7141358861
mm9_ensGene_ENSMUST00000027451	Epha4	6328	811	847	486	100.5789829276	72.1903033956	54.9565987883
mm9_ensGene_ENSMUST00000057632	Larp4	6527	725	842	500	87.172048096	69.5761520233	54.8158862005
mm9_ensGene_ENSMUST00000088716	Smarcc1	5660	482	836	524	66.8318468914	79.6621041518	66.2467998434
mm9_ensGene_ENSMUST00000026999	Smad7	4278	249	834	423	45.6784567467	105.1446543354	70.7537780947
mm9_ensGene_ENSMUST00000043624	Med13	10546	682	831	297	50.7515678837	42.4986548329	20.1520267213
mm9_ensGene_ENSMUST00000029490	Ahcyl1	3863	627	831	396	127.3783704348	116.0214377086	73.3534468213
mm9_ensGene_ENSMUST00000042052	Hectd1	8988	673	830	345	58.7631213545	49.8054600291	27.4666744069
mm9_ensGene_ENSMUST00000151287	Tcp1	2446	576	830	417	184.807199799	183.0136855037	121.9915221661
mm9_ensGene_ENSMUST00000031779	Calu	3229	583	829	659	141.6946215734	138.4676790386	146.0385181808
mm9_ensGene_ENSMUST00000051477	Cdc42	2108	421	828	464	156.7344070441	211.8466776516	157.5061159421
mm9_ensGene_ENSMUST00000014221	1500003O03Rik	2609	505	827	286	151.904330501	170.9595467088	78.4407977922
mm9_ensGene_ENSMUST00000153581	1700020I14Rik	8300	511	826	553	48.3165218942	53.6739901491	47.6757009505
mm9_ensGene_ENSMUST00000158323	snoU97	168	645	818	474	3013.0288412166	2626.0678882595	2018.9199892297
mm9_ensGene_ENSMUST00000008907	Man1a2	7969	565	816	380	55.6413267318	55.2265939234	34.1216338079
mm9_ensGene_ENSMUST00000020329	Egfr	10208	357	816	347	27.4460854203	43.1133157303	24.324216568
mm9_ensGene_ENSMUST00000067230	Sox4	4795	329	815	438	53.8468301482	91.6707795306	65.3635373026
mm9_ensGene_ENSMUST00000115467	Tes	2440	336	813	426	108.0692921775	179.7060285232	124.9308862395
mm9_ensGene_ENSMUST00000047232	Agps	7359	579	810	375	61.7465385828	59.364681644	36.4638492897
mm9_ensGene_ENSMUST00000029353	Kpna4	8819	368	810	581	32.7477398744	49.5367606552	47.1418734648
mm9_ensGene_ENSMUST00000028016	Prrc2c	8821	561	809	325	49.9111866111	49.4643864745	26.3642600612
mm9_ensGene_ENSMUST00000002790	Cse1l	3641	638	809	240	137.5158810689	119.8366803328	47.1672559271
mm9_ensGene_ENSMUST00000032888	Arl6ip1	2134	651	806	460	239.4084249153	203.7054056763	154.2458416552
mm9_ensGene_ENSMUST00000113028	1190002N15Rik	3950	508	805	540	100.929813924	109.9159485031	97.824291739
mm9_ensGene_ENSMUST00000031530	Sppl3	3204	323	804	391	79.1157356791	135.3397807306	87.3241361356
mm9_ensGene_ENSMUST00000113717	Spna2	7958	511	803	525	50.3929544763	54.42187966	47.2068928992
mm9_ensGene_ENSMUST00000075845	Grlf1	8393	595	803	435	55.6355772609	51.6012532271	37.0870322448
mm9_ensGene_ENSMUST00000161769	Hnrnpu	2844	476	803	373	131.3500421801	152.2817575016	93.8489218587
mm9_ensGene_ENSMUST00000039370	Cacna2d1	7472	398	802	500	41.802192877	57.8894511789	47.8832025202
mm9_ensGene_ENSMUST00000159786	Apbb2	6546	177	801	713	21.2202316871	65.996125891	77.9405698813
mm9_ensGene_ENSMUST00000028426	Lass6	7038	717	800	453	79.9507881021	61.3059535317	46.0573543681
mm9_ensGene_ENSMUST00000046663	Dcbld2	6561	576	794	637	68.8977916032	65.2698165217	69.4735422161
mm9_ensGene_ENSMUST00000014499	Anapc1	8942	527	793	319	46.2518177412	47.8300075009	25.5273695515
mm9_ensGene_ENSMUST00000070673	Rab31	3476	279	792	186	62.990824277	122.8873958419	38.2898111605
mm9_ensGene_ENSMUST00000093490	Clcn3	5518	605	790	574	86.0451774239	77.2160039315	74.4355230222
mm9_ensGene_ENSMUST00000042141	Dhx9	4616	538	789	357	91.4680312444	92.1877319255	55.3416959512
mm9_ensGene_ENSMUST00000055241	Zfp106	9085	433	789	338	37.4038081385	46.83968856	26.6220697325
mm9_ensGene_ENSMUST00000027736	Zc3h11a	4395	482	787	296	86.0678619807	96.5779049637	48.1928799146
mm9_ensGene_ENSMUST00000013807	Pten	8292	590	787	334	55.8400211545	51.1890849392	28.8228698994
mm9_ensGene_ENSMUST00000081619	Sh3pxd2a	10464	315	787	371	23.6246660795	40.5638276295	25.3703364496
mm9_ensGene_ENSMUST00000151120	Ctsd	2128	536	787	1048	197.6723939892	199.4642351107	352.4030893925
mm9_ensGene_ENSMUST00000167472	4932438A13Rik	16042	565	786	232	27.6403025013	26.4256671979	10.3485504428
mm9_ensGene_ENSMUST00000052678	Flnb	9100	508	785	870	43.810193956	46.5254081388	68.4113102485
mm9_ensGene_ENSMUST00000137823	Usp34	11363	525	785	270	36.2592780451	37.259633377	17.0028140618
mm9_ensGene_ENSMUST00000005234	Wdr1	2948	416	785	546	110.7436178804	143.6164226809	132.5303093079
mm9_ensGene_ENSMUST00000070185	Mgea5	4748	655	784	261	108.2638446502	89.0568397087	39.3350625481
mm9_ensGene_ENSMUST00000074733	Sept11	5008	442	784	441	69.2645161953	84.4332817366	63.0121527758
mm9_ensGene_ENSMUST00000054274	Lhfpl2	4348	309	782	507	55.7727167459	97.0016551712	83.4388811591
mm9_ensGene_ENSMUST00000159086	Zfp871	5111	741	782	348	113.7798044301	82.5206802357	48.7218096859
mm9_ensGene_ENSMUST00000051209	Peg3	8694	483	781	459	43.5993837489	48.4499491095	37.7783597324
mm9_ensGene_ENSMUST00000080536	Abce1	3813	548	780	332	112.7889644109	110.329010866	62.3047742064
mm9_ensGene_ENSMUST00000033824	Lamp1	2255	608	779	805	211.5971865843	186.3171526856	255.4461621558
mm9_ensGene_ENSMUST00000029445	Nras	4416	448	775	462	79.6162659762	94.6530395836	74.8622643227
mm9_ensGene_ENSMUST00000025236	Stard4	5097	525	773	383	80.8346432071	81.7950057973	53.7692759566
mm9_ensGene_ENSMUST00000093962	Ccnd1	3740	1146	772	302	240.4727507946	111.3288249793	57.7810445709
mm9_ensGene_ENSMUST00000001326	Sp1	7754	640	771	374	64.7749420669	53.6278651401	34.5140444086
mm9_ensGene_ENSMUST00000107245	Nfib	9116	565	771	420	48.6403831424	45.6154526433	32.9681837378
mm9_ensGene_ENSMUST00000067744	Cggbp1	4425	369	769	364	65.4434139797	93.7292176371	58.8624258892
mm9_ensGene_ENSMUST00000171288	Pds5a	4146	530	769	244	100.3227498708	100.0366107197	42.1124566195
mm9_ensGene_ENSMUST00000002292	Rmnd5a	6165	548	768	428	69.7590139982	67.187745161	49.677614855
mm9_ensGene_ENSMUST00000026270	Sacm1l	3433	440	768	372	100.5846546143	120.6561167835	77.5388194546
mm9_ensGene_ENSMUST00000028347	Rbms1	4436	444	767	463	78.549656204	93.2536316032	74.6860518096
mm9_ensGene_ENSMUST00000043150	Acsl5	3150	605	767	249	150.7292981032	131.3247967593	56.5638342974
mm9_ensGene_ENSMUST00000031324	Ereg	4136	652	766	92	123.7143055311	99.887275306	15.9168581282
mm9_ensGene_ENSMUST00000112693	Rif1	8502	423	764	207	39.04560196	48.4656660095	17.4220514869
mm9_ensGene_ENSMUST00000097414	Qk	4658	321	762	329	54.0827048735	88.2302306056	50.5413062073
mm9_ensGene_ENSMUST00000076313	Prpf40a	7374	466	762	303	49.594742458	55.7331725198	29.4028577805
mm9_ensGene_ENSMUST00000068952	Wls	3304	501	762	1417	119.0009814308	124.3875345523	306.88796661
mm9_ensGene_ENSMUST00000027863	Atp1b1	2422	301	761	739	97.5315694267	169.4620458441	218.3334853356
mm9_ensGene_ENSMUST00000108425	Crk	4290	455	758	328	83.2351871569	95.2958176354	54.7099854861
mm9_ensGene_ENSMUST00000041780	Endod1	4470	169	753	284	29.6709900143	90.855114547	45.4632904436
mm9_ensGene_ENSMUST00000043812	Pkn2	6207	455	752	308	57.5284280495	65.3428424196	35.507411981
mm9_ensGene_ENSMUST00000111053	Wdr26	7045	529	751	384	58.9287909236	57.4937805213	39.0032031411
mm9_ensGene_ENSMUST00000112016	Atf2	3943	471	751	301	93.7447566378	102.7247486108	54.6247882619
mm9_ensGene_ENSMUST00000020630	Hspa4	4618	385	750	619	65.4273991727	87.5929719892	95.9150524182
mm9_ensGene_ENSMUST00000068792	D730040F13Rik	15981	926	740	762	45.4736579892	24.97409132	34.1193750571
mm9_ensGene_ENSMUST00000165551	Golph3	2842	412	739	337	113.7695390154	140.2433547707	84.8507871011
mm9_ensGene_ENSMUST00000001927	Ltbp1	6671	312	738	875	36.704263099	59.6660583319	93.8571063039
mm9_ensGene_ENSMUST00000021933	Ctsl	1971	518	737	2077	206.2509660449	201.6706930522	754.0496110928
mm9_ensGene_ENSMUST00000169032	Idh1	2283	506	737	348	173.93919719	174.1099150266	109.0745375841
mm9_ensGene_ENSMUST00000015146	Efr3a	5215	533	736	364	80.2094894893	76.1176599961	49.9455866845
mm9_ensGene_ENSMUST00000046835	Fnip1	6255	579	736	412	72.644728606	63.4618060559	47.1324428978
mm9_ensGene_ENSMUST00000070524	Tgoln1	5013	710	734	748	111.1510321784	78.9696626027	106.7711551344
mm9_ensGene_ENSMUST00000041093	Creb3l2	7082	144	734	310	15.9573005757	55.8987459231	31.3224568375
mm9_ensGene_ENSMUST00000112095	Pbrm1	7907	500	734	251	49.6262114253	50.0663865723	22.7149628423
mm9_ensGene_ENSMUST00000096495	Med14	6963	455	732	268	51.2823427981	56.6991584626	27.5415543627
mm9_ensGene_ENSMUST00000042509	Ppip5k2	5882	553	731	159	73.7824321381	67.027694874	19.3429251913
mm9_ensGene_ENSMUST00000029652	Pdgfc	3521	499	731	697	111.2211487737	111.9729909823	141.6500724758
mm9_ensGene_ENSMUST00000034756	Anxa2	1447	356	729	269	193.0786807621	271.719573598	133.0251621327
mm9_ensGene_ENSMUST00000021554	Actn1	3739	327	726	995	68.6349218363	104.7232430109	190.4222373813
mm9_ensGene_ENSMUST00000065308	Azin1	4868	430	725	350	69.3219454019	80.3247466088	51.447884647
mm9_ensGene_ENSMUST00000032492	Cd9	1228	529	725	279	338.0727459745	318.4209010517	162.5757942921
mm9_ensGene_ENSMUST00000085651	Nptn	2077	505	725	592	190.8129023964	188.2623334095	203.9554234227
mm9_ensGene_ENSMUST00000033992	Gsr	2673	407	725	217	119.4946073117	146.2853971161	58.0912635713
mm9_ensGene_ENSMUST00000169236	Mbnl1	2875	495	724	461	135.1201771139	135.8196616923	114.7395452767
mm9_ensGene_ENSMUST00000055758	Ubr3	8072	496	720	362	48.2229061088	48.1075533772	32.0905725227
mm9_ensGene_ENSMUST00000113360	Cab39	3805	535	720	232	110.3448266759	102.0562866913	43.6298150336
mm9_ensGene_ENSMUST00000010421	2610507B11Rik	7443	494	719	320	52.0872927979	52.1006088586	30.7646520365
mm9_ensGene_ENSMUST00000018315	Vmp1	2787	511	719	481	143.8920458278	139.1405926567	123.4974970362
mm9_ensGene_ENSMUST00000052529	Ppp1r15b	5594	637	718	381	89.3654869618	69.2251506271	48.7363007497
mm9_ensGene_ENSMUST00000163139	Plxna1	9025	503	718	697	43.7394814917	42.9080878236	55.2631473892
mm9_ensGene_ENSMUST00000037947	Mcl1	3485	563	715	802	126.78225392	110.6535079568	164.6727104522
mm9_ensGene_ENSMUST00000025515	Tmx3	4611	544	713	534	92.5884115526	83.3981342392	82.8697794184
mm9_ensGene_ENSMUST00000033761	Hcfc1	8138	442	711	310	42.6243176586	47.1209288185	27.2580043405
mm9_ensGene_ENSMUST00000135192	Copa	4622	407	709	546	69.1062495336	82.7328949529	84.5303660406
mm9_ensGene_ENSMUST00000002677	Axl	4265	577	708	955	106.1719108126	89.5315595184	160.2265140517
mm9_ensGene_ENSMUST00000151689	Magt1	4531	664	708	594	115.0076880526	84.2754582534	93.8085516676
mm9_ensGene_ENSMUST00000033018	Far1	4962	866	708	398	136.9663832885	76.9552804003	57.3953039556
mm9_ensGene_ENSMUST00000119430	Samd8	6800	426	708	442	49.1647168509	56.1547207862	46.5118276
mm9_ensGene_ENSMUST00000135573	Prdx1	2294	506	708	298	173.1051382671	166.4568881195	92.9550306807
mm9_ensGene_ENSMUST00000170240	Txnrd1	3634	560	707	410	120.936100217	104.9292135993	80.7326079166
mm9_ensGene_ENSMUST00000027989	Hsd17b7	4612	303	705	423	51.5592018574	82.4445108342	65.62980544
mm9_ensGene_ENSMUST00000049005	Bmpr1a	5956	427	705	443	56.2634089143	63.8405110758	53.2229674712
mm9_ensGene_ENSMUST00000069107	Mapk1	5099	545	704	402	83.881144259	74.4645508612	56.4145449189
mm9_ensGene_ENSMUST00000003912	Calr	2184	453	703	946	162.7790178976	173.6059549978	309.9477945166
mm9_ensGene_ENSMUST00000020909	Laptm4a	2113	461	702	844	171.2199178174	179.1841299522	285.8202518794
mm9_ensGene_ENSMUST00000097785	Dst	23240	441	702	461	14.892078666	16.2915691303	14.1943284282
mm9_ensGene_ENSMUST00000027068	Tram1	2888	433	702	341	117.6639878597	131.0997460488	84.4903750884
mm9_ensGene_ENSMUST00000029477	Slc25a24	3431	362	701	293	82.8019774141	110.1943245301	61.1078424626
mm9_ensGene_ENSMUST00000111460	2700078E11Rik	5561	488	700	460	68.8683666337	67.890197507	59.1909056091
mm9_ensGene_ENSMUST00000065562	Socs4	6873	503	700	326	57.4347185308	54.930508997	33.9407397902
mm9_ensGene_ENSMUST00000060711	Epm2aip1	7245	418	700	500	45.2783662286	52.1100605019	49.3834767744
mm9_ensGene_ENSMUST00000095739	Golm1	3693	392	700	158	83.3028030685	102.2305411147	30.6145462759
mm9_ensGene_ENSMUST00000143791	Bicc1	5431	625	699	569	90.3135826137	69.4159545591	74.9691370179
mm9_ensGene_ENSMUST00000096246	Ganab	3862	565	698	539	114.8124631605	97.4776566764	99.8680439644
mm9_ensGene_ENSMUST00000100986	Esyt2	5539	708	696	445	100.3124294088	67.7703614067	57.4881977641
mm9_ensGene_ENSMUST00000154460	Ap3m1	6732	429	696	835	50.0110578296	55.7605513713	88.7549157776
mm9_ensGene_ENSMUST00000000001	Gnai3	3262	430	695	306	103.4516340332	114.9113098423	67.1254975503
mm9_ensGene_ENSMUST00000023918	Ivns1abp	3513	485	695	731	108.3468887355	106.7010226888	148.898140864
mm9_ensGene_ENSMUST00000034378	Slc7a6	3730	285	695	440	59.9637637082	100.4934832991	84.4099985316
mm9_ensGene_ENSMUST00000110461	Hif1a	4385	460	691	315	82.3267725064	84.9904985635	51.4033003912
mm9_ensGene_ENSMUST00000110855	Lpgat1	7233	450	689	458	48.8255230701	51.3762834161	45.3103128626
mm9_ensGene_ENSMUST00000025253	Prrc2a	6888	463	685	359	52.7522160516	53.6363678054	37.2950641213
mm9_ensGene_ENSMUST00000003038	Ap2a2	4639	329	684	346	55.6575879631	79.5231649747	53.3705617908
mm9_ensGene_ENSMUST00000028619	Hsd17b12	1902	408	684	412	168.3458855161	193.9579191995	155.0018035363
mm9_ensGene_ENSMUST00000029344	Mfsd1	2978	494	684	673	130.1832506027	123.877757662	161.7113187725
mm9_ensGene_ENSMUST00000029569	Slc35a3	5726	485	682	211	66.4726895088	64.2384359178	26.3682410156
mm9_ensGene_ENSMUST00000000080	Klf6	4217	339	681	509	63.0883186236	87.0974495942	86.3702604782
mm9_ensGene_ENSMUST00000069557	Smad5	6584	359	680	353	42.7914972335	55.70331194	38.3649760323
mm9_ensGene_ENSMUST00000043961	Abca5	8231	440	679	282	41.9520251842	44.4917102037	24.5158273753
mm9_ensGene_ENSMUST00000032330	Emp1	2721	718	679	56	207.0850553364	134.5870145853	14.726838807
mm9_ensGene_ENSMUST00000080359	Rest	7004	378	678	391	42.3543984905	52.2090130726	39.9466779238
mm9_ensGene_ENSMUST00000071125	Aplp2	3694	553	677	370	117.4846415366	98.8447721803	71.6728841447
mm9_ensGene_ENSMUST00000077672	Col4a3bp	5363	376	677	207	55.0215605468	68.0836450558	27.6192954953
mm9_ensGene_ENSMUST00000008542	Elk3	4212	274	674	325	51.0522698598	86.3045040493	55.2134705603
mm9_ensGene_ENSMUST00000169502	App	3299	426	674	1171	101.3398225481	110.1893213263	253.9946842613
mm9_ensGene_ENSMUST00000028617	Api5	3736	427	673	257	89.6961626054	97.1561113301	49.2239321907
mm9_ensGene_ENSMUST00000060792	Ptrf	3491	430	672	298	96.6654913252	103.8200781447	61.0824521287
mm9_ensGene_ENSMUST00000165952	Lats1	7212	429	671	303	46.6825348459	50.1797772708	30.0633213081
mm9_ensGene_ENSMUST00000076817	Utrn	12382	481	671	381	30.4864694312	29.2276331511	22.0183222738
mm9_ensGene_ENSMUST00000027768	Ahctf1	8506	634	670	253	58.4947292902	42.4826257407	21.2836050259
mm9_ensGene_ENSMUST00000024906	Twsg1	4046	453	668	575	87.8668747129	89.0456095646	101.6932235826
mm9_ensGene_ENSMUST00000092498	Sgpl1	4070	470	667	787	90.6267288736	88.3880091332	138.3663138204
mm9_ensGene_ENSMUST00000023741	Mll2	19805	505	666	311	20.0110274313	18.1368269652	11.2366173139
mm9_ensGene_ENSMUST00000094434	Ftl1	968	431	664	551	349.4256395906	369.9598964809	407.3111412522
mm9_ensGene_ENSMUST00000058749	Arid2	9029	437	662	313	37.9834702147	39.5439696025	24.8058853758
mm9_ensGene_ENSMUST00000039867	Zbtb41	8360	447	661	264	41.9617992396	42.6439189492	22.5968393198
mm9_ensGene_ENSMUST00000088621	Srrm2	8596	567	661	394	51.7653921057	41.4731459301	32.798188915
mm9_ensGene_ENSMUST00000031447	Anxa3	1597	437	661	288	214.7481230862	223.2330384565	129.0439415133
mm9_ensGene_ENSMUST00000027642	Nek7	3366	507	659	342	118.2079548699	105.5925383727	72.704625619
mm9_ensGene_ENSMUST00000018337	Cdc73	11589	231	656	188	15.6429577727	30.5295078768	11.6081212141
mm9_ensGene_ENSMUST00000020217	Nudt4	3231	655	656	428	159.0952443204	109.50370374	94.7887637206
mm9_ensGene_ENSMUST00000139560	Tmem48	4584	534	655	131	91.4217444577	77.0652547247	20.4492194106
mm9_ensGene_ENSMUST00000022616	Clu	1811	240	655	3426	104.0029474297	195.0674365863	1353.6891760397
mm9_ensGene_ENSMUST00000028981	Mapre1	7336	354	653	393	37.8701299411	48.0082401043	38.3339238461
mm9_ensGene_ENSMUST00000029771	F3	1876	202	652	131	84.5028567755	187.4462208311	49.9676022273
mm9_ensGene_ENSMUST00000097625	Pam	4102	548	651	362	104.8425941733	85.5947760002	63.1484888842
mm9_ensGene_ENSMUST00000160260	Pou2f1	13022	478	651	227	28.8073335721	26.9628145564	12.4737838512
mm9_ensGene_ENSMUST00000113082	Ddb1	2513	373	649	786	116.4847841186	139.2881388383	223.8103186114
mm9_ensGene_ENSMUST00000077273	Ext1	7663	254	648	859	26.0128386402	45.6076933022	80.2129310842
mm9_ensGene_ENSMUST00000016631	Ppfibp1	4851	233	647	473	37.694457935	71.9341196966	69.7717978998
mm9_ensGene_ENSMUST00000106653	Usp47	5533	302	647	252	42.8350352537	63.0674886406	32.5904170924
mm9_ensGene_ENSMUST00000031148	Clock	8645	250	647	151	22.6948787588	40.3646517812	12.4986180853
mm9_ensGene_ENSMUST00000163153	Rdx	4156	393	642	256	74.2112706062	83.3146580888	44.0772483364
mm9_ensGene_ENSMUST00000079324	Ubl3	2667	457	642	237	134.4763894706	129.8296659232	63.5880311568
mm9_ensGene_ENSMUST00000088615	Arfgef1	6978	507	641	194	57.0203462442	49.5437632403	19.8939404158
mm9_ensGene_ENSMUST00000038959	Psd3	11004	401	641	246	28.5987233642	31.417337322	15.996853717
mm9_ensGene_ENSMUST00000113820	Arpc2	1439	412	640	293	224.6928630171	239.8728566816	145.6991017993
mm9_ensGene_ENSMUST00000038377	Btg1	5010	437	638	282	68.4536432273	68.6823078867	40.2774002248
mm9_ensGene_ENSMUST00000070731	Il6st	5207	528	637	426	79.5791325426	65.9802234274	58.5426084933
mm9_ensGene_ENSMUST00000024627	Chd1	7916	407	637	188	40.3498086589	43.4005840559	16.9942542636
mm9_ensGene_ENSMUST00000111817	Gmfb	4171	405	636	258	76.2022314863	82.2391954591	44.2618502141
mm9_ensGene_ENSMUST00000056889	Chd4	6697	416	636	342	48.7490197867	51.2199020845	36.5422980191
mm9_ensGene_ENSMUST00000026704	Cct8	2391	354	635	330	116.1920841689	143.2372836194	98.7607573786
mm9_ensGene_ENSMUST00000023433	Tomm70a	5886	580	634	360	77.3322402885	58.0939527706	43.765539967
mm9_ensGene_ENSMUST00000034607	Arcn1	4072	364	633	255	70.1530359338	83.8412737921	44.8107754194
mm9_ensGene_ENSMUST00000042744	Npnt	4619	745	633	381	126.5788560451	73.9124630616	59.0237857531
mm9_ensGene_ENSMUST00000051396	Soat1	4785	501	632	437	82.1691207204	71.2355961871	65.3505945219
mm9_ensGene_ENSMUST00000055261	Mob1a	4412	510	630	407	90.7167594775	77.0135198329	66.009881558
mm9_ensGene_ENSMUST00000020358	Rab1	2827	336	630	382	93.2752291875	120.192306156	96.6913452325
mm9_ensGene_ENSMUST00000112498	Crim1	5995	574	629	511	75.1407561123	56.5878749586	60.9932479723
mm9_ensGene_ENSMUST00000000193	Ccl2	813	263	629	192	253.8739024196	417.2746745101	168.9898930683
mm9_ensGene_ENSMUST00000058438	Dcaf7	5750	568	626	387	77.5234955563	58.7176161736	48.1607418895
mm9_ensGene_ENSMUST00000080537	Rac1	2315	446	626	238	151.1947528017	145.8428911439	73.5658080664
mm9_ensGene_ENSMUST00000017692	Suz12	4373	471	625	195	84.5267723355	77.0836848552	31.9084113423
mm9_ensGene_ENSMUST00000146409	Slc26a2	7814	1138	625	291	114.2935470581	43.1388474369	26.6483074395
mm9_ensGene_ENSMUST00000022704	Itm2b	1773	546	625	683	241.6778023034	190.12236541	275.6525510936
mm9_ensGene_ENSMUST00000155901	Cnot6l	8564	419	624	297	38.3963746186	39.2979466074	24.8158890475
mm9_ensGene_ENSMUST00000071325	Nf1	11917	459	624	301	30.2272475063	28.2409679236	18.0738054978
mm9_ensGene_ENSMUST00000053766	Amfr	3701	369	623	421	78.2456381681	90.7885100296	81.3978734213
mm9_ensGene_ENSMUST00000041514	Matr3	4472	400	623	330	70.1957877889	75.1360186985	52.8034371405
mm9_ensGene_ENSMUST00000051446	Jmjd1c	8385	309	623	199	28.920664569	40.0725433059	16.9824387733
mm9_ensGene_ENSMUST00000010807	Fads1	3456	366	621	356	83.1113252713	96.9124992382	73.709983198
mm9_ensGene_ENSMUST00000076694	Slc25a3	1612	408	621	298	198.63143564	207.7727030814	132.2821590456
mm9_ensGene_ENSMUST00000015981	Sqstm1	2673	311	620	406	91.3091471104	125.0992361545	108.6868802302
mm9_ensGene_ENSMUST00000164059	Tead1	9962	406	617	327	31.9839687248	33.4041598938	23.4882825895
mm9_ensGene_ENSMUST00000038388	A230046K03Rik	5854	433	616	324	58.0481033377	56.7531434466	39.604299867
mm9_ensGene_ENSMUST00000148750	Slc4a4	7931	448	616	370	44.330529637	41.8904175686	33.3828816077
mm9_ensGene_ENSMUST00000052965	Nipbl	8815	439	616	159	39.0836449669	37.6894953756	12.9069864975
mm9_ensGene_ENSMUST00000036691	Prrc2b	8612	402	615	416	36.6332026018	38.5152766616	34.5652225546
mm9_ensGene_ENSMUST00000025955	Eif3a	5176	376	613	308	57.0093951338	63.8745912592	42.580082335
mm9_ensGene_ENSMUST00000043529	Wdfy3	14193	426	613	280	23.5552789816	23.2942214019	14.1167224666
mm9_ensGene_ENSMUST00000076226	Herc2	15342	455	613	238	23.2746025879	21.5496600416	11.1005635298
mm9_ensGene_ENSMUST00000064762	Mtap1b	11852	483	612	397	31.9822006676	27.8497760067	23.9689446211
mm9_ensGene_ENSMUST00000103137	Epb4.1l1	6490	173	611	230	20.9196426801	50.7759947774	25.3590621026
mm9_ensGene_ENSMUST00000026043	Slk	7278	492	611	176	53.0525065238	45.2784014984	17.3041656786
mm9_ensGene_ENSMUST00000082437	Sep15	1514	358	611	470	185.5709569866	217.6593171104	222.1375771973
mm9_ensGene_ENSMUST00000107545	Med1	8024	492	610	350	48.120157338	41.0016035617	31.2124006059
mm9_ensGene_ENSMUST00000032635	Nipa2	3197	433	610	343	106.2913972282	102.9079971783	76.7717661596
mm9_ensGene_ENSMUST00000087933	Tpp2	4682	360	609	443	60.3425900668	70.1532524248	67.7052529386
mm9_ensGene_ENSMUST00000042345	Ctnna1	3698	330	607	391	70.0325417708	88.5286234723	75.6588783608
mm9_ensGene_ENSMUST00000033283	Rrm1	3997	453	607	233	88.9440518109	81.9061420066	41.7130379738
mm9_ensGene_ENSMUST00000051186	Prkaa1	4655	328	606	330	55.2976931586	70.2125693822	50.7275984731
mm9_ensGene_ENSMUST00000115151	Ubxn7	10318	357	605	282	27.1534832303	31.6243624102	19.557062912
mm9_ensGene_ENSMUST00000032196	Arl8b	2928	275	605	275	73.7079745754	111.4413153511	67.2065604771
mm9_ensGene_ENSMUST00000052725	Sc5d	2249	368	602	247	128.4136584938	144.3673428055	78.5882369408
mm9_ensGene_ENSMUST00000027579	Actr3	2508	377	602	366	117.9686675119	129.4585940867	104.4247877659
mm9_ensGene_ENSMUST00000110725	Arhgap5	5197	343	601	228	51.7957658775	62.3711400507	31.3929536058
mm9_ensGene_ENSMUST00000110030	Snx5	2512	479	601	324	149.6472478833	129.0377447624	92.2944153748
mm9_ensGene_ENSMUST00000059155	Insig1	2647	352	601	273	104.3618040925	122.4566735335	73.8004064677
mm9_ensGene_ENSMUST00000093292	Sertad2	5647	456	600	342	63.3723644078	57.3053790893	43.3369523346
mm9_ensGene_ENSMUST00000033898	Col4a1	6615	385	600	1184	45.6755448798	48.9196486345	128.0772228115
mm9_ensGene_ENSMUST00000107618	Kirrel	7278	492	600	549	53.0525065238	44.4632420606	53.9771986226
mm9_ensGene_ENSMUST00000114321	Kbtbd2	3868	406	598	348	82.3744303094	83.3828328502	64.3787924779
mm9_ensGene_ENSMUST00000040260	Frrs1	2396	421	598	371	137.8948789854	134.6096817465	110.7993324746
mm9_ensGene_ENSMUST00000017851	Serinc3	3683	329	597	770	70.1046838341	87.4247782619	149.6025700285
mm9_ensGene_ENSMUST00000080435	Dag1	4304	512	597	632	93.3577882504	74.8107477552	105.0739027852
mm9_ensGene_ENSMUST00000110325	Tmem87b	4807	272	594	326	44.4066117817	66.6460247472	48.5281266025
mm9_ensGene_ENSMUST00000026217	Chuk	3502	386	593	197	86.501575753	91.327270655	40.2531741739
mm9_ensGene_ENSMUST00000068387	Ep300	8749	399	592	256	35.7904645199	36.4943150883	20.9378265043
mm9_ensGene_ENSMUST00000061578	Setx	10970	396	591	195	28.3296633876	29.0564652307	12.7197340747
mm9_ensGene_ENSMUST00000109057	9530068E07Rik	2472	454	591	564	144.131943364	128.9439415782	163.2603358625
mm9_ensGene_ENSMUST00000171975	Arih1	6971	337	590	403	37.9391567667	45.6476953744	41.3675700932
mm9_ensGene_ENSMUST00000027131	Slc39a10	5498	843	588	452	120.3304927256	57.6812306662	58.8279544315
mm9_ensGene_ENSMUST00000053699	Secisbp2l	6797	402	588	235	46.4153510088	46.6575557162	24.7400538382
mm9_ensGene_ENSMUST00000144852	Tug1	4720	488	587	432	81.1391921293	67.0745904823	65.4925342998
mm9_ensGene_ENSMUST00000109486	Ralgapb	8383	467	587	309	43.7190051047	37.7659629102	26.3760077233
mm9_ensGene_ENSMUST00000083767	Y_RNA	112	370	587	351	2592.6062122096	2826.7148846119	2242.5345449988
mm9_ensGene_ENSMUST00000047672	Cct2	1962	383	587	340	153.1978346405	161.3619098249	124.00236324
mm9_ensGene_ENSMUST00000031091	D5Ertd579e	6311	396	586	310	49.243607568	50.0796590002	35.1490475872
mm9_ensGene_ENSMUST00000025563	Fth1	866	433	586	186	392.3944537398	364.9569606817	153.6898193924
mm9_ensGene_ENSMUST00000024897	Vapa	1640	338	586	245	161.7430797123	192.7150780185	106.8986656847
mm9_ensGene_ENSMUST00000088419	Mbnl2	4552	399	583	300	68.7897131117	69.0761666458	47.1594845207
mm9_ensGene_ENSMUST00000030568	Sema3c	5491	1054	583	309	150.6405952438	57.2636515337	40.2677240474
mm9_ensGene_ENSMUST00000127906	Dsp	7761	287	583	273	29.0213138058	40.5147159608	25.1706836645
mm9_ensGene_ENSMUST00000029444	Trim33	8868	260	583	227	23.0091470393	35.4572294285	18.3168260386
mm9_ensGene_ENSMUST00000127786	Xist	17041	469	583	38	21.5988496924	18.4516583869	1.595653423
mm9_ensGene_ENSMUST00000110082	Calm1	4107	274	582	681	52.3574776356	76.429357547	118.6512880283
mm9_ensGene_ENSMUST00000107162	Odz4	13547	269	582	166	15.5833923461	23.1708401451	8.7682920222
mm9_ensGene_ENSMUST00000066785	Ndst1	6463	360	578	426	43.7140657114	48.234258849	47.1656138673
mm9_ensGene_ENSMUST00000059899	Mmgt1	4234	421	576	280	78.0340411074	73.3725405499	47.3213608808
mm9_ensGene_ENSMUST00000116446	Rock2	8183	374	576	273	35.8683919586	37.9639907966	23.8726232335
mm9_ensGene_ENSMUST00000099224	Csnk2a1	4206	440	575	315	82.0986969308	73.7327621403	53.5909349061
mm9_ensGene_ENSMUST00000023580	Usp25	4412	471	572	229	83.7795955174	69.923386261	37.1406950289
mm9_ensGene_ENSMUST00000072334	Dnajc5	6578	449	572	376	53.5679871478	46.8990544517	40.9019509732
mm9_ensGene_ENSMUST00000113444	Agfg1	3143	278	570	213	69.414990862	97.8120591572	48.4936943087
mm9_ensGene_ENSMUST00000094993	Klhl9	4174	386	570	419	72.5751121915	73.6519650051	71.8309526534
mm9_ensGene_ENSMUST00000045383	Cnnm4	4582	123	570	251	21.0670090834	67.0936931321	39.1984310768
mm9_ensGene_ENSMUST00000038194	Atad2	5683	429	569	70	59.2423792555	54.0003453818	8.8139469457
mm9_ensGene_ENSMUST00000075856	Kdm2a	7242	364	569	370	39.4453413867	42.3755817185	36.5589110785
mm9_ensGene_ENSMUST00000005003	Lbr	3551	598	567	154	132.1610156781	86.1180750641	31.0327381253
mm9_ensGene_ENSMUST00000065796	Jak2	5030	145	567	82	22.62313948	60.7962792351	11.6653000862
mm9_ensGene_ENSMUST00000039810	Xpot	5992	496	567	212	64.9624996846	51.0355948853	25.3171085837
mm9_ensGene_ENSMUST00000038753	Sh3pxd2b	7413	292	567	405	30.9130393881	41.252567726	39.0940866419
mm9_ensGene_ENSMUST00000022034	Rasa1	5101	269	566	250	41.3856530312	59.8443335476	35.0699166076
mm9_ensGene_ENSMUST00000139129	Srsf1	5362	359	566	185	52.5436810491	56.9313587144	24.6885149227
mm9_ensGene_ENSMUST00000032898	Ipo5	4591	343	563	232	58.6326715891	66.1398231426	36.1601930305
mm9_ensGene_ENSMUST00000020315	Cand1	7766	402	563	390	40.623891425	39.0996559423	35.9349685295
mm9_ensGene_ENSMUST00000035742	Tnfrsf23	3353	380	562	449	88.9411824761	90.399221271	95.8214714372
mm9_ensGene_ENSMUST00000102822	Nrp2	6708	187	562	513	21.8776871942	45.1861343056	54.7235621274
mm9_ensGene_ENSMUST00000147005	Akap13	12597	386	562	288	24.0476715319	24.0619662556	16.359702675
mm9_ensGene_ENSMUST00000054889	Cldn2	3044	1049	561	658	270.4479513621	99.3985708921	154.6789778671
mm9_ensGene_ENSMUST00000138302	D19Wsu162e	3906	320	561	513	64.2940221181	77.4626855595	93.9799423325
mm9_ensGene_ENSMUST00000084241	Wasf2	5642	287	561	322	39.9210238296	53.6280130797	40.8387873563
mm9_ensGene_ENSMUST00000111117	Cdc42bpa	9161	339	561	365	29.0408732273	33.0279718148	28.5101846019
mm9_ensGene_ENSMUST00000068045	Actn4	3877	289	560	325	58.4998695542	77.9029947561	59.9843017797
mm9_ensGene_ENSMUST00000006235	Ctsb	4738	335	560	930	55.4884516686	63.7462876043	140.4552380686
mm9_ensGene_ENSMUST00000085231	Ube3a	4910	437	560	269	69.8478111138	61.5132200956	39.2031384126
mm9_ensGene_ENSMUST00000139666	Mllt4	7732	503	560	216	51.0539084923	39.0623267808	19.9899613228
mm9_ensGene_ENSMUST00000001187	Anxa4	2003	423	560	202	165.7342525531	150.7887721764	72.1639784569
mm9_ensGene_ENSMUST00000033313	Atp6ap2	2324	413	560	392	139.4654986184	129.9612352277	120.6979770898
mm9_ensGene_ENSMUST00000057561	Wwc2	6546	232	559	348	27.814088991	46.0572214395	38.0411196615
mm9_ensGene_ENSMUST00000059472	Mat2a	2804	611	558	440	171.007853948	107.3292554982	112.2857683748
mm9_ensGene_ENSMUST00000069221	Syncrip	6720	350	557	195	40.8744222646	44.7041507873	20.76420875
mm9_ensGene_ENSMUST00000090933	Ash1l	11268	442	556	222	30.7842294201	26.6127577356	14.0979570836
mm9_ensGene_ENSMUST00000003575	Tpm4	2128	273	556	544	100.6801558938	140.9175536487	182.9267944938
mm9_ensGene_ENSMUST00000110266	Ptpra	3504	246	555	403	55.0964815183	85.4261458443	82.2983250913
mm9_ensGene_ENSMUST00000048263	Wapal	6351	235	554	146	29.0387959782	47.0467447508	16.4498064014
mm9_ensGene_ENSMUST00000107802	Trim59	2939	321	554	146	85.7152906774	101.6651500211	35.5470297568
mm9_ensGene_ENSMUST00000115073	Stag2	6171	379	553	257	48.1988325935	48.3316377874	29.80077956
mm9_ensGene_ENSMUST00000168527	Dennd1b	8206	543	552	272	51.9303408191	36.2801849451	23.7185119841
mm9_ensGene_ENSMUST00000016315	Lamb3	4092	151	551	241	28.959707974	72.6236213425	42.1435839221
mm9_ensGene_ENSMUST00000001480	Npepps	4215	369	551	402	68.7039399431	70.504355524	68.2462074831
mm9_ensGene_ENSMUST00000023952	Krt8	1805	276	551	402	120.0009631382	164.6403648385	159.3671825714
mm9_ensGene_ENSMUST00000171573	Copb1	3343	297	550	402	69.7224964168	88.7336283001	86.0477907692
mm9_ensGene_ENSMUST00000147545	Ccdc6	5511	299	550	331	42.5788211461	53.8262600993	42.9781414391
mm9_ensGene_ENSMUST00000023612	Ets2	3890	562	549	236	113.3808138827	76.1175270646	43.4122654285
mm9_ensGene_ENSMUST00000035065	Ptgs2	4143	267	548	1690	50.5765479838	71.3390878964	291.8917493602
mm9_ensGene_ENSMUST00000020608	Ppp2ca	7102	288	547	299	31.8247261833	41.5402002293	30.1259373359
mm9_ensGene_ENSMUST00000007980	Hnrnpa0	2678	337	547	210	98.7579767814	110.1637423558	56.1123903946
mm9_ensGene_ENSMUST00000078976	Zfp706	4413	290	546	163	51.5723505935	66.7299258787	26.4303993404
mm9_ensGene_ENSMUST00000103172	Dstn	1911	313	546	221	128.5394704559	154.0968931986	82.7525975091
mm9_ensGene_ENSMUST00000091852	Mex3c	3738	241	542	214	50.5976796957	78.2027304435	40.9660909017
mm9_ensGene_ENSMUST00000049453	Ube3c	5033	361	542	306	56.2902435128	58.0810265046	43.5055380507
mm9_ensGene_ENSMUST00000088217	Tbl1x	5234	335	542	240	50.2300886522	55.8505552919	32.81161231
mm9_ensGene_ENSMUST00000026050	Gsto1	1182	319	541	206	211.8000520186	246.8548792484	124.7095728959
mm9_ensGene_ENSMUST00000035840	Zdhhc5	4706	344	540	331	57.3666349709	61.8876175405	50.3299059649
mm9_ensGene_ENSMUST00000103079	Cttn	3286	300	538	340	71.6484090821	88.3032409899	74.0391468889
mm9_ensGene_ENSMUST00000041023	Ipo9	6247	348	536	264	43.7180310234	46.2759359117	30.240047497
mm9_ensGene_ENSMUST00000053484	Eea1	7836	396	536	234	39.6600826138	36.8920076111	21.3683740888
mm9_ensGene_ENSMUST00000047714	Kdm5b	6306	208	535	432	25.8858377348	45.7574425173	49.0207361077
mm9_ensGene_ENSMUST00000077282	Atrnl1	6581	426	535	565	50.8008014871	43.8453779843	61.4336904468
mm9_ensGene_ENSMUST00000067485	Slc30a7	9020	359	535	305	31.2349465394	31.9896266646	24.1959874092
mm9_ensGene_ENSMUST00000000430	Galnt1	3977	285	534	227	56.2395872848	72.4181778698	40.8432520268
mm9_ensGene_ENSMUST00000036541	Arl5a	5239	310	534	178	46.4372134603	54.9736769208	24.3120540115
mm9_ensGene_ENSMUST00000096753	Hnrnpul2	5726	359	534	313	49.2034959457	50.2981301761	39.1149736392
mm9_ensGene_ENSMUST00000047344	Neto2	4957	243	533	79	38.4715966346	57.9922844991	11.4040265682
mm9_ensGene_ENSMUST00000166468	Ptprk	6177	445	532	541	56.5373261824	46.4510952138	62.6714455152
mm9_ensGene_ENSMUST00000018625	Appbp2	6463	449	532	357	54.5211541789	44.395546207	39.5261130297
mm9_ensGene_ENSMUST00000122424	Fam20b	4448	268	528	193	47.2849431665	64.0222703757	31.0486397579
mm9_ensGene_ENSMUST00000106197	Arhgdia	1867	329	527	323	138.2943495237	152.2398069121	123.796467511
mm9_ensGene_ENSMUST00000044672	Cdk19	5807	381	526	173	51.4903691665	48.8535182329	21.3178953115
mm9_ensGene_ENSMUST00000036615	Ptplad1	2731	422	526	525	121.2672716794	103.8785720903	137.5585696419
mm9_ensGene_ENSMUST00000041331	Scd1	4836	459	523	194	74.486788365	58.3280320513	28.7055244461
mm9_ensGene_ENSMUST00000030578	Ptp4a2	3646	325	522	171	69.9551275181	77.2175051766	33.5605828077
mm9_ensGene_ENSMUST00000169020	Glg1	7021	370	522	512	41.3576265158	40.0989921484	52.1820379109
mm9_ensGene_ENSMUST00000099494	Btaf1	8509	415	521	274	38.2756371611	33.0233499527	23.0421015981
mm9_ensGene_ENSMUST00000033929	Tnks	6444	247	520	267	30.081139067	43.5220896371	29.6487083254
mm9_ensGene_ENSMUST00000165418	Zfp148	9431	425	519	304	35.3658451573	29.6805223725	23.0656600416
mm9_ensGene_ENSMUST00000155487	Hiatl1	3832	386	518	297	79.0523273192	72.9064893969	55.4601445206
mm9_ensGene_ENSMUST00000034713	Ldlr	4513	439	518	257	76.3399801426	61.9050891578	40.7490827974
mm9_ensGene_ENSMUST00000082391	mt-Tl1	75	486	518	690	5085.4321204682	3725.0355649209	6583.2125218427
mm9_ensGene_ENSMUST00000028829	Spred1	6016	382	516	159	49.8320084204	46.2598053718	18.9120821103
mm9_ensGene_ENSMUST00000155998	Ankfy1	8030	309	516	265	30.1992244597	34.6574083582	23.6145882058
mm9_ensGene_ENSMUST00000074913	Lamp2	2184	418	516	648	150.2022725854	127.4262770681	212.3109628401
mm9_ensGene_ENSMUST00000071874	Ano6	4925	333	515	285	53.0628845057	56.3978984752	41.4084212917
mm9_ensGene_ENSMUST00000039449	Ltn1	7737	428	515	213	43.4134228256	35.900174485	19.6995839747
mm9_ensGene_ENSMUST00000070210	Atad1	2840	416	514	400	114.9549948984	97.6127855156	100.7840251354
mm9_ensGene_ENSMUST00000031695	Wasl	4352	388	514	224	69.9673934058	63.6995199596	36.8306327149
mm9_ensGene_ENSMUST00000033695	Abcb7	5667	333	514	200	46.1151766703	48.9183537788	25.2538054865
mm9_ensGene_ENSMUST00000144897	Slx1b	3152	308	513	245	76.6862257309	87.7794961098	55.6198641253
mm9_ensGene_ENSMUST00000169687	Gpd2	5745	433	513	230	59.1494511643	48.1603083965	28.6475740724
mm9_ensGene_ENSMUST00000061656	Rictor	9311	392	513	316	33.0401945797	29.715494763	24.2851507672
mm9_ensGene_ENSMUST00000102484	Ddi2	9553	183	513	194	15.0336407483	28.9627312612	14.5315519964
mm9_ensGene_ENSMUST00000102911	Slc44a1	3102	234	512	161	59.2007106223	89.0205134145	37.1393356326
mm9_ensGene_ENSMUST00000022742	Nup155	6402	460	512	292	56.3890811372	43.1336508297	32.6375259154
mm9_ensGene_ENSMUST00000029303	Naa15	6090	363	511	281	46.778058032	45.254892198	33.01711142
mm9_ensGene_ENSMUST00000026624	Tm9sf2	3107	387	510	398	97.7513058238	88.5300786481	91.6625356381
mm9_ensGene_ENSMUST00000114059	Pls3	3149	247	510	388	61.5569578112	87.3493027499	88.1676190673
mm9_ensGene_ENSMUST00000058754	Zmpste24	3429	358	510	330	81.934799906	80.216667938	68.8646750925
mm9_ensGene_ENSMUST00000174548	Hnrnpl	2679	316	510	308	92.569352282	102.6737418289	82.2674528429
mm9_ensGene_ENSMUST00000059515	Gdi2	2681	279	510	275	81.6695655303	102.5971482132	73.3982876079
mm9_ensGene_ENSMUST00000014421	Ankrd17	10042	333	509	298	26.0241691088	27.3375438392	21.2346983053
mm9_ensGene_ENSMUST00000143031	Syne2	21704	378	509	139	13.6679970064	12.6485263193	4.5827384079
mm9_ensGene_ENSMUST00000163360	D17H6S56E-5	3314	493	508	96	116.7474144199	82.6747966527	20.7285430091
mm9_ensGene_ENSMUST00000005952	Slc30a4	5458	581	508	296	83.5401896749	50.1986581362	38.8068353288
mm9_ensGene_ENSMUST00000107664	Sh3d19	6414	369	506	283	45.1492215248	42.5484249851	31.5723950272
mm9_ensGene_ENSMUST00000034904	Elovl5	2782	348	505	272	98.1691372404	97.9030405207	69.9619372183
mm9_ensGene_ENSMUST00000027432	Psmd1	3112	304	505	274	76.6631837641	87.5212913652	63.0029699545
mm9_ensGene_ENSMUST00000046386	Zcchc14	7444	295	504	215	31.1005813684	36.5162439014	20.667223854
mm9_ensGene_ENSMUST00000070699	Pign	3811	390	503	412	80.3116436413	71.1854055303	77.3585490228
mm9_ensGene_ENSMUST00000031160	Paics	2482	269	503	164	85.055687394	109.3020066383	47.2815950313
mm9_ensGene_ENSMUST00000102689	Sp3	4181	321	502	211	60.2528675678	64.7568144822	36.1120660261
mm9_ensGene_ENSMUST00000047950	Zfp292	9986	381	502	164	29.9423767024	27.1127820298	11.7517443288
mm9_ensGene_ENSMUST00000093157	Ap1g1	4053	308	501	252	59.6385352834	66.6688631196	44.4911862256
mm9_ensGene_ENSMUST00000105275	Osbpl8	7152	347	501	274	38.0763074518	37.7808867763	27.4140439735
mm9_ensGene_ENSMUST00000028728	Ubr1	7768	265	501	240	26.7725361074	34.7848741277	22.1081332171
mm9_ensGene_ENSMUST00000047903	Glt25d1	3179	239	500	313	59.0011163535	84.8284250071	70.4537084172
mm9_ensGene_ENSMUST00000108249	Prkci	4490	351	500	384	61.349867823	60.0600363246	61.197676198
mm9_ensGene_ENSMUST00000114313	Cflar	6572	288	500	232	34.3912363594	41.0331045492	25.2604148209
mm9_ensGene_ENSMUST00000029270	Ccna2	2964	312	499	35	82.6093586821	90.7996707056	8.4496728226
mm9_ensGene_ENSMUST00000082424	Sepp1	2013	443	499	77	172.7081400961	133.6960874175	27.3713991761
mm9_ensGene_ENSMUST00000060162	Cmtm4	1298	256	498	171	154.7811712749	206.9267217605	94.2695569467
mm9_ensGene_ENSMUST00000058735	Ubqln1	3662	279	496	287	59.7913995595	73.0508483323	56.0807231071
mm9_ensGene_ENSMUST00000092244	Gnptab	4680	384	496	263	64.3929359983	57.1607279044	40.2123953281
mm9_ensGene_ENSMUST00000129269	Stag1	6186	285	496	129	36.1566179489	43.2447795979	14.9220964471
mm9_ensGene_ENSMUST00000084125	Tardbp	7477	357	495	183	37.4708626415	35.705880362	17.5135326813
mm9_ensGene_ENSMUST00000022322	Glud1	3269	406	494	260	97.4684296227	81.5030677089	56.912606424
mm9_ensGene_ENSMUST00000134802	Phldb2	3612	314	494	283	68.2236204177	73.7634353102	56.0646018008
mm9_ensGene_ENSMUST00000049932	Creb1	8420	312	494	160	29.0800640301	31.6429368575	13.5974646738
mm9_ensGene_ENSMUST00000026495	Atp5a1	2471	326	494	248	103.5375086355	107.8241717282	71.8172850904
mm9_ensGene_ENSMUST00000093923	Cdc27	5425	326	493	326	47.1596652237	49.0127537722	42.9999455444
mm9_ensGene_ENSMUST00000072031	Mprip	8718	263	493	227	23.6750955113	30.4994481778	18.6319813387
mm9_ensGene_ENSMUST00000114689	Mll1	16470	414	493	191	19.7269342864	16.1441523506	8.2983130836
mm9_ensGene_ENSMUST00000166717	Gm17419	2649	188	492	261	55.6966080054	100.1717063375	70.5031623172
mm9_ensGene_ENSMUST00000031554	Tmem168	4587	367	491	317	62.7899561903	57.731744269	49.4516253264
mm9_ensGene_ENSMUST00000020312	Ccdc109a	2872	360	489	61	98.3718686256	91.8303735061	15.198315211
mm9_ensGene_ENSMUST00000084892	Dpy19l4	6754	325	489	345	37.7637540614	39.0489832261	36.5517426072
mm9_ensGene_ENSMUST00000048145	Rbfox2	6980	347	489	492	39.0145774922	37.78464652	50.4382172784
mm9_ensGene_ENSMUST00000102880	Ppp3r1	2859	300	487	232	82.349308235	91.8706381452	58.0662631
mm9_ensGene_ENSMUST00000076698	Sypl	4189	368	487	237	68.9430217122	62.7018750196	40.4844304357
mm9_ensGene_ENSMUST00000022629	Dpysl2	4520	269	487	223	46.7053575469	58.1102111631	35.3033953533
mm9_ensGene_ENSMUST00000023509	Klhl24	6683	221	487	426	25.9521694678	39.3024322096	45.6129526297
mm9_ensGene_ENSMUST00000042990	Serbp1	6685	365	487	207	42.8493569529	39.2906738156	22.1574093854
mm9_ensGene_ENSMUST00000090247	Trio	11494	224	487	261	15.2943027036	22.8517621765	16.2487277691
mm9_ensGene_ENSMUST00000072740	Abr	5394	134	486	204	19.4960536897	48.5945152634	27.0625847249
mm9_ensGene_ENSMUST00000045487	Rhou	3371	396	485	211	92.1911620771	77.5969967976	44.7892459375
mm9_ensGene_ENSMUST00000035606	Ascc3	7477	286	485	136	30.018674273	34.9845494456	13.0155215555
mm9_ensGene_ENSMUST00000043765	Hnrnpul1	3424	290	484	207	66.4686866732	76.2383577916	43.2600121908
mm9_ensGene_ENSMUST00000131252	Sf1	4353	345	484	223	62.1989830187	59.967869763	36.6577870427
mm9_ensGene_ENSMUST00000044475	Ogt	5384	269	484	265	39.21029274	48.4844236773	35.2201231969
mm9_ensGene_ENSMUST00000027290	Tmem131	6546	368	484	494	44.1188997789	39.8778089029	54.0008997494
mm9_ensGene_ENSMUST00000031697	Cul1	3161	218	483	229	54.1233729296	82.4108819843	51.8395275127
mm9_ensGene_ENSMUST00000036125	Eif4h	2425	304	482	258	98.3817846902	107.2006015778	76.1303823682
mm9_ensGene_ENSMUST00000017153	Sdc4	2458	306	482	244	97.6995141126	105.7613746241	71.0326465193
mm9_ensGene_ENSMUST00000090178	Dnajb14	9477	460	481	333	38.0925290114	27.3738651155	25.1433650551
mm9_ensGene_ENSMUST00000032078	Cct7	2452	323	481	288	103.3796154633	105.8002119494	84.0469716953
mm9_ensGene_ENSMUST00000088546	Fmr1	4409	315	479	137	56.0690646079	58.5945659894	22.2346612042
mm9_ensGene_ENSMUST00000046929	Usp31	10198	420	479	223	32.3211748521	25.3327555842	15.6473178071
mm9_ensGene_ENSMUST00000069168	Cpsf6	6534	379	476	229	45.5211196717	39.2906985107	25.0787796859
mm9_ensGene_ENSMUST00000121322	Cgnl1	6541	284	476	146	34.0743081676	39.2486506756	15.9719798892
mm9_ensGene_ENSMUST00000105849	Luzp1	7438	233	476	311	24.5840031518	34.5153837146	29.9194952812
mm9_ensGene_ENSMUST00000093162	Atxn1l	7526	234	475	245	24.4008243888	34.0401388444	23.2944209039
mm9_ensGene_ENSMUST00000035889	Myo6	7871	365	475	145	36.3928282594	32.5480987095	13.1822073278
mm9_ensGene_ENSMUST00000043148	Gng12	4248	269	474	265	49.6959077477	60.1804957195	44.6386872157
mm9_ensGene_ENSMUST00000102823	Ttc39b	8831	281	474	162	24.9717679766	28.9487878855	13.126688451
mm9_ensGene_ENSMUST00000054014	Ddx17	4761	332	471	350	54.7258805468	53.3561706444	52.6041383032
mm9_ensGene_ENSMUST00000046514	Eprs	4850	320	471	318	51.7798866791	52.3770574099	46.9175612269
mm9_ensGene_ENSMUST00000077755	Arpc5	1914	246	471	326	100.8662859143	132.7213837189	121.878111065
mm9_ensGene_ENSMUST00000045557	Slc7a5	3515	416	470	93	92.8797113831	72.116469221	18.9324869977
mm9_ensGene_ENSMUST00000056117	Itga2	4214	120	470	177	22.3480467246	60.1541028267	30.055833979
mm9_ensGene_ENSMUST00000023687	Ifngr2	3254	250	469	135	60.2941692901	77.7351106901	29.6869969552
mm9_ensGene_ENSMUST00000022563	Mtmr6	3813	280	469	290	57.6293978742	66.3388539694	54.4228449393
mm9_ensGene_ENSMUST00000028135	Fam129b	3714	157	468	179	33.1749753566	67.9619577435	34.4874576049
mm9_ensGene_ENSMUST00000033429	Elf4	5847	325	468	356	43.6217538791	43.1692681819	43.5679326034
mm9_ensGene_ENSMUST00000172107	St13	3346	321	467	324	75.2890733117	75.2753651922	69.2897702993
mm9_ensGene_ENSMUST00000086556	Elk4	3509	268	467	196	59.938280765	71.778675387	39.968951091
mm9_ensGene_ENSMUST00000063838	Fam49b	3797	284	467	267	58.698985969	66.3343091739	50.3176919803
mm9_ensGene_ENSMUST00000049308	Itpr3	8990	283	467	480	24.7047008695	28.0168378124	38.2060019646
mm9_ensGene_ENSMUST00000022976	E430025E21Rik	4032	324	466	289	63.063394351	62.3343335335	51.2893703312
mm9_ensGene_ENSMUST00000006435	Atp6v1b2	2825	336	465	255	93.341264748	88.7761747542	64.5909654894
mm9_ensGene_ENSMUST00000161326	Naa50	4487	320	465	206	55.9688991294	55.8931788903	32.8519534573
mm9_ensGene_ENSMUST00000021803	Nup153	6021	354	465	189	46.1410518598	41.6529967914	22.4617311625
mm9_ensGene_ENSMUST00000111338	Ckap5	6665	278	465	162	32.7338809121	37.6283111299	17.3926160106
mm9_ensGene_ENSMUST00000031081	Pi4k2b	3130	268	464	204	67.1959831324	79.95314842	46.6375661361
mm9_ensGene_ENSMUST00000100996	Kdm5a	10969	266	464	314	19.031256212	22.8146006523	20.4839005959
mm9_ensGene_ENSMUST00000047734	Zfp281	4933	210	463	313	33.4088121976	50.6211261764	45.402866219
mm9_ensGene_ENSMUST00000063982	Fzd5	6912	843	463	554	95.7142721362	36.1276063988	57.3529925445
mm9_ensGene_ENSMUST00000165704	Ptbp1	3169	300	462	209	74.2936801022	78.6288028722	47.1926206685
mm9_ensGene_ENSMUST00000159569	Zfp26	6753	414	462	248	48.1123363981	36.8983675851	26.2787666901
mm9_ensGene_ENSMUST00000113726	Rbm47	5210	1035	461	141	155.9033626183	47.7227134695	19.3656214132
mm9_ensGene_ENSMUST00000029257	Atp11b	4866	426	460	328	68.7053174242	50.9856140669	48.2338343065
mm9_ensGene_ENSMUST00000034739	Rnf111	4880	242	460	244	38.9178105758	50.8393438627	35.7783289231
mm9_ensGene_ENSMUST00000032736	Mtmr10	4806	366	459	135	59.7654473861	51.5099165467	20.1001847882
mm9_ensGene_ENSMUST00000019231	Atp6ap1	2189	341	458	480	122.2535484014	112.844824028	156.9081579083
mm9_ensGene_ENSMUST00000083886	U2	191	348	457	228	1429.8771717431	1290.4606317862	854.1841879013
mm9_ensGene_ENSMUST00000021807	Dek	2556	325	456	55	99.7873219604	96.2201258001	15.3975593957
mm9_ensGene_ENSMUST00000057572	Myo1c	5184	335	456	294	50.7145609579	47.441867582	40.5819008618
mm9_ensGene_ENSMUST00000002043	Ccdc47	5193	398	456	342	60.147503404	47.3596459744	47.1257018744
mm9_ensGene_ENSMUST00000063854	Ppp4r2	3641	202	455	187	43.5395109341	67.3988746	36.7511535766
mm9_ensGene_ENSMUST00000068603	Iqgap2	5771	401	455	6	54.5313380522	42.5228387487	0.7439610935
mm9_ensGene_ENSMUST00000044484	Kdm6a	5918	310	455	202	41.1092533489	41.4665938524	24.4245435703
mm9_ensGene_ENSMUST00000025561	Anxa1	1674	275	455	325	128.9229089348	146.5945653637	138.9242162484
mm9_ensGene_ENSMUST00000024599	Igf2r	8887	401	453	340	35.411314493	27.4919122501	27.3762390769
mm9_ensGene_ENSMUST00000051301	Pura	14943	420	453	248	22.0579094654	16.3501722657	11.8758289138
mm9_ensGene_ENSMUST00000097442	Ptpn14	10740	390	451	451	28.4979212213	22.6482258765	30.0484661905
mm9_ensGene_ENSMUST00000174784	Gm20417	425	525	450	236	969.4451210043	571.0649571478	397.3499118043
mm9_ensGene_ENSMUST00000018521	Vezf1	4583	302	450	205	51.7142155922	52.9571474553	32.0076693399
mm9_ensGene_ENSMUST00000020755	Smek2	5125	315	450	207	48.2358060207	47.3566062025	28.9019086325
mm9_ensGene_ENSMUST00000114459	Hnrnpa2b1	4086	281	449	243	53.9710433191	59.2665853308	42.5557216265
mm9_ensGene_ENSMUST00000016681	Cul4b	4911	324	449	267	51.7759328087	49.3103782654	38.9037418956
mm9_ensGene_ENSMUST00000068259	Klhdc10	5901	389	449	237	51.7340933756	41.0376661009	28.7390745798
mm9_ensGene_ENSMUST00000100770	Ptpn11	5599	251	447	236	35.1816423964	43.0585085567	30.1614060577
mm9_ensGene_ENSMUST00000070522	Plod2	3649	176	446	1188	37.8522465652	65.9208688087	232.9660441797
mm9_ensGene_ENSMUST00000093139	Sf3b3	4240	276	446	172	51.0853156756	56.7323703498	29.0277008244
mm9_ensGene_ENSMUST00000027123	Hspd1	2423	380	445	255	123.0787391012	99.0532031188	75.3072544398
mm9_ensGene_ENSMUST00000063669	Dhx32	2644	108	445	129	32.0564304114	90.7737939322	34.9122876783
mm9_ensGene_ENSMUST00000030556	Ptpn12	3280	253	444	201	60.5340224367	73.0081012289	43.850268985
mm9_ensGene_ENSMUST00000009120	Gabpa	4987	236	444	154	37.1385967847	48.0181616264	22.0969025633
mm9_ensGene_ENSMUST00000102554	Kif1c	6684	291	444	172	34.1672010887	35.8268360309	18.4137419951
mm9_ensGene_ENSMUST00000162409	Fnbp1l	5156	233	442	222	35.4646655242	46.235045341	30.8098875908
mm9_ensGene_ENSMUST00000027279	Obfc2a	2828	329	441	314	91.2996996325	84.1048637383	79.4511688956
mm9_ensGene_ENSMUST00000067246	Slc30a5	3178	357	440	176	88.1591063468	74.6725033121	39.6286084988
mm9_ensGene_ENSMUST00000115634	Diap1	5666	306	440	273	42.3835873083	41.8830242721	34.477528401
mm9_ensGene_ENSMUST00000111416	Ildr2	8251	356	440	116	33.8607261014	28.7612671829	10.0600803662
mm9_ensGene_ENSMUST00000032629	Cyfip1	4538	297	439	299	51.3623414547	52.174939709	47.1472910886
mm9_ensGene_ENSMUST00000169320	Ibtk	5109	247	439	120	37.9414484532	46.3436829907	16.8072009034
mm9_ensGene_ENSMUST00000079602	Ahnak	1212	356	439	194	230.5155536821	195.3546834981	114.5378846712
mm9_ensGene_ENSMUST00000024873	Yipf4	2112	313	439	337	116.3063106255	112.1069490529	114.1789474154
mm9_ensGene_ENSMUST00000106397	Camk2d	4388	449	438	132	80.3031493752	53.8355827879	21.5257038188
mm9_ensGene_ENSMUST00000105682	Rere	7728	459	438	260	46.6120740856	30.5681337052	24.0744449275
mm9_ensGene_ENSMUST00000138762	Cep350	12937	229	438	131	13.891679664	18.2600709031	7.2458237442
mm9_ensGene_ENSMUST00000015467	Slc39a1	2364	321	436	408	106.5639760156	99.4720215825	123.4988003436
mm9_ensGene_ENSMUST00000074991	Tmem184b	3361	209	436	327	48.8012144193	69.9648494558	69.6192416414
mm9_ensGene_ENSMUST00000006614	Epha2	3913	574	436	218	115.1210919738	60.0950316946	39.8654521095
mm9_ensGene_ENSMUST00000026917	Nrp1	5907	605	435	727	80.3787521627	39.7177111723	88.0678690607
mm9_ensGene_ENSMUST00000027438	Ncl	8257	261	435	164	24.8068190447	28.4137725439	14.212537104
mm9_ensGene_ENSMUST00000121285	Brd4	5922	298	434	237	39.4912351282	39.5260352531	28.6371629678
mm9_ensGene_ENSMUST00000088310	Phf3	7561	317	434	183	32.9028017023	30.9579659792	17.3189636104
mm9_ensGene_ENSMUST00000040576	Parm1	5068	276	433	676	42.7390959874	46.0800792507	95.4465286187
mm9_ensGene_ENSMUST00000117506	Ube4a	6017	426	433	429	55.5625851066	38.8123386476	51.0184580621
mm9_ensGene_ENSMUST00000088452	Slc38a1	7266	421	433	292	45.4715290461	32.1406333117	28.7565979783
mm9_ensGene_ENSMUST00000055518	Pik3r1	6915	326	431	244	36.9980020012	33.6160756891	25.2492039255
mm9_ensGene_ENSMUST00000040440	Calm2	1205	196	431	205	127.650311922	192.9088492864	121.7353930162
mm9_ensGene_ENSMUST00000165117	Cdk6	3735	661	428	201	138.8876754603	61.8037874194	38.5084022144
mm9_ensGene_ENSMUST00000081654	Col18a1	5063	265	428	521	41.0762513297	45.5929579324	73.6342459764
mm9_ensGene_ENSMUST00000000500	Pdgfb	2918	96	427	354	25.8189633715	78.923168912	86.8096534528
mm9_ensGene_ENSMUST00000093893	Arhgap42	5404	223	427	197	32.3848864486	42.6161744791	26.0856062096
mm9_ensGene_ENSMUST00000010049	Kdsr	5582	314	427	292	44.1461334555	41.257220868	37.4320030295
mm9_ensGene_ENSMUST00000115086	Ei24	2180	335	427	298	120.5982954155	105.641195819	97.8159818263
mm9_ensGene_ENSMUST00000000619	Clcn4-2	4578	274	426	260	46.9707646679	50.1875202619	40.6394299694
mm9_ensGene_ENSMUST00000035164	Topbp1	5228	364	426	84	54.6410027396	43.9476793724	11.4972441834
mm9_ensGene_ENSMUST00000030080	Snx30	7314	131	426	216	14.0562410281	31.4135176045	21.1324010046
mm9_ensGene_ENSMUST00000053748	Epb4.1l2	4384	110	425	217	19.6913275143	52.2853851809	35.4192398554
mm9_ensGene_ENSMUST00000035563	Tspan8	1522	331	425	90	170.6735403257	150.603895291	42.3133982007
mm9_ensGene_ENSMUST00000029885	Cpne3	5648	297	424	308	41.2681135838	40.4886312866	39.0216901852
mm9_ensGene_ENSMUST00000044721	Atp6v0a1	4008	377	422	237	73.8187170958	56.7867044048	42.3126943851
mm9_ensGene_ENSMUST00000111662	Tcf7l2	4150	211	421	155	39.9013155369	54.7136800309	26.7259806413
mm9_ensGene_ENSMUST00000001059	Ern1	6946	234	421	213	26.4383248417	32.6895727222	21.9429428754
mm9_ensGene_ENSMUST00000042057	Midn	3727	304	420	405	64.0128328076	60.7787585194	77.7581068626
mm9_ensGene_ENSMUST00000089217	Uba1	4044	278	420	354	53.9493858258	56.0144493081	62.6386174024
mm9_ensGene_ENSMUST00000163854	Map4k4	5782	153	420	216	20.7666383335	39.1771762369	26.731646653
mm9_ensGene_ENSMUST00000093907	Sept9	3616	122	419	167	26.4779443342	62.4953246338	33.0474608969
mm9_ensGene_ENSMUST00000081775	Nfe2l1	4654	359	419	457	60.5370042512	48.5567455685	70.2651324359
mm9_ensGene_ENSMUST00000166805	Smc2	5483	289	419	55	41.3649451508	41.2152277723	7.1778518722
mm9_ensGene_ENSMUST00000021028	Itgb3	5728	208	419	608	28.4979212213	39.4523557744	75.9539943618
mm9_ensGene_ENSMUST00000100203	Dip2b	8914	216	419	299	19.01664842	25.3514801297	24.0020649495
mm9_ensGene_ENSMUST00000022993	Derl1	3145	365	418	286	91.0804296439	71.6832288552	65.0721912368
mm9_ensGene_ENSMUST00000172286	Wdr82	4891	376	418	236	60.3313492563	46.0935912389	34.5274407109
mm9_ensGene_ENSMUST00000111171	Pom121	5580	313	418	200	44.021313269	40.4021065859	25.6475476151
mm9_ensGene_ENSMUST00000029783	Snx27	6261	367	418	229	46.0018414063	36.0076273358	26.1722961935
mm9_ensGene_ENSMUST00000103181	Cds2	8396	366	418	412	34.2106646186	26.851328579	35.1135576853
mm9_ensGene_ENSMUST00000023830	Nus1	4614	308	417	248	52.3872959479	48.7439132257	38.4613158774
mm9_ensGene_ENSMUST00000102781	Jak1	4906	286	416	287	45.7500259966	45.732791785	41.8604989846
mm9_ensGene_ENSMUST00000064922	Junb	1807	108	416	219	46.9049264017	124.1644031528	86.7233429347
mm9_ensGene_ENSMUST00000032413	Etnk1	6429	447	414	307	54.56535101	34.7311243187	34.1700014913
mm9_ensGene_ENSMUST00000108709	Specc1	6843	216	414	335	24.7719427175	32.6298989105	35.0306596207
mm9_ensGene_ENSMUST00000035635	Bmp2k	7387	185	414	155	19.6542504242	30.2269389799	15.0145958659
mm9_ensGene_ENSMUST00000043839	F11r	2518	173	413	356	53.9191743423	88.461897982	101.1682692344
mm9_ensGene_ENSMUST00000020381	Frs2	5682	279	413	247	38.5350413916	39.2022279336	31.1061149032
mm9_ensGene_ENSMUST00000020285	Sar1a	2611	232	412	277	69.7322966432	85.1044503992	75.9141869911
mm9_ensGene_ENSMUST00000090380	Lmbrd2	3863	351	412	173	71.307508808	57.5220605727	32.0458239901
mm9_ensGene_ENSMUST00000046875	Uggt1	7530	367	412	420	38.2493398466	29.5096573695	39.9120800735
mm9_ensGene_ENSMUST00000102589	Eif4a1	1880	311	412	184	129.8241224607	118.1955957406	70.0341757643
mm9_ensGene_ENSMUST00000064910	Strap	2650	282	411	183	83.5133856261	83.6484456099	49.4145976824
mm9_ensGene_ENSMUST00000001592	Jup	3205	132	411	179	32.3220392472	69.1633013623	39.9645608563
mm9_ensGene_ENSMUST00000052455	Pigm	7569	310	411	276	32.1422329659	29.2863496983	26.0927963609
mm9_ensGene_ENSMUST00000039135	Dock5	10335	184	411	95	13.9720521506	21.4483193871	6.5775350705
mm9_ensGene_ENSMUST00000165709	Usp24	10594	304	411	142	22.5199006866	20.9239551507	9.5913209497
mm9_ensGene_ENSMUST00000167498	Gm6548	1165	266	411	216	179.1878535533	190.2732882972	132.6715716289
mm9_ensGene_ENSMUST00000021001	Rab10	3511	188	410	340	42.0223054988	62.9817834634	69.2943995092
mm9_ensGene_ENSMUST00000048116	Slc7a1	7179	745	410	299	81.4413896187	30.8022066778	29.8028147318
mm9_ensGene_ENSMUST00000033030	Parva	4454	245	409	250	43.1686758717	49.5262017543	40.1642668647
mm9_ensGene_ENSMUST00000112832	Rorb	9293	249	409	195	21.0279175683	23.7371895635	15.0151170558
mm9_ensGene_ENSMUST00000060537	Kif1b	10233	257	409	245	19.7098357493	21.5566991707	17.1322008915
mm9_ensGene_ENSMUST00000110617	2410089E03Rik	10469	226	409	185	16.9416652107	21.0707519929	12.6449342836
mm9_ensGene_ENSMUST00000068795	Mrfap1	1648	256	409	159	121.9089565017	133.852974887	69.0382803248
mm9_ensGene_ENSMUST00000101063	Papola	4279	229	408	235	41.999686799	51.4256516681	39.2984683193
mm9_ensGene_ENSMUST00000084828	Ncapg2	6604	358	407	45	42.543069182	33.2391012055	4.8759079392
mm9_ensGene_ENSMUST00000035850	Npat	6062	328	406	187	42.4630091807	36.1220199992	22.0737298206
mm9_ensGene_ENSMUST00000108075	Usp32	7053	265	406	222	29.4866100216	31.0466021885	22.5231504918
mm9_ensGene_ENSMUST00000030992	Rnf4	2639	243	405	262	72.2636242962	82.7708776465	71.0414716017
mm9_ensGene_ENSMUST00000030315	Pum1	5389	268	405	227	39.0282848774	40.5330016903	30.1416985175
mm9_ensGene_ENSMUST00000042889	Setd5	6755	289	405	269	33.5757208381	32.3363946868	28.4955454635
mm9_ensGene_ENSMUST00000057438	Vcpip1	9749	209	405	309	16.824380107	22.4056155615	22.6802823617
mm9_ensGene_ENSMUST00000053183	Arf3	3579	301	404	381	66.0020847028	60.8809742897	76.1751512695
mm9_ensGene_ENSMUST00000043237	Trp53inp2	3979	187	404	419	36.8825146265	54.7607456604	75.3511928563
mm9_ensGene_ENSMUST00000046283	Hspa13	4069	231	404	160	44.5530198151	53.5495224829	28.1372948031
mm9_ensGene_ENSMUST00000021424	Sptlc2	6710	305	403	310	35.6722230673	32.3924989354	33.0589626413
mm9_ensGene_ENSMUST00000027741	Xpr1	7472	290	403	320	30.4588842571	29.0890883106	30.6452496129
mm9_ensGene_ENSMUST00000002305	Jhdm1d	9566	406	403	166	33.3079967005	22.7214789731	12.4173167494
mm9_ensGene_ENSMUST00000107924	2810407C02Rik	3157	257	402	335	63.8868385246	68.6773293413	75.9312017056
mm9_ensGene_ENSMUST00000122328	Pxdn	6614	186	401	683	22.0699632282	32.6995750838	73.8935550482
mm9_ensGene_ENSMUST00000076383	Fbxw11	4019	225	400	221	43.9356815583	53.6789376656	39.3481497487
mm9_ensGene_ENSMUST00000075686	Ado	4444	293	400	133	51.7423829639	48.5453758951	21.4154714076
mm9_ensGene_ENSMUST00000153838	Setd2	8350	257	400	127	24.1545807452	25.8366048477	10.8834677203
mm9_ensGene_ENSMUST00000113573	Atrx	10269	280	400	181	21.3984705516	21.0084380639	12.612479375
mm9_ensGene_ENSMUST00000034989	Me1	3257	289	399	120	69.6358594601	66.071940851	26.3641355282
mm9_ensGene_ENSMUST00000163645	Nfatc3	6012	276	399	228	36.0282332775	35.794462966	27.1372554706
mm9_ensGene_ENSMUST00000022519	Anxa8	1880	166	399	378	69.2951907668	114.4661230595	143.8745567331
mm9_ensGene_ENSMUST00000160405	Usp7	4745	224	398	129	37.0479905744	45.2385610591	19.4537594566
mm9_ensGene_ENSMUST00000046689	2810474O19Rik	6059	227	398	286	29.4020600756	35.4277887813	33.7765376201
mm9_ensGene_ENSMUST00000049074	Ptprf	7656	341	398	130	34.9546783504	28.0377445436	12.1504251829
mm9_ensGene_ENSMUST00000148178	Hnrnpm	3934	214	397	149	42.6906014745	54.4274613878	27.102038686
mm9_ensGene_ENSMUST00000005504	Fbxo11	4019	181	397	187	35.3438149425	53.2763456331	33.2945882489
mm9_ensGene_ENSMUST00000065169	Gatad2a	5208	251	397	232	37.8229676992	41.113216801	31.8762377502
mm9_ensGene_ENSMUST00000146074	Zfp568	6867	258	397	191	29.4852975287	31.180665953	19.9029003183
mm9_ensGene_ENSMUST00000018437	Pfn1	861	291	396	262	265.2422439914	248.0584134417	217.7449983238
mm9_ensGene_ENSMUST00000149756	Tulp4	8784	198	396	202	17.6899138981	24.3144688039	16.4554245047
mm9_ensGene_ENSMUST00000053364	Aspm	9866	284	396	29	22.5907206288	21.6479114102	2.1033276683
mm9_ensGene_ENSMUST00000112642	Evi5	5849	345	395	130	46.2903356267	36.4231415365	15.9041981877
mm9_ensGene_ENSMUST00000081079	Entpd7	5911	258	395	437	34.2540243833	36.0411021565	52.9018093026
mm9_ensGene_ENSMUST00000034966	Rpl4	1422	242	395	196	133.5576059143	149.8164239431	98.6294299426
mm9_ensGene_ENSMUST00000071487	Larp1	6614	356	394	199	42.2414349959	32.1287595586	21.5297473713
mm9_ensGene_ENSMUST00000025350	Dcp2	8643	371	394	218	33.6869934832	24.5863260119	18.0485380197
mm9_ensGene_ENSMUST00000156690	Mef2a	5538	256	393	276	36.2777104216	38.2737949792	35.6620396633
mm9_ensGene_ENSMUST00000048309	Camsap2	7823	260	393	185	26.0827196657	27.0945003956	16.9218735799
mm9_ensGene_ENSMUST00000157463	RNase_MRP	271	356	392	263	1030.9404098257	780.1510607693	694.4428418276
mm9_ensGene_ENSMUST00000001583	Ell2	3647	165	392	169	35.5059417971	57.971192067	33.1589667562
mm9_ensGene_ENSMUST00000117994	C330027C09Rik	3977	241	392	39	47.5569843356	53.1609095973	7.0171225949
mm9_ensGene_ENSMUST00000089473	Zdhhc20	5173	232	392	304	35.1964095371	40.8700826345	42.0514672051
mm9_ensGene_ENSMUST00000105283	Kitl	5645	524	392	180	72.84843003	37.4527790024	22.8170033876
mm9_ensGene_ENSMUST00000048519	Snx13	6251	244	392	458	30.6332576268	33.8219384848	52.4283303368
mm9_ensGene_ENSMUST00000020288	Eif4ebp2	1786	310	392	199	136.2175595289	118.3767846968	79.7299827065
mm9_ensGene_ENSMUST00000175096	AC027184.1	319	309	391	316	760.1873743298	661.0708411984	708.837112206
mm9_ensGene_ENSMUST00000041769	Dync1li2	4633	249	391	218	42.1783807387	45.5172886558	33.6700872231
mm9_ensGene_ENSMUST00000163898	Igfbp7	1213	217	391	1023	140.3950477519	173.851276457	603.4827780427
mm9_ensGene_ENSMUST00000041683	Usp22	4434	204	390	368	36.1066615079	47.4384887722	59.3884756143
mm9_ensGene_ENSMUST00000112389	Map4k3	4231	301	389	148	55.8311182112	49.5870763625	25.0304546472
mm9_ensGene_ENSMUST00000159879	Trove2	8738	190	389	242	17.064533351	24.0104051373	19.817705652
mm9_ensGene_ENSMUST00000098950	Elavl1	6030	271	388	202	35.2699492416	34.7037447701	23.9708870397
mm9_ensGene_ENSMUST00000034949	Csnk1g1	7202	217	388	290	23.6460973234	29.0563150463	28.8134279025
mm9_ensGene_ENSMUST00000089622	Tet3	10904	316	388	213	22.7433322417	19.1914509321	13.9779604927
mm9_ensGene_ENSMUST00000041826	Rnf13	2863	291	387	282	79.7672274106	72.9040313788	70.4819333308
mm9_ensGene_ENSMUST00000119373	Gramd1b	3866	205	387	99	41.6145178565	53.9897159435	18.3241312125
mm9_ensGene_ENSMUST00000049031	Fam63b	8081	266	387	205	25.8326753359	25.8290114884	18.1525985131
mm9_ensGene_ENSMUST00000061552	C230081A13Rik	10977	377	387	258	26.9532129106	19.0146890624	16.8184547001
mm9_ensGene_ENSMUST00000037182	Hook3	12836	249	387	313	15.223779835	16.2608477592	17.4487643392
mm9_ensGene_ENSMUST00000022429	Arf4	2165	223	386	253	80.8350699159	96.1593084117	83.6204823791
mm9_ensGene_ENSMUST00000031352	G3bp2	4315	259	386	283	47.105521909	48.2467908949	46.9305542768
mm9_ensGene_ENSMUST00000031750	Arhgef5	5407	163	386	143	23.6583302976	38.5028486612	18.9247310375
mm9_ensGene_ENSMUST00000086723	Man2a1	6991	277	386	179	31.0951977359	29.7789876572	18.3216160127
mm9_ensGene_ENSMUST00000030074	Ugcg	4012	434	385	616	84.8949117264	51.7561225287	109.8676501326
mm9_ensGene_ENSMUST00000067795	Lcor	4818	291	385	144	47.4000772264	43.0978753809	21.3867968656
mm9_ensGene_ENSMUST00000016569	Pds5b	7417	299	385	138	31.637034291	27.9958963982	13.3137640323
mm9_ensGene_ENSMUST00000061101	Tgfbr2	8088	414	385	553	40.1709455609	25.6732892662	48.9253607677
mm9_ensGene_ENSMUST00000023803	Krt18	1400	247	385	509	138.4591858196	148.3182597037	260.1595631691
mm9_ensGene_ENSMUST00000022734	Dnajc3	5190	231	384	268	34.9299109109	39.904860204	36.9502587722
mm9_ensGene_ENSMUST00000096648	Nup98	5582	270	384	212	37.9600510605	37.1025124434	27.1766597337
mm9_ensGene_ENSMUST00000044011	Fkbp1a	1658	236	384	193	111.7069856244	124.9132837509	83.2957476737
mm9_ensGene_ENSMUST00000029266	Anxa5	1678	199	384	316	93.0709133423	123.4244484261	134.7550886733
mm9_ensGene_ENSMUST00000033720	Rbbp7	2244	231	383	186	80.787093417	92.0529792035	59.3116682682
mm9_ensGene_ENSMUST00000007602	M6pr	2515	259	383	339	80.8192155218	82.1339504305	96.4521153472
mm9_ensGene_ENSMUST00000106251	Fus	2203	251	382	132	89.4153498763	93.5213555182	42.8755280785
mm9_ensGene_ENSMUST00000043815	Nup205	6381	290	382	155	35.666632686	32.2876580797	17.3817300833
mm9_ensGene_ENSMUST00000042824	Herc1	15153	280	382	155	14.5014778654	13.596485594	7.3195287838
mm9_ensGene_ENSMUST00000110731	Kdelr2	1846	239	382	247	101.6059311417	111.6075548248	95.7448238786
mm9_ensGene_ENSMUST00000029024	Rab22a	7155	258	381	247	28.2984679427	28.7195257974	24.7022983759
mm9_ensGene_ENSMUST00000027974	Atf6	7463	468	381	391	49.213614994	27.5342633097	37.4898207394
mm9_ensGene_ENSMUST00000033775	Mpp1	2525	308	380	102	95.7287063381	81.1678684967	28.9060558428
mm9_ensGene_ENSMUST00000033184	Tpp1	3538	297	380	564	65.8796793447	57.9278880594	114.0699689802
mm9_ensGene_ENSMUST00000085299	Daam1	6004	113	380	140	14.7703441947	34.1353877339	16.6854298775
mm9_ensGene_ENSMUST00000058470	Polr2a	6740	305	380	304	35.5134446263	30.4078439101	32.2748130345
mm9_ensGene_ENSMUST00000024078	March5	1797	247	380	253	107.8702616291	114.0505664742	100.7447659158
mm9_ensGene_ENSMUST00000013842	Pea15a	2501	139	379	339	43.6168165293	81.7311190835	96.9920312268
mm9_ensGene_ENSMUST00000033662	Pdha1	2848	211	379	166	58.1427175134	71.7730087177	41.7078834356
mm9_ensGene_ENSMUST00000114937	Usp6nl	7484	225	379	115	23.5940010934	27.3128713025	10.9954778892
mm9_ensGene_ENSMUST00000161600	Fam126b	8685	276	379	122	24.9397511185	23.5359273262	10.0517124436
mm9_ensGene_ENSMUST00000032754	Sema4b	3816	290	378	227	59.6406664489	53.4251021231	42.5664605112
mm9_ensGene_ENSMUST00000046548	Lgr4	5060	387	378	109	60.0223927262	40.2905513245	15.4143788641
mm9_ensGene_ENSMUST00000118592	A630007B06Rik	6445	234	378	169	28.4934995113	31.6323025138	18.7634991094
mm9_ensGene_ENSMUST00000107107	Plaa	2784	199	377	170	56.096620901	73.0355066723	43.6947982537
mm9_ensGene_ENSMUST00000105447	Vps26a	3031	312	377	231	80.7832857584	67.0837514271	54.5350972037
mm9_ensGene_ENSMUST00000034755	Tcf12	4707	209	377	239	34.8461613901	43.1975463301	36.3332084666
mm9_ensGene_ENSMUST00000102956	Slmap	5476	288	377	139	41.2745079171	37.131272932	18.1635782334
mm9_ensGene_ENSMUST00000035033	Copb2	3043	244	376	319	62.9275364525	66.6419689285	75.0133876205
mm9_ensGene_ENSMUST00000102581	Kctd10	3110	147	375	168	37.0945239227	65.032852837	38.6544003799
mm9_ensGene_ENSMUST00000065353	Yap1	4171	208	375	235	39.1359608621	48.4900916622	40.3160263578
mm9_ensGene_ENSMUST00000102573	Trim44	5612	332	375	180	46.4272839065	36.0392324168	22.9511732222
mm9_ensGene_ENSMUST00000127430	Smchd1	7052	295	375	157	32.8293714842	28.6801151905	15.9307930826
mm9_ensGene_ENSMUST00000058098	Mbtps2	4797	257	374	231	42.0451843282	42.0497880336	34.4581779497
mm9_ensGene_ENSMUST00000027237	Il18rap	4889	116	374	102	18.6204772484	41.2585054606	14.9289815919
mm9_ensGene_ENSMUST00000109097	Sec24a	6581	414	374	234	49.3697929945	30.6507876002	25.4433337426
mm9_ensGene_ENSMUST00000059498	Edem3	6604	232	374	297	27.5698101961	30.5440389456	32.180992399
mm9_ensGene_ENSMUST00000031805	Avl9	6691	235	374	288	27.5632032966	30.1468888353	30.8000559852
mm9_ensGene_ENSMUST00000140164	Abi1	3403	192	373	148	44.27842205	59.1165130975	31.1207327688
mm9_ensGene_ENSMUST00000053917	Ccny	4017	135	373	147	26.3745338585	50.0805312598	26.1857821842
mm9_ensGene_ENSMUST00000041733	Taf2	5033	262	373	178	40.8533069262	39.970890934	25.3071430491
mm9_ensGene_ENSMUST00000164952	Tnrc6a	3621	213	372	115	46.1640533812	55.4084934948	22.7258095893
mm9_ensGene_ENSMUST00000020112	Uhrf1bp1l	6446	203	372	200	24.7148849237	31.125373091	22.2018795675
mm9_ensGene_ENSMUST00000003572	Gars	2390	301	371	201	98.8374314441	83.7216802587	60.1794486488
mm9_ensGene_ENSMUST00000023312	Alcam	6036	366	371	169	47.5866037339	33.1502345624	20.0349157985
mm9_ensGene_ENSMUST00000004470	Utp20	8831	338	371	131	30.0372155733	22.6582284926	10.6147912783
mm9_ensGene_ENSMUST00000029336	Dhx36	3594	250	370	204	54.590213375	55.5246178888	40.616466891
mm9_ensGene_ENSMUST00000060947	Cldn12	3597	360	370	351	78.5443443683	55.4783087829	69.8259296747
mm9_ensGene_ENSMUST00000069965	Cdk17	3643	222	370	221	47.8240838486	54.7777866298	43.4093367664
mm9_ensGene_ENSMUST00000134862	Rnf44	3797	284	370	295	58.698985969	52.5560907801	55.5944536861
mm9_ensGene_ENSMUST00000069792	Nab1	3874	237	370	94	48.0110921716	51.5114808188	17.3627409332
mm9_ensGene_ENSMUST00000033158	Ubfd1	4849	304	370	350	49.2010368888	41.1539444612	51.649474626
mm9_ensGene_ENSMUST00000120875	Ankrd50	4943	189	369	200	30.0071016617	40.2622167845	28.9527241943
mm9_ensGene_ENSMUST00000034591	Bace1	6058	289	369	261	37.438757719	32.8517889676	30.8291312279
mm9_ensGene_ENSMUST00000040336	Slc22a23	6251	493	369	269	61.8942459426	31.8374880125	30.7930586476
mm9_ensGene_ENSMUST00000173867	Cct4	2484	275	368	267	86.8828299343	79.9020927696	76.9147650761
mm9_ensGene_ENSMUST00000146444	Tab2	4380	208	368	196	37.2685143278	45.3143375433	32.0207875293
mm9_ensGene_ENSMUST00000122941	Zfr	4850	289	368	227	46.763710157	40.9230512247	33.491466662
mm9_ensGene_ENSMUST00000043551	Ankib1	6610	217	368	179	25.7638718492	30.0267471165	19.3776728509
mm9_ensGene_ENSMUST00000018645	Ncor1	9037	249	368	172	21.6235961007	21.9626865597	13.6192820068
mm9_ensGene_ENSMUST00000032998	Rps3	1908	250	368	233	102.8287352568	104.0234792661	87.3831303886
mm9_ensGene_ENSMUST00000165649	Ghitm	2476	291	367	351	92.2348837143	79.9424310637	101.439365525
mm9_ensGene_ENSMUST00000170054	Baz2a	8343	271	367	292	25.491764824	23.7249741476	25.0444014037
mm9_ensGene_ENSMUST00000002818	Ykt6	2541	131	366	208	40.4594045178	77.6852106208	58.5745172451
mm9_ensGene_ENSMUST00000031651	Pan3	4628	224	366	132	37.9845970777	42.6530078192	20.4094184004
mm9_ensGene_ENSMUST00000154051	Atp11c	6039	302	366	168	39.2459430467	32.6872197694	19.9064721281
mm9_ensGene_ENSMUST00000115567	Nr3c1	6436	334	366	227	40.7270812769	30.6709322852	25.238286717
mm9_ensGene_ENSMUST00000099490	Nsd1	12784	272	366	182	16.6976363294	15.4410294264	10.1871962828
mm9_ensGene_ENSMUST00000015858	Lass2	2205	346	365	213	123.146014507	89.2783587579	69.1227579194
mm9_ensGene_ENSMUST00000041065	Myo1d	5354	168	365	189	24.6254270558	36.7685433435	25.2600080929
mm9_ensGene_ENSMUST00000126071	Faf2	4327	219	364	285	39.7200764359	45.3707977664	47.1311474142
mm9_ensGene_ENSMUST00000077290	Pdia4	2480	204	363	345	64.555216583	78.9435898423	99.5445441811
mm9_ensGene_ENSMUST00000069430	Ctage5	2930	238	363	160	63.747358355	66.8191477163	39.0753080388
mm9_ensGene_ENSMUST00000037299	Ythdf1	3184	214	363	223	52.7464906409	61.4887257565	50.1166290819
mm9_ensGene_ENSMUST00000058845	Basp1	1847	156	363	198	66.2842823859	105.9989728256	76.7093570846
mm9_ensGene_ENSMUST00000046975	Pcgf3	7708	226	362	262	23.0101573807	25.32962684	24.3225796
mm9_ensGene_ENSMUST00000113600	Rab7	2159	222	361	211	80.6962192962	90.1812990071	69.9326299469
mm9_ensGene_ENSMUST00000027297	Plekhb2	3279	229	360	259	54.8083744473	59.2138107442	56.5208123884
mm9_ensGene_ENSMUST00000036677	Nufip2	2222	225	359	246	79.4678236647	87.1389497318	79.2211423499
mm9_ensGene_ENSMUST00000113012	Ptprs	6725	257	359	708	29.9911894754	28.7914864393	75.3339981488
mm9_ensGene_ENSMUST00000041772	Dmxl1	11843	276	359	144	18.2894316022	16.3491299759	8.700632213
mm9_ensGene_ENSMUST00000107048	Rab6	2617	222	358	229	66.5736100346	73.7804383561	62.6154934916
mm9_ensGene_ENSMUST00000007212	Psmd2	2961	236	357	265	62.5498757735	65.0267031583	64.040912966
mm9_ensGene_ENSMUST00000018470	Ywhab	3013	239	357	241	62.251758675	63.9044367911	57.2358265546
mm9_ensGene_ENSMUST00000054960	Irf2bp2	4530	557	357	460	96.496119529	42.5042092829	72.6623898658
mm9_ensGene_ENSMUST00000110191	Gcnt2	3978	169	356	243	33.3407052197	48.2666487998	43.7110805847
mm9_ensGene_ENSMUST00000058162	Mafg	4923	297	356	194	47.3455830838	39.0015699625	28.1982360799
mm9_ensGene_ENSMUST00000129449	Tmem170b	7160	301	356	187	32.9918241832	26.8163029226	18.6886801917
mm9_ensGene_ENSMUST00000023353	Mcm4	3589	305	355	96	66.6928439067	53.3478377819	19.140259552
mm9_ensGene_ENSMUST00000019937	Sec63	6032	240	355	328	31.225022844	31.7416097147	38.9101189879
mm9_ensGene_ENSMUST00000112431	Cobll1	5024	312	354	160	48.7368907511	38.0027967104	22.788744537
mm9_ensGene_ENSMUST00000043610	C030046E11Rik	7190	185	354	202	20.1927604845	26.5543881326	20.1035394783
mm9_ensGene_ENSMUST00000107909	Msi2	6436	325	353	207	39.6296449551	29.5815275865	23.0146491208
mm9_ensGene_ENSMUST00000092404	Srsf2	1899	260	352	91	107.4487182437	99.9722866881	34.2899202949
mm9_ensGene_ENSMUST00000029385	Serp1	2440	197	352	124	63.362055235	77.8063001724	36.3648589054
mm9_ensGene_ENSMUST00000022881	Fam134b	3164	380	352	277	94.2540407213	60.002330095	62.6459994418
mm9_ensGene_ENSMUST00000023150	1810013L24Rik	4066	220	352	307	42.4627544627	46.691434437	54.0282684672
mm9_ensGene_ENSMUST00000017629	Top2b	5660	164	352	146	22.7394665771	33.5419385902	18.458077819
mm9_ensGene_ENSMUST00000025918	Stip1	2173	252	351	224	91.010954756	87.1182849952	73.7629606881
mm9_ensGene_ENSMUST00000006851	Qrich1	3362	234	351	216	54.6224284207	56.3081598139	45.9733435299
mm9_ensGene_ENSMUST00000045970	Gpc1	3595	144	351	420	31.4352163219	52.65870189	83.5988770386
mm9_ensGene_ENSMUST00000045652	Btbd7	4298	236	351	183	43.0921782609	44.0456103524	30.4673531546
mm9_ensGene_ENSMUST00000066601	Hyou1	4432	316	351	284	55.955165786	42.7139064293	45.8530930241
mm9_ensGene_ENSMUST00000100635	Fam84b	5563	510	351	260	71.947212442	34.0298459994	33.4437013122
mm9_ensGene_ENSMUST00000032138	Cnbp	2178	286	350	173	103.053088861	86.6706584795	56.8379329999
mm9_ensGene_ENSMUST00000109142	Hnrnph1	2427	191	350	139	61.7613025664	77.7786131719	40.9821814611
mm9_ensGene_ENSMUST00000022062	Sdha	2900	252	350	266	68.1954498913	65.0926531615	65.6347275416
mm9_ensGene_ENSMUST00000171436	Pacsin2	3693	197	350	104	41.8639086849	51.1152705573	20.1513469158
mm9_ensGene_ENSMUST00000114513	Gls	4966	240	350	267	37.9277764388	38.0122219429	38.4728708113
mm9_ensGene_ENSMUST00000034973	Smad3	5090	186	350	146	28.6779443598	37.0861874594	20.5250924274
mm9_ensGene_ENSMUST00000035295	Degs1	2048	282	349	446	108.0617538619	91.9088647666	155.8313935516
mm9_ensGene_ENSMUST00000172818	Pja2	4740	226	349	292	37.4182052933	39.7108343971	44.0813166478
mm9_ensGene_ENSMUST00000082398	mt-Ta	69	239	349	405	2718.3267954731	2727.9616672767	4200.0646996633
mm9_ensGene_ENSMUST00000150434	Brwd3	11619	175	349	133	11.8201272751	16.2001338361	8.1909247728
mm9_ensGene_ENSMUST00000019514	Calm3	2290	221	348	204	75.7372701105	81.9607056401	63.7447956358
mm9_ensGene_ENSMUST00000064104	Cdc42se2	3069	263	348	196	67.2530083634	61.1567337621	45.6992666596
mm9_ensGene_ENSMUST00000098574	Rap1gds1	3663	231	348	216	49.4911923636	51.2394255845	42.1955721943
mm9_ensGene_ENSMUST00000168887	Prkd3	5884	220	348	155	29.3428891308	31.8983711618	18.8499013701
mm9_ensGene_ENSMUST00000048646	Vps13b	13370	287	348	155	16.8462540349	14.0381462914	8.2956484414
mm9_ensGene_ENSMUST00000112235	Gpm6b	4480	258	347	381	45.1954326182	41.7747046406	60.8551041057
mm9_ensGene_ENSMUST00000111785	Ssfa2	5168	305	347	189	46.3159088199	36.2133662519	26.1691337711
mm9_ensGene_ENSMUST00000133154	Fnip2	7299	231	347	212	24.8371335289	25.6405914221	20.7836847012
mm9_ensGene_ENSMUST00000023165	Crebbp	7507	192	347	142	20.0718622933	24.9301554269	13.5354274865
mm9_ensGene_ENSMUST00000071026	Eif5a	1286	234	347	135	142.7998478618	145.5292976592	75.1177978944
mm9_ensGene_ENSMUST00000059507	Purb	1533	148	347	75	75.7656609961	122.0813286299	35.0081496312
mm9_ensGene_ENSMUST00000034983	Atp1b3	1826	203	347	226	87.2465214778	102.4921559637	88.5641000724
mm9_ensGene_ENSMUST00000021148	Ube2g1	3815	238	346	227	48.9593079896	48.9151605933	42.5776181679
mm9_ensGene_ENSMUST00000164268	Fam178a	7222	452	346	176	49.1172232319	25.8392879623	17.4383436457
mm9_ensGene_ENSMUST00000107359	Megf9	7924	183	346	165	18.1242264095	23.5501435719	14.9001117423
mm9_ensGene_ENSMUST00000020208	Fgd6	8044	98	346	91	9.5610781866	23.1988236777	8.0950470711
mm9_ensGene_ENSMUST00000078944	Phf6	4350	236	345	178	42.5770533713	42.7751720775	29.2806553945
mm9_ensGene_ENSMUST00000160597	Opa1	6230	235	345	193	29.6027918552	29.8670944683	22.1676323665
mm9_ensGene_ENSMUST00000026352	Ptprj	7634	501	345	313	51.503699587	24.3741156061	29.3387921219
mm9_ensGene_ENSMUST00000111432	Creg1	2163	154	344	84	55.8749383966	85.7756169261	27.7889933383
mm9_ensGene_ENSMUST00000024869	Spast	4696	214	344	168	35.7633786628	39.5086583073	25.5994857712
mm9_ensGene_ENSMUST00000049484	Gxylt1	6611	300	344	183	35.6128682868	28.0642352762	19.8076968474
mm9_ensGene_ENSMUST00000077879	Vps13c	11523	281	344	191	19.1378706068	16.1010725862	11.8609057091
mm9_ensGene_ENSMUST00000026269	Limd1	4849	252	343	128	40.7850700526	38.1508187843	18.8889507204
mm9_ensGene_ENSMUST00000171404	Gtf3c4	7127	233	343	189	25.6567721963	25.9566886888	18.976018427
mm9_ensGene_ENSMUST00000067543	Trib1	3781	177	342	80	36.7383328812	48.7844435754	15.1402608508
mm9_ensGene_ENSMUST00000085243	4933426M11Rik	5037	295	342	245	45.9624236066	36.6198096404	34.8052038362
mm9_ensGene_ENSMUST00000118283	Tgif1	1385	201	342	261	113.8935526378	133.1797697897	134.8468425837
mm9_ensGene_ENSMUST00000007257	Clic1	1466	143	342	173	76.5517147132	125.8212695489	84.4427135565
mm9_ensGene_ENSMUST00000060232	Rab2a	2133	206	341	235	75.7930215381	86.2234608685	78.8364491038
mm9_ensGene_ENSMUST00000072276	Cast	2923	118	341	223	31.6815227789	62.9198227959	54.5916342788
mm9_ensGene_ENSMUST00000113482	Fubp3	3268	225	341	156	54.0322840217	56.2774302425	34.1580129253
mm9_ensGene_ENSMUST00000022114	Vcan	12429	156	341	421	9.8501142141	14.7972195698	24.237953941
mm9_ensGene_ENSMUST00000030336	Tnfrsf1b	3818	138	340	169	28.3658641258	48.0291521494	31.6738480251
mm9_ensGene_ENSMUST00000036904	Rnf139	4348	272	340	243	49.0944302747	42.1746326832	39.9914164135
mm9_ensGene_ENSMUST00000004054	Kpna1	5039	203	340	251	31.6158261993	36.3912091499	35.6434235352
mm9_ensGene_ENSMUST00000009435	Pttg1ip	2294	300	339	326	102.6315049014	79.7018150742	101.689060409
mm9_ensGene_ENSMUST00000023756	Racgap1	2933	155	339	32	41.473672233	62.3375260075	7.8070680228
mm9_ensGene_ENSMUST00000035220	Prkar2a	4041	243	339	103	47.1922060177	45.2452273645	18.238890765
mm9_ensGene_ENSMUST00000085245	Slc39a9	5229	304	339	242	45.6255169007	34.9657609065	33.1166785212
mm9_ensGene_ENSMUST00000041804	Lmtk2	8114	326	339	153	31.530833601	22.5333945995	13.4929364684
mm9_ensGene_ENSMUST00000074945	Agap1	9422	259	339	245	21.5729491655	19.4052179771	18.606857538
mm9_ensGene_ENSMUST00000169400	Dicer1	9851	225	339	132	17.9248303911	18.5601425013	9.5883451789
mm9_ensGene_ENSMUST00000101127	Fryl	11470	160	339	190	10.9473605228	15.9403630148	11.8533260599
mm9_ensGene_ENSMUST00000047627	Gpbp1	3694	212	338	136	45.0393200828	49.3493840428	26.3446276856
mm9_ensGene_ENSMUST00000171325	Fyttd1	4295	225	338	194	41.1123409041	42.4439172652	32.3212843356
mm9_ensGene_ENSMUST00000049740	Zbtb33	5122	172	338	217	26.3537079435	35.5909068048	30.3158819848
mm9_ensGene_ENSMUST00000034060	Sh3rf1	5181	218	338	215	33.0214209285	35.1856059938	29.6944246997
mm9_ensGene_ENSMUST00000113658	Gfpt1	6238	347	338	249	43.655298316	29.2235691975	28.5630134718
mm9_ensGene_ENSMUST00000120520	Acer3	3964	479	337	190	94.8319593044	45.8519892855	34.2980953349
mm9_ensGene_ENSMUST00000119746	Gm608	12708	293	337	186	18.0943618108	14.3025877815	10.4733540757
mm9_ensGene_ENSMUST00000139793	Abhd13	5191	260	336	271	39.3074775467	34.9100262765	37.3566832524
mm9_ensGene_ENSMUST00000099090	Tsc22d2	8829	409	336	372	36.3550416989	20.5253082344	30.1495941995
mm9_ensGene_ENSMUST00000022212	Plk2	2802	216	335	201	60.4976459727	64.4820154445	51.3307931016
mm9_ensGene_ENSMUST00000074425	4732418C07Rik	4300	249	335	351	45.4447530145	42.0182807617	58.4102021023
mm9_ensGene_ENSMUST00000036647	Ctdspl2	5053	390	335	120	60.5714771259	35.7567004305	16.9934671315
mm9_ensGene_ENSMUST00000100750	Mecp2	10507	302	335	272	22.5569858246	17.1960223922	18.5242323538
mm9_ensGene_ENSMUST00000025421	Seh1l	3516	221	334	148	49.3283130128	51.2341490754	30.1205499466
mm9_ensGene_ENSMUST00000053593	Rap2c	3545	194	334	158	42.9475452894	50.8150262762	31.892671198
mm9_ensGene_ENSMUST00000023601	St6gal1	4506	197	334	272	34.3105669715	39.977644951	43.1944317225
mm9_ensGene_ENSMUST00000031984	Smarcad1	5099	227	334	226	34.9376509115	35.3283522552	31.7156396808
mm9_ensGene_ENSMUST00000067630	Dram2	2226	255	333	245	89.9016942531	80.6828072879	78.7573278181
mm9_ensGene_ENSMUST00000034905	Gclc	3423	654	333	84	149.9421400794	52.4685740646	17.5599160359
mm9_ensGene_ENSMUST00000021347	Sel1l	6300	248	333	308	30.8932776278	28.5079252417	34.983254947
mm9_ensGene_ENSMUST00000082417	mt-Tl2	71	204	333	498	2254.8864383923	2529.5764651123	5019.0444517417
mm9_ensGene_ENSMUST00000098603	Tet2	9179	257	333	98	21.9730634298	19.5663938363	7.6397782644
mm9_ensGene_ENSMUST00000175592	AC120136.3	191	221	332	134	908.0541809058	937.4899994596	502.0205314858
mm9_ensGene_ENSMUST00000034138	Dnaja2	2839	175	332	198	48.3755050401	63.071711834	49.9056648592
mm9_ensGene_ENSMUST00000025486	Lmnb1	2843	290	332	77	80.0523331583	62.9829721761	19.3804525295
mm9_ensGene_ENSMUST00000115205	Dlg1	4364	231	332	231	41.5413010146	41.0312992431	37.8771493182
mm9_ensGene_ENSMUST00000120375	Itga3	4697	389	332	330	64.9952916776	38.1223312533	50.2739984867
mm9_ensGene_ENSMUST00000037607	Map3k7	5773	193	332	186	26.2366636313	31.0169045378	23.0548040176
mm9_ensGene_ENSMUST00000026703	Bach1	5867	186	332	144	24.8799619552	30.5199573712	17.5629090333
mm9_ensGene_ENSMUST00000121927	Nrip1	7868	90	332	197	8.9769956372	22.7580820916	17.9164483931
mm9_ensGene_ENSMUST00000163812	Prc1	3026	144	331	62	37.3462004881	58.9957867715	14.6613112573
mm9_ensGene_ENSMUST00000164101	Ikbkg	6788	235	331	272	27.169327233	26.2995360593	28.6732630144
mm9_ensGene_ENSMUST00000057037	Cep170	6930	142	331	175	16.0808116684	25.7606422468	18.0698630925
mm9_ensGene_ENSMUST00000105097	Zswim6	5456	177	330	232	25.4596108182	32.6213181166	30.4273178525
mm9_ensGene_ENSMUST00000015011	Surf4	3281	183	329	267	43.7721335168	54.0818569089	58.2311113835
mm9_ensGene_ENSMUST00000110888	Tsc22d1	4999	162	329	499	25.4322470518	35.4956136264	71.4278300964
mm9_ensGene_ENSMUST00000165948	Fermt1	5252	66	329	53	9.8621606804	33.7857144932	7.221064101
mm9_ensGene_ENSMUST00000138667	Dpm1	5288	181	329	179	26.8621014096	33.5557058469	24.2220910636
mm9_ensGene_ENSMUST00000105229	Cd63	938	250	329	415	209.1654870681	189.1711860535	316.5886247989
mm9_ensGene_ENSMUST00000061331	Hnrpll	3116	187	328	124	47.0974087608	56.7725395995	28.4756918258
mm9_ensGene_ENSMUST00000002436	Snx9	3306	106	328	101	25.162620748	53.5097499673	21.8609269282
mm9_ensGene_ENSMUST00000165443	Nup50	4768	255	328	193	41.9717221911	37.1021882114	28.9648384318
mm9_ensGene_ENSMUST00000035346	8430427H17Rik	6399	399	328	178	48.9343294397	27.645449819	19.9048055893
mm9_ensGene_ENSMUST00000092003	Asxl2	11934	222	328	169	14.5988886761	14.8234651745	10.1332957734
mm9_ensGene_ENSMUST00000166247	Tmem176b	1421	238	328	168	131.4424771148	124.4920713526	84.5990043501
mm9_ensGene_ENSMUST00000106348	Aldoa	1460	189	328	147	101.5925366532	121.1665982137	72.046771941
mm9_ensGene_ENSMUST00000131300	Ppp1cb	2347	221	327	161	73.8978903081	75.1443946595	49.0865867628
mm9_ensGene_ENSMUST00000097680	Rab18	2353	186	327	188	62.036012236	74.9527812434	57.1723403105
mm9_ensGene_ENSMUST00000078079	Eif1a	2879	220	327	202	59.9699755629	61.2587336804	50.206477544
mm9_ensGene_ENSMUST00000119878	Dyrk1a	5759	223	327	155	30.388596348	30.6240483184	19.2590414415
mm9_ensGene_ENSMUST00000068156	Vps13a	9656	327	327	108	26.5768405909	18.2646949322	8.0034372902
mm9_ensGene_ENSMUST00000034140	Itfg1	3355	197	326	296	46.0814947164	52.4067228434	63.1319544633
mm9_ensGene_ENSMUST00000079158	Abcc5	5811	334	326	347	45.1074677505	30.2571941386	42.7295822967
mm9_ensGene_ENSMUST00000117237	Qser1	8973	192	326	156	16.7925409825	19.5948462208	12.440475453
mm9_ensGene_ENSMUST00000110696	Myst3	9041	258	326	169	22.3952591671	19.4474676628	13.375815923
mm9_ensGene_ENSMUST00000046633	AW549877	5083	346	325	338	53.4206102672	34.4845988616	47.5824323273
mm9_ensGene_ENSMUST00000165576	Fam3c	2826	251	324	266	69.703473382	61.8350590542	67.3534005204
mm9_ensGene_ENSMUST00000043843	Lasp1	3540	330	324	353	73.1582879854	49.3632420585	71.3545203946
mm9_ensGene_ENSMUST00000018556	1700081L11Rik	5061	211	324	235	32.7189210587	34.5279345756	33.2262687094
mm9_ensGene_ENSMUST00000014640	Ankrd28	5229	258	324	84	38.7216557907	33.4186033443	11.4950454371
mm9_ensGene_ENSMUST00000018727	G3bp1	6703	300	324	280	35.1240746299	26.069801117	29.8908909397
mm9_ensGene_ENSMUST00000092971	Chd3	7179	211	324	225	23.0659506168	24.3412560088	22.4268672731
mm9_ensGene_ENSMUST00000034785	Glce	4626	287	323	402	48.6888059764	37.6581361351	62.1828284785
mm9_ensGene_ENSMUST00000051711	Mark2	4654	205	323	178	34.5684843217	37.4315723595	27.3680384543
mm9_ensGene_ENSMUST00000038379	Cpsf7	3604	247	321	139	53.7854772884	48.037696867	27.5981560505
mm9_ensGene_ENSMUST00000023072	Parvb	3784	110	321	177	22.8136310314	45.7526055784	33.4712696585
mm9_ensGene_ENSMUST00000032272	Adipor2	3963	235	321	165	46.5368138425	43.6860609409	29.7927038723
mm9_ensGene_ENSMUST00000103099	Nbr1	4789	254	321	320	41.6238008979	36.1511504507	47.8140123424
mm9_ensGene_ENSMUST00000066296	Fam179b	6434	131	321	109	15.9787607833	26.9082778223	12.1225920193
mm9_ensGene_ENSMUST00000059595	Prkca	8409	229	321	208	21.3719419447	20.5884004648	17.6998273659
mm9_ensGene_ENSMUST00000111754	Tor1aip2	2698	147	320	292	42.7590694587	63.9690587036	77.444566683
mm9_ensGene_ENSMUST00000027232	Ptp4a1	4144	271	320	194	51.3218614689	41.6478089726	33.4990145322
mm9_ensGene_ENSMUST00000067327	Cdkn1b	4552	233	320	172	40.1704339725	37.9148770612	27.0381044586
mm9_ensGene_ENSMUST00000096313	Tbc1d8b	5094	200	320	145	30.8122853349	33.8807460507	20.3685029205
mm9_ensGene_ENSMUST00000109412	Cpeb4	6303	468	320	329	58.2708565287	27.3819642047	37.3506908319
mm9_ensGene_ENSMUST00000159795	Zfp275	6376	221	320	204	27.2017485184	27.0684630462	22.8945392105
mm9_ensGene_ENSMUST00000064234	Ezr	3164	360	319	118	89.293301736	54.3771116486	26.6867434445
mm9_ensGene_ENSMUST00000045866	Ddx21	4742	292	319	180	48.3252553741	36.2819867685	27.161953632
mm9_ensGene_ENSMUST00000102729	Eps15	5190	239	319	171	36.1396047953	33.1501312632	23.5764710822
mm9_ensGene_ENSMUST00000020017	Aim1	7416	322	319	60	34.0752465222	23.1997277854	5.7893736121
mm9_ensGene_ENSMUST00000023502	Snx4	2442	168	318	161	53.9903916694	70.2333505856	47.1769939116
mm9_ensGene_ENSMUST00000029845	Ddah1	3764	237	318	172	49.4141793498	45.5658454118	32.698579037
mm9_ensGene_ENSMUST00000027286	6330578E17Rik	3863	203	318	237	41.2405250371	44.3980952964	43.9009265067
mm9_ensGene_ENSMUST00000040455	Hif1an	6194	249	318	249	31.5486661224	27.6896742218	28.7659150851
mm9_ensGene_ENSMUST00000099078	Arfgef2	8770	203	318	194	18.1655813248	19.5564244162	15.8289528189
mm9_ensGene_ENSMUST00000167058	Mast4	10636	196	318	262	14.4620746395	16.1254082484	17.6267810791
mm9_ensGene_ENSMUST00000116380	Rpn2	2756	234	317	235	66.6330204464	62.0357412931	61.0152924305
mm9_ensGene_ENSMUST00000049122	Pphln1	4023	196	317	161	38.2348063301	42.4982607516	28.6368926503
mm9_ensGene_ENSMUST00000110933	Kidins220	4223	252	317	361	46.8308796317	40.4855560038	61.1696743605
mm9_ensGene_ENSMUST00000094578	Sec31a	4227	200	317	256	37.1321933986	40.4472446188	43.336892379
mm9_ensGene_ENSMUST00000040914	Hist1h1c	1560	165	317	106	83.0065190603	109.5964762845	48.6218316134
mm9_ensGene_ENSMUST00000019470	Psme3	2664	246	316	198	72.469245961	63.9756621162	53.1840024532
mm9_ensGene_ENSMUST00000032372	Golt1b	2818	226	316	308	62.9390678106	60.4794761809	78.2095479652
mm9_ensGene_ENSMUST00000115746	Clcn5	3052	260	316	177	66.8561978849	55.8424521224	41.4991102188
mm9_ensGene_ENSMUST00000090246	Sgms2	5801	416	316	160	56.2786046391	29.3796179758	19.7363648602
mm9_ensGene_ENSMUST00000113337	Ubr2	7648	233	316	273	23.9089716845	22.2844095028	25.5425831485
mm9_ensGene_ENSMUST00000034960	Dpp8	4763	232	315	162	38.226123564	35.6690793096	24.3379772645
mm9_ensGene_ENSMUST00000058033	Acap2	6493	241	315	217	29.1289275686	26.1653819115	23.9146692632
mm9_ensGene_ENSMUST00000148810	Fam129a	6531	341	315	170	40.9758103584	26.0131411348	18.6259865776
mm9_ensGene_ENSMUST00000020692	Btg2	2743	387	314	387	110.7230430895	61.7398780989	100.9567137676
mm9_ensGene_ENSMUST00000102598	Rbbp4	4407	213	314	175	37.9305734725	38.4280657194	28.4148289609
mm9_ensGene_ENSMUST00000110033	Ptk2	4534	210	314	157	36.348846619	37.3516730537	24.7781104584
mm9_ensGene_ENSMUST00000086831	Pkd2	5219	203	314	315	30.5254164051	32.449221235	43.1890155615
mm9_ensGene_ENSMUST00000031355	Uso1	3897	178	313	226	35.8461446065	43.3187442902	41.4980874345
mm9_ensGene_ENSMUST00000041401	Herc3	4731	154	313	134	25.5458659378	35.6823391459	20.2675801128
mm9_ensGene_ENSMUST00000102743	Rapgef6	8189	222	313	110	21.2752640689	20.6146228476	9.6119579473
mm9_ensGene_ENSMUST00000036274	Spcs2	1391	192	313	276	108.3245652308	121.3609967642	141.9815784725
mm9_ensGene_ENSMUST00000163154	Rab21	1823	234	312	168	100.735383626	92.3059831996	65.9436013063
mm9_ensGene_ENSMUST00000007959	Rhoa	2126	150	312	182	55.3708072069	79.1504267982	61.2573458513
mm9_ensGene_ENSMUST00000068505	Capn2	3225	121	312	170	29.4447931178	52.1779247668	37.7197886321
mm9_ensGene_ENSMUST00000044271	Nploc4	4121	210	312	173	39.9916696362	40.8332461473	30.0395578922
mm9_ensGene_ENSMUST00000039373	Uba6	5157	192	312	150	29.2184351825	32.6301740106	20.8134548709
mm9_ensGene_ENSMUST00000048418	Ipo8	5360	229	312	146	33.529227577	31.3943670472	19.4911791894
mm9_ensGene_ENSMUST00000171932	Klhdc5	6171	246	312	230	31.2847303905	27.2684828023	26.6699583611
mm9_ensGene_ENSMUST00000079817	Stk24	2676	150	311	95	43.9904096121	62.6810419457	25.4031483385
mm9_ensGene_ENSMUST00000100507	Eif3b	2966	191	311	169	50.5376538532	56.552416806	40.7723370735
mm9_ensGene_ENSMUST00000072113	Tmem65	3747	153	311	115	32.0450234439	44.7650035353	21.9616110283
mm9_ensGene_ENSMUST00000090750	Pde4dip	8376	129	311	171	12.0866486467	20.0256050915	14.6086300044
mm9_ensGene_ENSMUST00000113707	Tpm1	1898	227	310	847	93.8604225489	88.0901628664	319.328183328
mm9_ensGene_ENSMUST00000027111	Ndufs1	2661	185	310	181	54.5606718842	62.8316907631	48.6725105981
mm9_ensGene_ENSMUST00000028995	2010011I20Rik	3617	30	310	161	6.509169816	46.2248076086	31.8513185326
mm9_ensGene_ENSMUST00000038422	6430527G18Rik	4112	121	310	182	23.0932533573	40.6602940468	31.6714779377
mm9_ensGene_ENSMUST00000114195	Jam2	4370	95	310	192	17.0606284235	38.2597549475	31.4390807928
mm9_ensGene_ENSMUST00000163947	Hnrnpab	1247	252	310	174	158.5940695147	134.0778902329	99.8464993202
mm9_ensGene_ENSMUST00000016105	Adss	2771	268	309	113	75.9016337801	60.1428329102	29.1804487066
mm9_ensGene_ENSMUST00000143219	Pitpna	3761	154	309	168	32.1344035501	44.3115634125	31.963622755
mm9_ensGene_ENSMUST00000031072	Anapc4	3851	199	309	172	40.553880184	43.2759776667	31.9598679552
mm9_ensGene_ENSMUST00000169492	Arpp19	3963	183	309	245	36.2393060986	42.0529371674	44.2376512044
mm9_ensGene_ENSMUST00000130643	Srpk1	4465	209	309	190	36.7347999246	37.3249249707	30.4496416366
mm9_ensGene_ENSMUST00000102993	Ube2h	4657	196	309	193	33.0295524728	35.7860833142	29.6552178748
mm9_ensGene_ENSMUST00000074195	Sh3glb1	1467	127	309	203	67.9401440013	113.6031288305	99.0184154244
mm9_ensGene_ENSMUST00000031383	Ran	2377	181	308	95	59.7588524417	69.884918329	28.5985801236
mm9_ensGene_ENSMUST00000162075	Txndc5	2619	167	308	271	50.0419043716	63.4274344666	74.0429716544
mm9_ensGene_ENSMUST00000014743	Csf1	4176	323	308	331	60.7008661676	39.7788435987	56.7175616548
mm9_ensGene_ENSMUST00000107796	Mcart1	4433	216	308	246	38.2392068612	37.4726936314	39.7088604334
mm9_ensGene_ENSMUST00000054697	Yipf6	5211	220	308	210	33.1325196019	31.8780370117	28.836879961
mm9_ensGene_ENSMUST00000022207	Elovl7	5435	248	308	92	35.8100550239	30.5642043916	12.1126265351
mm9_ensGene_ENSMUST00000114086	Klf7	7664	125	308	210	12.7999234649	21.6749022531	19.6071218002
mm9_ensGene_ENSMUST00000028781	Atrn	8745	168	308	271	15.076562202	18.995591866	22.1747904818
mm9_ensGene_ENSMUST00000112308	Lrpprc	4393	262	307	188	46.8050748372	37.6911249128	30.6229266448
mm9_ensGene_ENSMUST00000088102	Zfx	7002	187	307	154	20.9590867893	23.6471167869	15.7379681638
mm9_ensGene_ENSMUST00000047852	Fam199x	8299	210	307	106	19.8584974781	19.951453397	9.1396622866
mm9_ensGene_ENSMUST00000065329	0610007L01Rik	3607	252	306	241	54.8286123329	45.7548579472	47.8102426973
mm9_ensGene_ENSMUST00000118282	Atm	10006	346	306	122	27.1374137505	16.493880933	8.7246774508
mm9_ensGene_ENSMUST00000083211	Vault	143	189	306	143	1037.2384861095	1154.1102980119	715.5665784612
mm9_ensGene_ENSMUST00000031555	Lfng	2282	122	305	145	41.9562869029	72.0852031067	45.4676397357
mm9_ensGene_ENSMUST00000025177	Trappc8	5178	206	305	109	31.2218066707	31.7687202568	15.0631048768
mm9_ensGene_ENSMUST00000120122	Cul5	5945	196	305	171	25.8736124249	27.6700476854	20.5823187413
mm9_ensGene_ENSMUST00000030110	Zdhhc21	8763	379	305	180	33.9421426378	18.7719312438	14.6983891502
mm9_ensGene_ENSMUST00000023762	Lass5	2010	204	304	294	79.6502174755	81.571688738	104.6649622227
mm9_ensGene_ENSMUST00000026507	Usp33	4165	169	304	175	31.8437755976	39.3659290188	30.0658226244
mm9_ensGene_ENSMUST00000067203	Mdfic	3312	140	303	205	33.1734441567	49.3417135378	44.290805732
mm9_ensGene_ENSMUST00000013130	Strn3	4164	207	303	146	39.0132814237	39.2458586064	25.0895101958
mm9_ensGene_ENSMUST00000005671	Igf1r	4181	190	303	179	35.6636910837	39.0862844384	30.6353545909
mm9_ensGene_ENSMUST00000109241	Snx18	4446	159	303	230	28.0660000651	36.7565801253	37.0176142704
mm9_ensGene_ENSMUST00000025166	Cdh2	4843	197	303	666	31.9230672669	33.7434968485	98.4033329042
mm9_ensGene_ENSMUST00000050149	Mical2	6669	118	303	236	13.8859035961	24.5043867502	25.3221941096
mm9_ensGene_ENSMUST00000114594	Arhgap21	7351	145	303	109	15.4801240082	22.2309556845	10.6103600942
mm9_ensGene_ENSMUST00000031377	Scarb2	2110	181	302	128	67.3207546227	77.1945100052	43.4087782194
mm9_ensGene_ENSMUST00000040344	Gns	3855	247	302	375	50.2834916076	42.2517292117	69.6076438192
mm9_ensGene_ENSMUST00000119944	Lemd3	4743	195	302	150	32.2651985997	34.3412220348	22.6301890721
mm9_ensGene_ENSMUST00000108243	Pik3ca	6689	215	302	193	25.2249387215	24.3504882809	20.646486716
mm9_ensGene_ENSMUST00000114047	Fbxl5	2763	258	301	135	73.2810489069	58.755366263	34.9625364069
mm9_ensGene_ENSMUST00000069451	Ghr	4175	109	301	163	20.4890996204	38.8840902957	27.9370903687
mm9_ensGene_ENSMUST00000018875	Ap2b1	5625	197	301	303	27.4850515153	28.8606359084	38.5451863598
mm9_ensGene_ENSMUST00000021011	Ccl7	801	50	301	163	48.9880716279	202.6730049747	145.6146720214
mm9_ensGene_ENSMUST00000109626	Cyld	8022	204	301	188	19.9572347452	20.2369829201	16.7696979245
mm9_ensGene_ENSMUST00000028554	Lpcat4	2275	136	300	276	46.9148533702	71.1216430147	86.8115936946
mm9_ensGene_ENSMUST00000034093	Eif2ak3	4513	167	300	196	29.040493585	35.8523682381	31.0771215108
mm9_ensGene_ENSMUST00000025590	Osbp	4578	172	300	155	29.4852975287	35.3433241281	24.2273524818
mm9_ensGene_ENSMUST00000054308	G2e3	6803	247	300	63	28.4937321987	23.7838803261	6.6265903929
mm9_ensGene_ENSMUST00000099558	Tjp2	4519	176	299	119	30.5649142988	35.6854168472	18.8432004507
mm9_ensGene_ENSMUST00000109381	Brd1	4886	184	299	145	29.5540644651	33.0049936006	21.2356025127
mm9_ensGene_ENSMUST00000109267	Map3k1	6978	285	299	103	32.0528573562	23.1101173305	10.5622467156
mm9_ensGene_ENSMUST00000056907	Smcr8	7391	220	299	219	23.3599728921	21.8187523654	21.2026898502
mm9_ensGene_ENSMUST00000102590	Kpna6	5710	214	298	231	29.412403888	28.1476461657	28.948490302
mm9_ensGene_ENSMUST00000092096	Usp14	2360	183	297	180	60.8543940969	67.8744578305	54.5771119165
mm9_ensGene_ENSMUST00000022078	Rhobtb3	4980	247	297	227	38.9242691059	32.1654057189	32.6171914278
mm9_ensGene_ENSMUST00000030464	Pik3r3	5257	74	297	115	11.047057096	30.4705574434	15.6534442692
mm9_ensGene_ENSMUST00000015449	Sash1	7183	101	297	92	11.0348990193	22.3003926604	9.1649902852
mm9_ensGene_ENSMUST00000004072	Rpl8	862	203	297	136	184.8168772835	185.8279819953	112.8968151632
mm9_ensGene_ENSMUST00000026658	Tnrc6c	8724	171	297	134	15.3827261782	18.3612701146	10.9910501506
mm9_ensGene_ENSMUST00000106746	Helz	13147	265	297	277	15.8187465188	12.1840511508	15.0765910271
mm9_ensGene_ENSMUST00000022960	Eif3e	1541	168	297	123	85.5577783625	103.9479042699	57.1153076903
mm9_ensGene_ENSMUST00000041416	Vnn1	2416	292	296	33	94.8503149768	66.0779724146	9.7738812455
mm9_ensGene_ENSMUST00000065938	Impa1	2601	182	296	114	54.9141027148	61.3780781829	31.3627796788
mm9_ensGene_ENSMUST00000045779	Ttyh2	3486	124	296	272	27.9156123143	45.7958638422	55.8330778375
mm9_ensGene_ENSMUST00000073234	Atxn7l3	3688	229	296	210	48.7301138321	43.287522059	40.745385433
mm9_ensGene_ENSMUST00000033873	Erlin2	3874	214	296	261	43.351787868	41.2091846551	48.2093125912
mm9_ensGene_ENSMUST00000008024	Arid1a	6486	179	296	128	21.6585282823	24.613688152	14.1215729329
mm9_ensGene_ENSMUST00000084488	Dock1	6807	207	296	113	23.8653303729	23.4529721395	11.8788046667
mm9_ensGene_ENSMUST00000016309	Tmbim1	2378	168	295	200	55.4434551962	66.9070825179	60.1822185417
mm9_ensGene_ENSMUST00000031678	Tspan12	2490	286	295	261	90.1404126663	63.8976073203	75.0051714773
mm9_ensGene_ENSMUST00000022511	Zmym2	4643	140	295	145	23.6636758663	34.2677239344	22.347007081
mm9_ensGene_ENSMUST00000163265	Arhgap19	5058	305	295	53	47.3231745317	31.4561174827	7.4980285999
mm9_ensGene_ENSMUST00000043338	Sft2d2	5526	361	295	296	51.2683307275	28.7920814744	38.329299172
mm9_ensGene_ENSMUST00000027186	Trak2	6189	174	295	111	22.0638665215	25.7077140455	12.8337195361
mm9_ensGene_ENSMUST00000015277	Lrrk1	7465	111	295	187	11.6693327167	21.3134684833	17.9251105388
mm9_ensGene_ENSMUST00000143567	Atp2b4	8504	145	295	906	13.3812784083	18.7094358217	76.2351034908
mm9_ensGene_ENSMUST00000043616	Zyg11b	8691	173	295	175	15.6217329414	18.3068740338	14.4084859315
mm9_ensGene_ENSMUST00000165594	Sept7	2269	154	294	222	53.2646503975	69.8835183347	70.0113620178
mm9_ensGene_ENSMUST00000027601	Mcm6	2901	198	294	63	53.5636689697	54.6589807313	15.5397085291
mm9_ensGene_ENSMUST00000154148	Arfip1	2913	185	294	207	49.8406961496	54.4338150022	50.8487063994
mm9_ensGene_ENSMUST00000167860	Vegfa	3324	162	294	258	38.2478348411	47.7032801147	55.5403661982
mm9_ensGene_ENSMUST00000064506	Tpr	7405	156	294	147	16.5330276255	21.4133292507	14.2050353861
mm9_ensGene_ENSMUST00000037912	Ssh2	9178	240	294	154	20.5218280448	17.2767163981	12.0066739031
mm9_ensGene_ENSMUST00000040159	C1galt1	2452	209	293	203	66.8926923586	64.4479461563	59.2414418547
mm9_ensGene_ENSMUST00000022720	Fbxl3	4309	200	293	159	36.4255700849	36.6735585925	26.4040580124
mm9_ensGene_ENSMUST00000020157	Apaf1	6577	185	293	162	22.0747982186	24.0271193516	17.6253285253
mm9_ensGene_ENSMUST00000019660	Zkscan1	8261	194	293	228	18.4298569242	19.129205178	19.7493257341
mm9_ensGene_ENSMUST00000043517	Pvr	2905	278	292	326	75.1020021616	54.2124009807	80.3011031251
mm9_ensGene_ENSMUST00000055128	Tapt1	3487	242	292	124	54.464845314	45.1640449811	25.4460154084
mm9_ensGene_ENSMUST00000143806	March7	4972	193	292	193	30.4634471327	31.6747837588	27.7764178687
mm9_ensGene_ENSMUST00000082226	Lrba	9875	264	292	125	20.9806857291	15.9480531493	9.0578047906
mm9_ensGene_ENSMUST00000019986	Rev3l	10713	229	292	104	16.775567984	14.7005530523	6.9465998469
mm9_ensGene_ENSMUST00000020081	Zwint	1834	155	291	195	66.326216281	85.5767097725	76.0825969465
mm9_ensGene_ENSMUST00000047973	Dhcr24	4028	215	291	154	41.8891795204	38.9641722251	27.3578086105
mm9_ensGene_ENSMUST00000106226	Tial1	4451	148	291	98	26.0949805228	35.2612189896	15.7550044235
mm9_ensGene_ENSMUST00000027263	Stk17b	3293	95	290	371	22.6404331037	47.4972203452	80.6180384479
mm9_ensGene_ENSMUST00000107389	Acly	4426	229	290	358	40.6047582044	35.3385328957	57.8790861024
mm9_ensGene_ENSMUST00000095062	Lmbrd1	5390	243	290	332	35.3810212463	29.0182461218	44.0757150369
mm9_ensGene_ENSMUST00000111893	Gcap14	7411	159	290	122	16.8373277951	21.1048909184	11.7796684081
mm9_ensGene_ENSMUST00000064718	Phc3	10925	239	290	178	17.1683797609	14.3165534642	11.6586591273
mm9_ensGene_ENSMUST00000136740	Myo9a	12252	189	290	151	12.1061951937	12.7659440578	8.8190134956
mm9_ensGene_ENSMUST00000096240	Mta2	3135	136	289	185	34.0450690326	49.7189816492	42.2264169108
mm9_ensGene_ENSMUST00000115844	Glyr1	3348	187	289	204	43.8337890378	46.5558564726	43.6008309457
mm9_ensGene_ENSMUST00000060175	BC030336	4842	205	289	165	33.2262961655	32.1910383045	24.384239043
mm9_ensGene_ENSMUST00000165307	Anp32e	3274	209	288	77	50.0980090602	47.4433928968	16.829146775
mm9_ensGene_ENSMUST00000050063	Arf6	3730	249	288	117	52.3893935556	41.6433427196	22.4453859732
mm9_ensGene_ENSMUST00000118729	Zfp740	4241	216	288	178	39.9703852902	36.6257176006	30.0332117345
mm9_ensGene_ENSMUST00000101509	Ids	4972	156	288	162	24.6233044181	31.2408826115	23.3149206981
mm9_ensGene_ENSMUST00000085684	Smurf1	5343	136	288	125	19.9759108024	29.0716205024	16.740749075
mm9_ensGene_ENSMUST00000033419	Dock11	6665	185	288	50	21.7833380171	23.3052765708	5.3680913613
mm9_ensGene_ENSMUST00000166713	Cpeb2	6823	147	288	147	16.9081004543	22.7655970019	15.4167209488
mm9_ensGene_ENSMUST00000030361	Tmem59	1775	196	287	408	86.6583807696	87.2058192777	164.4795290209
mm9_ensGene_ENSMUST00000067384	Rhob	2223	54	287	219	19.0636981574	69.6312772011	70.4944132627
mm9_ensGene_ENSMUST00000026096	Bnc1	4653	91	287	126	15.3483323835	33.2667804036	19.3770446779
mm9_ensGene_ENSMUST00000174252	Scyl2	4817	188	287	170	30.6290875246	32.1341767112	25.2535433545
mm9_ensGene_ENSMUST00000154617	Rps6kb1	5531	206	287	104	29.2291656013	27.98595719	13.4548769047
mm9_ensGene_ENSMUST00000028224	Gapvd1	5849	182	287	152	24.4198292292	26.464409167	18.595677881
mm9_ensGene_ENSMUST00000002091	Bcap31	1219	199	287	225	128.1156625008	126.9814021477	132.0775062787
mm9_ensGene_ENSMUST00000043359	Smarca5	6113	197	286	110	25.2909234048	25.233271731	12.8762184902
mm9_ensGene_ENSMUST00000106000	Cd151	1902	189	285	319	77.9837557906	80.8157996665	120.0135323497
mm9_ensGene_ENSMUST00000162175	Exoc5	4643	146	285	113	24.6778334034	33.1061061739	17.4152537941
mm9_ensGene_ENSMUST00000090300	4921513D23Rik	6398	209	285	107	25.6362740955	24.0249532613	11.9671184582
mm9_ensGene_ENSMUST00000044021	Slc19a2	3571	241	284	129	52.9639111461	42.8933945224	25.849366738
mm9_ensGene_ENSMUST00000084968	Rcor1	5685	227	284	199	31.3363380823	26.9432386701	25.0479769769
mm9_ensGene_ENSMUST00000110774	Mga	13931	218	284	122	12.280811272	10.995069402	6.266536686
mm9_ensGene_ENSMUST00000053872	Cdc42se1	2805	133	283	149	37.2110248466	54.4146070279	38.0104884815
mm9_ensGene_ENSMUST00000021940	Lman2	4315	239	283	273	43.4680298697	35.3726472105	45.2722308041
mm9_ensGene_ENSMUST00000093389	Morc2a	5085	251	283	155	38.7378595432	30.0163171511	21.8117639452
mm9_ensGene_ENSMUST00000030187	Tln1	8393	214	283	377	20.0101067795	18.1857467787	32.1420946122
mm9_ensGene_ENSMUST00000037324	Skp1a	1440	192	283	171	104.6385209973	105.9951199397	84.9735311923
mm9_ensGene_ENSMUST00000022102	Clptm1l	2238	214	282	243	75.0423709565	67.9596217994	77.6955668302
mm9_ensGene_ENSMUST00000172298	Rab11a	2336	198	282	180	66.5189228086	65.1085760218	55.1378356691
mm9_ensGene_ENSMUST00000038760	Lad1	2992	139	282	85	36.4591103408	50.8334336855	20.328595979
mm9_ensGene_ENSMUST00000020339	Tbc1d15	3773	248	282	161	51.5843225696	40.311061115	30.5343808991
mm9_ensGene_ENSMUST00000024956	Rhoq	4151	122	282	260	23.0653449079	36.6402393609	44.8198772344
mm9_ensGene_ENSMUST00000046426	Tpcn1	4645	314	282	222	53.0513922387	32.7435163804	34.1993068716
mm9_ensGene_ENSMUST00000088001	Adnp	4932	150	282	146	23.8682757749	30.8381252204	21.1826278295
mm9_ensGene_ENSMUST00000034846	1700017B05Rik	4934	148	282	168	23.5404860776	30.825624967	24.3646504219
mm9_ensGene_ENSMUST00000037644	Cbl	5083	192	282	218	29.6438068535	29.922021166	30.6892610869
mm9_ensGene_ENSMUST00000046309	Zfp609	8584	212	282	168	19.3820186843	17.7182704552	14.0045649093
mm9_ensGene_ENSMUST00000029804	Metap1	2549	148	281	119	45.5664018466	59.456372876	33.4062074684
mm9_ensGene_ENSMUST00000166033	Ube2d3	2619	159	281	146	47.6446873957	57.8672372894	39.8903094522
mm9_ensGene_ENSMUST00000115995	Fads3	3269	233	281	279	55.9363155224	46.3610567332	61.0716045857
mm9_ensGene_ENSMUST00000047883	Tspan15	3613	309	281	40	67.1186748993	41.9469400667	7.9221320616
mm9_ensGene_ENSMUST00000173605	Gm15564	402	107	281	307	208.8865997521	377.0007324896	546.4650238497
mm9_ensGene_ENSMUST00000003843	Man1a	5134	333	281	86	50.9027476024	29.5197301248	11.9865067681
mm9_ensGene_ENSMUST00000049149	Lrp1	14888	258	281	453	13.5999152425	10.1796275162	21.7726800136
mm9_ensGene_ENSMUST00000021552	Zfp36l1	2984	281	280	294	73.9027087808	50.6082289995	70.5015328645
mm9_ensGene_ENSMUST00000084526	Slc31a1	3718	209	280	264	44.1153527873	40.6172553348	50.8094611925
mm9_ensGene_ENSMUST00000061618	Patl1	4221	200	280	170	37.1849754788	35.777056464	28.8193125654
mm9_ensGene_ENSMUST00000022890	Rnf19a	4276	131	280	167	24.0428781291	35.3168744936	27.9465899446
mm9_ensGene_ENSMUST00000060895	Ugp2	2044	183	279	106	70.262411971	73.6182075384	37.108638609
mm9_ensGene_ENSMUST00000112248	Mospd2	2487	184	279	103	58.0623880081	60.5048718168	29.6354473589
mm9_ensGene_ENSMUST00000102515	Prkacb	4342	204	279	185	36.8717036218	34.6558305409	30.4882121178
mm9_ensGene_ENSMUST00000036555	Myo5c	6733	231	279	136	26.92503158	22.348970178	14.4537434532
mm9_ensGene_ENSMUST00000102889	AI314180	7045	242	279	169	26.9579724074	21.3592074107	17.1654722157
mm9_ensGene_ENSMUST00000074417	Eif5	1169	161	279	108	108.0846998325	128.7216562946	66.1088028005
mm9_ensGene_ENSMUST00000022529	Tkt	3225	153	278	108	37.2318458432	46.4918688627	23.9631598368
mm9_ensGene_ENSMUST00000036372	Chsy1	4167	137	278	308	25.8017951343	35.9818279535	52.8904502438
mm9_ensGene_ENSMUST00000040531	Samd4b	4311	146	278	160	26.578329968	34.7799297338	26.5577946077
mm9_ensGene_ENSMUST00000044970	Mgat3	4665	736	278	178	123.816642209	32.1406810466	27.3035050302
mm9_ensGene_ENSMUST00000163119	Cul3	4709	151	278	119	25.1652420959	31.8403646384	18.082909925
mm9_ensGene_ENSMUST00000085177	Msl2	4908	168	278	128	26.8631899871	30.5493637087	18.6618830569
mm9_ensGene_ENSMUST00000097839	Hspg2	12229	175	278	362	11.230522431	12.260714456	21.1820346229
mm9_ensGene_ENSMUST00000061242	Arf1	1800	172	277	187	74.9909400481	82.9982988645	74.3394167624
mm9_ensGene_ENSMUST00000025193	Brd2	4374	254	277	206	45.5730184042	34.155678545	33.7006664753
mm9_ensGene_ENSMUST00000004949	Traf6	6169	174	277	152	22.1353979416	24.2173671512	17.6310779585
mm9_ensGene_ENSMUST00000030398	Slc2a1	2607	154	276	79	46.3588384165	57.0991940276	21.6838357109
mm9_ensGene_ENSMUST00000033806	Vsig1	2707	168	276	13	48.7050374793	54.9898776616	3.4364113484
mm9_ensGene_ENSMUST00000048010	Dse	4224	122	276	222	22.666725074	35.2409088139	37.6079025612
mm9_ensGene_ENSMUST00000064536	Adam17	4443	183	276	166	32.3241886268	33.5038484875	26.7351006132
mm9_ensGene_ENSMUST00000114900	Zc3hav1	4944	173	276	157	27.461262337	30.1087376274	22.7232914277
mm9_ensGene_ENSMUST00000103067	Smurf2	5290	133	276	154	19.730987655	28.139432671	20.8312387681
mm9_ensGene_ENSMUST00000111704	Rassf8	5446	62	276	94	8.9344311906	27.3333820841	12.3509471861
mm9_ensGene_ENSMUST00000107692	Trim2	7161	246	276	108	26.9596524564	20.7872641851	10.7919551004
mm9_ensGene_ENSMUST00000046963	Map2k4	3695	177	275	175	37.5934063935	40.1402597304	33.8901627147
mm9_ensGene_ENSMUST00000001455	Mef2d	5401	230	275	357	33.4200053176	27.4612589712	47.2981426607
mm9_ensGene_ENSMUST00000048377	AI848100	6308	223	275	218	27.743805702	23.5127234787	24.7294727496
mm9_ensGene_ENSMUST00000034074	N4bp1	6469	155	275	139	18.8038770535	22.9275405323	15.3754451084
mm9_ensGene_ENSMUST00000109670	Ncoa6	7101	184	275	178	20.3353272745	20.8869539084	17.9370301318
mm9_ensGene_ENSMUST00000025425	Cep192	8091	156	275	48	15.1312655502	18.3312643312	4.2451113294
mm9_ensGene_ENSMUST00000090791	Rprd2	8419	170	275	189	15.8467887245	17.6170875049	16.0639129741
mm9_ensGene_ENSMUST00000167992	Tusc3	1511	181	274	245	94.0084660846	97.8020652399	116.0250243038
mm9_ensGene_ENSMUST00000031402	Cct6a	1599	188	274	165	92.2703656074	92.4195876032	73.8389527493
mm9_ensGene_ENSMUST00000038584	Tlk1	4280	175	274	119	32.0883314974	34.5277851816	19.8954258965
mm9_ensGene_ENSMUST00000023048	Smcr7l	5081	218	274	161	33.6713209665	29.0846133788	22.6739262217
mm9_ensGene_ENSMUST00000166662	Ttll7	6135	179	274	115	22.8976714652	24.0878436149	13.4132284471
mm9_ensGene_ENSMUST00000019143	Slc35b4	6253	190	274	309	23.8461366418	23.6332833164	35.3606385326
mm9_ensGene_ENSMUST00000115781	Apc	12346	187	274	119	11.8868885225	11.9697813525	6.8971669234
mm9_ensGene_ENSMUST00000066987	Galnt10	4715	181	273	230	30.1265731185	31.2279069886	34.9056867542
mm9_ensGene_ENSMUST00000087143	Eif1ax	5172	174	273	128	26.4024110405	28.4685965683	17.7093043393
mm9_ensGene_ENSMUST00000100467	Trrap	12479	210	273	204	13.2066408022	11.7989888173	11.6976986943
mm9_ensGene_ENSMUST00000088253	Mll3	12497	254	273	110	15.9507387773	11.7819941947	6.2984975299
mm9_ensGene_ENSMUST00000009174	Pdcl	2858	179	272	158	49.1522793698	51.329685908	39.5589640997
mm9_ensGene_ENSMUST00000022906	Fzd6	4081	199	272	309	38.268314773	35.947131175	54.1803657791
mm9_ensGene_ENSMUST00000089017	Fndc3a	6143	155	272	156	19.8017712289	23.8808794278	18.17164028
mm9_ensGene_ENSMUST00000103220	Snrnp200	6745	182	272	147	21.1759201129	21.7494799592	15.5950017841
mm9_ensGene_ENSMUST00000075872	Mysm1	7420	146	272	73	15.4419380717	19.7709221462	7.0399407315
mm9_ensGene_ENSMUST00000064395	Nav2	11317	83	272	112	5.7557196537	12.9628207409	7.0816874426
mm9_ensGene_ENSMUST00000165316	Iars	4426	260	271	212	46.1014721972	33.023249706	34.2747660718
mm9_ensGene_ENSMUST00000052097	H1f0	534	127	271	32	186.6445529025	273.7095565522	42.8803942149
mm9_ensGene_ENSMUST00000040215	Arhgap11a	5978	204	271	26	26.7810199274	24.4497997991	3.1121999063
mm9_ensGene_ENSMUST00000027040	Rb1cc1	7607	163	271	137	16.8161682554	19.2140006834	12.8871593597
mm9_ensGene_ENSMUST00000131449	Zfp207	2898	137	270	105	37.1000967304	50.2489869126	25.9263253066
mm9_ensGene_ENSMUST00000164905	Cyp1b1	3398	206	270	595	47.5769614305	42.8550806571	125.2978558518
mm9_ensGene_ENSMUST00000115384	Phf16	4866	73	270	82	11.7734464131	29.9263386915	12.0584585766
mm9_ensGene_ENSMUST00000113460	Nr2c2	7647	186	270	130	19.0886278006	19.0429664016	12.1647254087
mm9_ensGene_ENSMUST00000022842	Cct5	1896	212	269	182	87.7506584313	76.5201608368	68.6883529957
mm9_ensGene_ENSMUST00000021471	Tmx1	2795	204	269	183	57.2797628357	51.9077727894	46.851049681
mm9_ensGene_ENSMUST00000108277	Tnfaip1	3768	171	269	146	35.6154201643	38.5037751981	27.7263058533
mm9_ensGene_ENSMUST00000144843	Slain2	4833	178	269	162	28.9038745151	30.0190823394	23.9854719037
mm9_ensGene_ENSMUST00000047357	Cpsf2	5315	181	269	109	26.7256429452	27.2967497547	14.6748366985
mm9_ensGene_ENSMUST00000036407	Fam160b1	5630	200	269	182	27.878824422	25.7694893333	23.1319924121
mm9_ensGene_ENSMUST00000063886	Acvr2a	5686	245	269	161	33.8152096962	25.5156920412	20.26138219
mm9_ensGene_ENSMUST00000022550	Extl3	5977	135	269	196	17.7256989309	24.2734189303	23.4651245405
mm9_ensGene_ENSMUST00000112932	Zbtb6	5077	187	268	205	28.9059534565	28.4701370534	28.893273308
mm9_ensGene_ENSMUST00000085585	Lsm14a	2797	157	267	132	44.0514331335	51.4850006057	33.7700351651
mm9_ensGene_ENSMUST00000169861	Shoc2	4065	152	267	133	29.3451202797	35.425226739	23.4121414355
mm9_ensGene_ENSMUST00000023344	Slc35a5	4233	286	267	288	53.0237721567	34.0192645155	48.6848983219
mm9_ensGene_ENSMUST00000079012	March8	4450	192	267	222	33.8605551092	32.3603475717	35.6979281839
mm9_ensGene_ENSMUST00000018353	Stk4	5232	205	267	195	30.7495653733	27.5236136648	26.6696259174
mm9_ensGene_ENSMUST00000079869	Znrf2	5886	249	267	184	33.1995307446	24.4654343687	22.3690537609
mm9_ensGene_ENSMUST00000043893	Tbc1d1	6465	57	267	163	6.9192525485	22.2743305018	18.0413537957
mm9_ensGene_ENSMUST00000093820	Rfx7	7988	227	267	170	22.3018380067	18.0274845636	15.2286327414
mm9_ensGene_ENSMUST00000055655	Fasn	9587	225	267	185	18.4184316452	15.0207099921	13.8082629619
mm9_ensGene_ENSMUST00000100823	Gm10397	1699	86	266	167	39.7244532332	84.4403811465	70.3352669824
mm9_ensGene_ENSMUST00000055704	Gnai2	2177	159	266	250	57.318069035	65.8999575415	82.1734701954
mm9_ensGene_ENSMUST00000079791	Pcyt1a	4789	159	266	212	26.0558438691	29.9570280994	31.6767831768
mm9_ensGene_ENSMUST00000148960	2900073G15Rik	1937	136	265	256	55.1013378509	73.7867157675	94.5715250831
mm9_ensGene_ENSMUST00000109587	Rbm39	2810	191	265	156	53.3433029639	50.8629425059	39.7254043559
mm9_ensGene_ENSMUST00000005826	Cs	2828	176	265	181	48.8411767031	50.5392038337	45.7982852551
mm9_ensGene_ENSMUST00000039110	Shc1	3250	132	265	143	31.8745033192	43.9768825974	31.4849294523
mm9_ensGene_ENSMUST00000000384	Trappc10	5048	220	265	53	34.2023691849	28.3131672824	7.5128820639
mm9_ensGene_ENSMUST00000040340	Fcho2	5118	121	265	128	18.5540167653	27.9259219308	17.8961551471
mm9_ensGene_ENSMUST00000029126	Itch	5159	149	265	147	22.6659327805	27.7039869048	20.3892783551
mm9_ensGene_ENSMUST00000119129	Cdon	5931	222	265	327	29.3750021009	24.0979376904	39.4520774164
mm9_ensGene_ENSMUST00000094962	Mll5	7252	157	265	95	16.990052189	19.7083381745	9.3738037719
mm9_ensGene_ENSMUST00000062519	A930001N09Rik	7462	353	265	304	37.1255004476	19.1536945111	29.1520021244
mm9_ensGene_ENSMUST00000047037	Thoc2	7622	194	265	151	19.9749472646	18.7516227292	14.1761418719
mm9_ensGene_ENSMUST00000020640	Gnb2l1	1447	204	264	175	110.6405923468	98.400504019	86.540532986
mm9_ensGene_ENSMUST00000032425	Tmem111	1971	193	264	223	76.8464024067	72.2402482575	80.9595875174
mm9_ensGene_ENSMUST00000032992	Eif3c	2881	188	264	209	51.2114941361	49.4222593945	51.9102446714
mm9_ensGene_ENSMUST00000023363	Rrn3	3597	257	264	218	56.0719347296	39.5845230235	43.3676714219
mm9_ensGene_ENSMUST00000033009	Prkrir	3723	176	264	306	37.0998785164	38.2448373128	58.8136913804
mm9_ensGene_ENSMUST00000031090	Sel1l3	4511	252	264	157	43.8410119009	31.5640721161	24.9044453155
mm9_ensGene_ENSMUST00000100857	Dusp16	5104	152	264	176	23.3714564923	27.8968513549	24.6747096021
mm9_ensGene_ENSMUST00000036554	Abcc4	5729	237	264	163	32.4655212206	24.8534699451	20.3591119374
mm9_ensGene_ENSMUST00000102746	Uba2	2578	191	263	112	58.1437863959	55.0217960393	31.0874541457
mm9_ensGene_ENSMUST00000030014	Ncbp1	3010	170	263	126	44.3236260038	47.1249801293	29.953949796
mm9_ensGene_ENSMUST00000029256	Sec62	3966	142	263	260	28.09884641	35.7655547628	46.9105674231
mm9_ensGene_ENSMUST00000136816	Fam102a	5935	138	263	104	18.2478296937	23.8999477994	12.5389931188
mm9_ensGene_ENSMUST00000115438	Cask	8366	176	263	132	16.510022438	16.9550789134	11.2903165619
mm9_ensGene_ENSMUST00000097590	Lars	3861	195	262	175	39.6358034081	36.5985110239	32.4330876018
mm9_ensGene_ENSMUST00000166282	Stk35	5445	244	262	178	35.1677673875	25.9516714533	23.3922591306
mm9_ensGene_ENSMUST00000099542	Casc5	6525	178	262	16	21.4088008477	21.6562223852	1.7546460161
mm9_ensGene_ENSMUST00000059647	Rbm12	6667	139	262	102	16.3620306194	21.1949679111	10.9476212694
mm9_ensGene_ENSMUST00000167493	Rnh1	1650	126	261	97	59.929334753	85.3136435981	42.0666412792
mm9_ensGene_ENSMUST00000112142	Dync1i2	2585	142	261	235	43.1102610685	54.4555171903	65.0515071328
mm9_ensGene_ENSMUST00000120509	Sgk1	3096	59	261	487	14.955602565	45.4675426153	112.558437891
mm9_ensGene_ENSMUST00000028921	Xrn2	3434	201	261	166	45.9355184634	40.9922865279	34.5905800887
mm9_ensGene_ENSMUST00000072311	Yes1	4537	145	261	154	25.0814175853	31.0265620315	24.288572423
mm9_ensGene_ENSMUST00000114471	Cblb	6323	118	261	185	14.6457521877	22.2627727245	20.9362354919
mm9_ensGene_ENSMUST00000113615	Pcnxl3	7264	210	261	240	22.6880053098	19.3787874363	23.6420675703
mm9_ensGene_ENSMUST00000068714	Sos1	8919	195	261	130	17.1581833119	15.7828805849	10.4298301603
mm9_ensGene_ENSMUST00000006911	Cdk4	2053	181	260	187	69.189864712	68.3040296204	65.1782514234
mm9_ensGene_ENSMUST00000165521	Wnt7b	3367	88	260	175	20.5112633972	41.6478089726	37.1916101071
mm9_ensGene_ENSMUST00000022446	Eaf1	4238	182	260	160	33.7025911188	33.0882899506	27.0152554398
mm9_ensGene_ENSMUST00000098362	Mbtps1	4370	181	260	216	32.5049867858	32.0888267301	35.3689658919
mm9_ensGene_ENSMUST00000048892	Icmt	4919	205	260	219	32.7061854103	28.5074553386	31.8579143491
mm9_ensGene_ENSMUST00000056924	Plagl2	5485	227	260	213	32.4789575201	25.5657562098	27.7877267479
mm9_ensGene_ENSMUST00000021107	Itgb4	6014	106	260	69	13.8323285987	23.3169559047	8.2098593139
mm9_ensGene_ENSMUST00000027623	Tsn	3040	142	259	96	36.6579029152	45.9502742383	22.5968393198
mm9_ensGene_ENSMUST00000094276	Zfp238	3834	353	259	168	72.2562556965	36.4342289214	31.3550300421
mm9_ensGene_ENSMUST00000057324	Flrt2	7099	57	259	188	6.3013054974	19.6772550619	18.9500657488
mm9_ensGene_ENSMUST00000029376	Tm4sf1	1902	138	258	125	56.940520101	73.1595660138	47.0272462185
mm9_ensGene_ENSMUST00000093299	Spred2	4449	112	258	104	19.7564301276	31.2765777834	16.7271126455
mm9_ensGene_ENSMUST00000073109	Ctdspl	4589	324	258	69	55.4089357209	30.3224002088	10.7592272639
mm9_ensGene_ENSMUST00000169385	Rai14	4813	113	258	85	18.4253369095	28.9111769288	12.637265566
mm9_ensGene_ENSMUST00000020991	Dnmt3a	9685	108	258	125	8.7513889528	14.3675265419	9.2355004964
mm9_ensGene_ENSMUST00000112493	Rps6ka3	3671	168	257	90	35.9151556678	37.7581463994	17.5431740838
mm9_ensGene_ENSMUST00000120441	Plekha1	3777	143	257	154	29.7126856684	36.698479066	29.1758679065
mm9_ensGene_ENSMUST00000098817	Vps37a	6379	137	257	140	16.8546920089	21.7291355122	15.7045494567
mm9_ensGene_ENSMUST00000114470	Osbpl3	6914	164	257	155	18.6151838048	20.0477517258	16.0417731648
mm9_ensGene_ENSMUST00000046094	Ppp1ca	1379	147	257	129	83.6577007973	100.5149785585	66.9384253963
mm9_ensGene_ENSMUST00000025476	Txnl1	2558	114	256	179	34.97495522	53.9760814331	50.0728762879
mm9_ensGene_ENSMUST00000031331	Ccng2	2810	109	256	143	30.4419896496	49.1355218171	36.4149539929
mm9_ensGene_ENSMUST00000022496	Kpna3	4167	134	256	174	25.2367923212	33.1343451658	29.8796699429
mm9_ensGene_ENSMUST00000034745	Myo1e	4944	131	256	169	20.7943662783	27.9269450457	24.4601035113
mm9_ensGene_ENSMUST00000028300	Nacc2	6378	133	256	209	16.3651496856	21.647979979	23.448324694
mm9_ensGene_ENSMUST00000027137	Slc40a1	3380	206	255	132	47.8303298641	40.6897861479	27.9452036559
mm9_ensGene_ENSMUST00000035037	Pik3cb	4730	148	255	174	24.5557628556	29.0764222367	26.3231680026
mm9_ensGene_ENSMUST00000002284	Plaur	1396	178	254	122	100.0662074007	98.1319040498	62.535188089
mm9_ensGene_ENSMUST00000021920	Sptlc1	2606	199	254	166	59.9282396732	52.5679731595	45.5809869626
mm9_ensGene_ENSMUST00000046709	Supt16h	4491	163	254	132	28.4837657357	30.5037047547	21.0320170022
mm9_ensGene_ENSMUST00000026607	Chm	4866	182	254	126	29.3529759888	28.1529260283	18.5288509836
mm9_ensGene_ENSMUST00000110690	Oxct1	3527	212	253	83	47.1718878326	38.6880632059	16.8392475226
mm9_ensGene_ENSMUST00000071169	Rcc2	3999	182	253	173	35.7168244964	34.1217301644	30.9559935168
mm9_ensGene_ENSMUST00000153965	Amotl2	4222	231	253	439	42.9384740947	32.3194691917	74.404009461
mm9_ensGene_ENSMUST00000079659	2610101N10Rik	7736	167	253	113	16.9415392385	17.6386761799	10.4523039512
mm9_ensGene_ENSMUST00000059042	Gtf2i	4455	220	252	266	38.7550077768	30.5080717848	42.7251874008
mm9_ensGene_ENSMUST00000041317	Ammecr1	5437	117	252	199	16.8880452777	24.9978774694	26.1905001129
mm9_ensGene_ENSMUST00000084030	Tacc1	7695	96	252	107	9.7907388068	17.6625678754	9.9500485894
mm9_ensGene_ENSMUST00000022264	Ptprg	9213	226	252	221	19.2513071845	14.7523564313	17.1648989298
mm9_ensGene_ENSMUST00000107173	Dusp3	4311	213	251	283	38.7752348163	31.4020228891	46.9740992124
mm9_ensGene_ENSMUST00000086645	Ep400	10909	201	251	101	14.4598561191	12.4093978069	6.625009114
mm9_ensGene_ENSMUST00000046532	Gjb3	1880	46	250	119	19.2022817788	71.7206284834	45.2938419345
mm9_ensGene_ENSMUST00000056149	Abhd12	1999	131	250	157	51.429388134	67.4511163326	56.2000764474
mm9_ensGene_ENSMUST00000020980	Rrm2	2193	200	250	44	71.5721757847	61.4841685129	14.3570129741
mm9_ensGene_ENSMUST00000067786	Slc20a2	3649	191	250	150	41.0782903066	36.9511596461	29.4149045681
mm9_ensGene_ENSMUST00000114338	Add1	4007	139	250	235	27.2237729323	33.6498082228	41.9660958169
mm9_ensGene_ENSMUST00000004684	Arhgef18	5271	105	250	179	15.6332451689	25.5804935589	24.3002120176
mm9_ensGene_ENSMUST00000009256	Bcl2l13	6933	143	250	114	16.1870494403	19.4482592743	11.7661315368
mm9_ensGene_ENSMUST00000171238	Zfp516	7725	164	250	177	16.6608907219	17.4543406536	16.3955060696
mm9_ensGene_ENSMUST00000110857	Dld	2241	149	249	153	52.1791821573	59.9265695772	48.8539431078
mm9_ensGene_ENSMUST00000040270	Actr1a	2742	142	249	179	40.6418763173	48.9771854203	46.712770804
mm9_ensGene_ENSMUST00000049470	Tmem183a	3169	158	249	86	39.1280048538	42.3778612883	19.418973098
mm9_ensGene_ENSMUST00000034197	St3gal2	4396	86	249	187	15.3530132037	30.5494636994	30.4392516315
mm9_ensGene_ENSMUST00000171143	Fam102b	5702	165	249	107	22.709605355	23.5523399549	13.4278540679
mm9_ensGene_ENSMUST00000052699	Suv420h1	6127	157	249	154	20.1096553736	21.9186294145	17.9855154371
mm9_ensGene_ENSMUST00000017572	Psmd11	2848	168	248	169	46.2937276884	46.9649239102	42.4616403651
mm9_ensGene_ENSMUST00000017620	Cant1	4182	194	248	130	36.4057981949	31.9837645376	22.2438199904
mm9_ensGene_ENSMUST00000107206	Crebzf	4937	180	248	42	28.6129235054	27.0925872587	6.0874612711
mm9_ensGene_ENSMUST00000103212	Ube4b	5626	214	248	196	29.8515510488	23.7746362063	24.9290880516
mm9_ensGene_ENSMUST00000049404	Clasp1	7797	135	248	226	13.5881111337	17.1548163776	20.7410602453
mm9_ensGene_ENSMUST00000022293	Vdac2	1954	163	247	112	65.4660142882	68.1764402099	41.0150751216
mm9_ensGene_ENSMUST00000136872	Mtch2	2596	117	247	117	35.3699160921	51.3161649346	32.250111587
mm9_ensGene_ENSMUST00000106257	Cap1	2768	176	247	273	49.8998727299	48.1274437031	70.5743048844
mm9_ensGene_ENSMUST00000025835	Cpt1a	4300	187	247	135	34.129192023	30.9806428303	22.465462347
mm9_ensGene_ENSMUST00000091628	Atxn1	5431	40	247	124	5.7800692873	24.5289567612	16.3377381199
mm9_ensGene_ENSMUST00000102476	B2m	860	179	247	537	163.3455981847	154.9032141514	446.8130844577
mm9_ensGene_ENSMUST00000113097	Morf4l2	1825	156	246	296	67.08332579	72.6999589282	116.0590176573
mm9_ensGene_ENSMUST00000038361	Mgat5	3104	140	246	148	35.3964069095	42.7440158003	34.11850954
mm9_ensGene_ENSMUST00000036333	Prkx	4146	146	246	148	27.6360782663	32.0013085007	25.5436212282
mm9_ensGene_ENSMUST00000110085	Bicd2	4634	179	246	272	30.3144614672	28.6312958662	42.0013183732
mm9_ensGene_ENSMUST00000067924	Lrrc8c	6976	93	246	210	10.4623521209	19.0191262964	21.5408517025
mm9_ensGene_ENSMUST00000096069	BC016423	8337	238	246	164	22.4037135637	15.9142887182	14.0761567551
mm9_ensGene_ENSMUST00000147535	Ldha	912	160	246	63	137.6822644701	145.4796327237	49.4305860121
mm9_ensGene_ENSMUST00000024698	Tnfrsf12a	963	181	246	184	147.5044571691	137.7751038878	136.7230014921
mm9_ensGene_ENSMUST00000142395	Whsc1l1	10105	178	246	180	13.8240896122	13.1298787772	12.7463616153
mm9_ensGene_ENSMUST00000075641	Npm1	1633	191	245	151	91.7909867291	80.9173826808	66.1669034584
mm9_ensGene_ENSMUST00000038091	BC031781	3173	165	245	131	40.8100125226	41.6445275505	29.5427739611
mm9_ensGene_ENSMUST00000102568	Phactr4	4614	170	245	140	28.9150659453	28.6385101686	21.7120331566
mm9_ensGene_ENSMUST00000105827	Hp1bp3	5155	134	245	152	20.3999444427	25.6329943584	21.0991503251
mm9_ensGene_ENSMUST00000056096	Zfp697	5163	128	245	199	19.4563199995	25.5932763738	27.5804278741
mm9_ensGene_ENSMUST00000025965	Hells	5868	399	245	78	53.362435938	22.5184195497	9.5116211861
mm9_ensGene_ENSMUST00000002825	Baz1b	6492	215	245	123	25.9903904972	20.3539873564	13.5574074477
mm9_ensGene_ENSMUST00000032561	Vasp	2215	190	244	181	67.318235856	59.4125267682	58.4729348539
mm9_ensGene_ENSMUST00000034017	Klhl2	3025	167	244	106	43.3255363799	43.5037179476	25.074399113
mm9_ensGene_ENSMUST00000006293	Crkl	3863	164	244	125	33.3174685029	34.0664630576	23.1544971027
mm9_ensGene_ENSMUST00000167004	Agpat6	3944	250	244	227	49.745747178	33.3668222088	41.1849932329
mm9_ensGene_ENSMUST00000058210	Eps8	4567	233	244	55	40.038496922	28.8151405281	8.6175086086
mm9_ensGene_ENSMUST00000033899	Col4a2	6450	170	244	384	20.6843588018	20.4029064793	42.6011730433
mm9_ensGene_ENSMUST00000059914	1110037F02Rik	6506	149	244	128	17.9731858614	20.2272897005	14.0781620109
mm9_ensGene_ENSMUST00000145910	Strn	8629	168	244	126	15.2792370445	15.250752902	10.4486486135
mm9_ensGene_ENSMUST00000042852	4933403F05Rik	9651	201	244	109	16.3446866028	13.6357628009	8.0817280129
mm9_ensGene_ENSMUST00000050104	Gprc5a	2083	254	243	130	95.6967750839	62.9185826526	44.658499856
mm9_ensGene_ENSMUST00000080723	Tax1bp1	3285	126	243	141	30.1014923417	39.896318924	30.7138166097
mm9_ensGene_ENSMUST00000028880	Slc20a1	3316	170	243	232	40.2334482122	39.5233436868	50.0637654412
mm9_ensGene_ENSMUST00000029770	Abcd3	3487	172	243	106	38.7105512149	37.5851470219	21.7522389782
mm9_ensGene_ENSMUST00000130411	Srsf6	3527	180	243	138	40.0516028768	37.1588907472	27.9977850376
mm9_ensGene_ENSMUST00000167613	Clasp2	6369	165	243	129	20.3313188466	20.5777057098	14.4933409674
mm9_ensGene_ENSMUST00000175336	AC113316.1	82	170	243	360	1627.0013935554	1598.2854593343	3141.5118078783
mm9_ensGene_ENSMUST00000170157	Slc3a2	2813	257	242	172	71.6995198088	46.3988867896	43.7530933151
mm9_ensGene_ENSMUST00000090824	B230120H23Rik	3334	77	242	226	18.124998763	39.1481909236	48.5057128771
mm9_ensGene_ENSMUST00000111566	Clip1	6133	132	242	176	16.8909401251	21.2816025663	20.5347656627
mm9_ensGene_ENSMUST00000031653	Flt1	6895	174	242	42	19.8046801888	18.9296691137	4.3587811886
mm9_ensGene_ENSMUST00000055506	Gtf3c1	6960	141	242	243	15.8987407981	18.7528834108	24.9831434721
mm9_ensGene_ENSMUST00000063199	Ralgps2	6992	206	242	85	23.1216411529	18.6670578574	8.6989644121
mm9_ensGene_ENSMUST00000045199	Pcm1	8497	147	242	85	13.5770235847	15.3607236129	7.1581922054
mm9_ensGene_ENSMUST00000039345	Ankrd11	8996	166	242	81	14.4814315964	14.5086781391	6.4429627451
mm9_ensGene_ENSMUST00000022593	Akap11	9416	204	242	161	17.0026483779	13.8615195985	12.2351549631
mm9_ensGene_ENSMUST00000034049	Slc25a4	1925	196	241	160	79.9057796707	67.5224568379	59.4756636643
mm9_ensGene_ENSMUST00000089688	Mmp14	2597	97	241	443	29.312485185	50.0503386265	122.0623774579
mm9_ensGene_ENSMUST00000078357	Emp2	3440	152	241	122	34.6767191677	37.7850957596	25.3776519105
mm9_ensGene_ENSMUST00000064883	Plekha2	4994	64	241	204	10.057366856	26.0273787371	29.2301926324
mm9_ensGene_ENSMUST00000076366	Ltbp3	5180	155	241	265	23.4830657644	25.092804906	36.6071705197
mm9_ensGene_ENSMUST00000099139	Rbms2	5390	132	241	322	19.2193201832	24.1151631564	42.7481332587
mm9_ensGene_ENSMUST00000021345	Gtf2a1	5410	167	241	152	24.2254616542	24.0260128305	20.1046432396
mm9_ensGene_ENSMUST00000129635	Lpin2	5640	167	241	132	23.2375438917	23.0462286193	16.7473029002
mm9_ensGene_ENSMUST00000031144	Tmem165	1897	126	240	163	52.1262004968	68.2347866562	61.4851619869
mm9_ensGene_ENSMUST00000102672	Nfe2l2	2475	320	240	128	101.4676567246	52.299551631	37.0070796133
mm9_ensGene_ENSMUST00000109533	Src	3813	108	240	204	22.2284820372	33.9473879588	38.2836564401
mm9_ensGene_ENSMUST00000172272	Ddx46	5676	141	240	68	19.4952846995	22.8050370484	8.5726792346
mm9_ensGene_ENSMUST00000107539	Cdk12	5912	188	240	106	24.9560748657	21.8946871256	12.8298473134
mm9_ensGene_ENSMUST00000105321	Nfic	6237	184	240	130	23.1523423082	20.7537903298	14.9148076319
mm9_ensGene_ENSMUST00000075812	Whsc1	7142	182	240	101	19.9988212211	18.1239695165	10.1193257385
mm9_ensGene_ENSMUST00000038945	Phlda3	1435	105	239	136	57.4235785961	89.8272133524	67.8167628367
mm9_ensGene_ENSMUST00000004381	Lpcat3	2281	159	239	154	54.7047068344	56.5112017364	48.3109395366
mm9_ensGene_ENSMUST00000005705	Trim28	3245	165	239	187	39.9045207193	39.7232823299	41.2360401147
mm9_ensGene_ENSMUST00000072572	Alg11	4960	238	239	168	37.6572096734	25.9883167663	24.2369324963
mm9_ensGene_ENSMUST00000022217	Zfyve16	6150	149	239	142	19.0135849129	20.9596831155	16.5220250637
mm9_ensGene_ENSMUST00000052248	Eef1g	1864	147	238	123	61.8905415233	68.8641158983	47.2181808749
mm9_ensGene_ENSMUST00000031311	Dck	3078	214	238	57	54.5629714752	41.7032852614	13.2512329345
mm9_ensGene_ENSMUST00000030145	Dcaf12	3442	159	238	198	36.2525962491	37.2930598589	41.1627491387
mm9_ensGene_ENSMUST00000044766	4930402H24Rik	6628	99	238	213	11.7221034762	19.3667338616	22.9957274008
mm9_ensGene_ENSMUST00000018914	Atp5g3	714	135	238	102	148.3844572966	179.7797087317	102.223796923
mm9_ensGene_ENSMUST00000082026	Dennd4c	7855	197	238	105	19.6821661074	16.3415292214	9.565180234
mm9_ensGene_ENSMUST00000171929	Cenpf	11137	137	238	17	9.6539535175	11.5257889947	1.0922718716
mm9_ensGene_ENSMUST00000106752	Psmd12	1955	128	237	106	51.382598546	65.3827994416	38.7979832823
mm9_ensGene_ENSMUST00000025642	Prpf19	2176	117	237	99	42.1968300437	58.7423588733	32.5556485605
mm9_ensGene_ENSMUST00000105336	Dot1l	6808	118	237	154	13.6023929322	18.7754660559	16.1864355292
mm9_ensGene_ENSMUST00000111398	Ncor2	8808	98	237	194	8.7317566909	14.5121903847	15.7606626046
mm9_ensGene_ENSMUST00000144326	Ranbp9	3064	139	236	108	35.6023688445	41.5417864824	25.2223206507
mm9_ensGene_ENSMUST00000098948	Smarca4	6376	142	236	175	17.4780465593	19.9629914966	19.6399233423
mm9_ensGene_ENSMUST00000098648	Myo9b	7345	105	236	177	11.218902013	17.3293442862	17.243741918
mm9_ensGene_ENSMUST00000034228	Arl2bp	2015	164	235	124	63.8736381274	62.9005928813	44.0348663668
mm9_ensGene_ENSMUST00000025696	Ak3	2809	180	235	109	50.289072035	45.1209308138	27.7667344437
mm9_ensGene_ENSMUST00000021239	Lrrc59	2837	144	235	128	39.8341919905	44.6756061529	32.284991908
mm9_ensGene_ENSMUST00000066283	Lif	4026	134	235	270	26.1206442132	31.4815436304	47.9888167373
mm9_ensGene_ENSMUST00000072772	Mtap4	5970	126	235	263	16.563383977	21.2302671115	31.5232847798
mm9_ensGene_ENSMUST00000100167	Abcc1	6792	230	235	253	26.5755961013	18.6608796608	26.654644339
mm9_ensGene_ENSMUST00000046502	Rad54l2	9324	164	235	143	13.8036658973	13.5933820952	10.9744766967
mm9_ensGene_ENSMUST00000027580	Slc35f5	2597	195	234	326	58.927160939	48.596594351	89.8246840887
mm9_ensGene_ENSMUST00000044977	Slc25a16	3145	167	234	86	41.6724157549	40.1288888807	19.5671623999
mm9_ensGene_ENSMUST00000005841	Ctcf	3782	135	234	92	28.013353387	33.3700041062	17.4066962502
mm9_ensGene_ENSMUST00000167316	Zfp655	4104	160	234	227	30.5960587711	30.7517922831	39.5793404753
mm9_ensGene_ENSMUST00000167020	Wac	5208	149	234	136	22.4526780366	24.2329791724	18.6860704053
mm9_ensGene_ENSMUST00000037141	Setd7	7410	204	234	672	21.6055245784	17.0317618798	64.8934872774
mm9_ensGene_ENSMUST00000025483	Nars	2632	140	233	124	41.7440908234	47.7454469618	33.7121032406
mm9_ensGene_ENSMUST00000163095	Smek1	4594	152	233	76	25.9660239305	27.3543788427	11.8378450072
mm9_ensGene_ENSMUST00000000642	Hk2	5513	79	233	135	11.2458414096	22.7944887363	17.522490131
mm9_ensGene_ENSMUST00000090785	Otud7b	8101	107	233	175	10.3656848661	15.5124079007	15.4578633787
mm9_ensGene_ENSMUST00000073339	Pgrmc1	1857	169	232	190	71.4212845256	67.3810863098	73.21359715
mm9_ensGene_ENSMUST00000034720	Grinl1a	2200	151	232	142	53.8650568316	56.8757623988	46.1865700643
mm9_ensGene_ENSMUST00000038368	Id1	934	274	232	19	230.2271527296	133.9686052219	14.5564935661
mm9_ensGene_ENSMUST00000073792	Mon2	9300	191	232	145	16.1177076697	13.4544814277	11.1566832126
mm9_ensGene_ENSMUST00000002487	Braf	9728	161	232	133	12.9883854959	12.862528503	9.7831368149
mm9_ensGene_ENSMUST00000028278	Psmd14	1541	128	231	93	65.1868787524	80.8483699877	43.184744839
mm9_ensGene_ENSMUST00000019998	Perp	1901	143	231	150	59.0346206047	65.5377896639	56.4623812568
mm9_ensGene_ENSMUST00000115055	Fam107b	3040	278	231	108	71.766880355	40.9826770234	25.4214442348
mm9_ensGene_ENSMUST00000025774	Sf3b2	3231	143	231	174	34.7337708974	38.5599932377	38.5356188958
mm9_ensGene_ENSMUST00000055322	Ier5	3270	193	231	132	46.3193453038	38.1001034101	28.8852563782
mm9_ensGene_ENSMUST00000059193	F2r	3307	167	231	522	39.6310092377	37.6738246601	112.9500314354
mm9_ensGene_ENSMUST00000025739	Uhrf2	3536	209	231	243	46.3859959455	35.2339757215	49.1749656578
mm9_ensGene_ENSMUST00000030134	Rad23b	3810	163	231	183	33.574958509	32.7000887536	34.3697332962
mm9_ensGene_ENSMUST00000146623	Gpd1l	4391	185	231	80	33.0644381425	28.3733405035	13.0369679519
mm9_ensGene_ENSMUST00000112736	Vps4b	4539	113	231	129	19.5375956257	27.4481908242	20.3366575504
mm9_ensGene_ENSMUST00000102948	E2f3	4702	196	231	182	32.71344659	26.4966691091	27.6973877669
mm9_ensGene_ENSMUST00000044622	5430411K18Rik	9623	67	231	65	5.4640815547	12.9468292789	4.833402016
mm9_ensGene_ENSMUST00000001452	Cct3	1977	165	230	141	65.4983154953	62.7455736089	51.0343386763
mm9_ensGene_ENSMUST00000007708	Ppp2r1a	2410	132	230	155	42.9842887084	51.4721987655	46.021916872
mm9_ensGene_ENSMUST00000004646	Coro1c	3491	109	230	205	24.5035780336	35.5336576983	42.0198076725
mm9_ensGene_ENSMUST00000055242	Clptm1	4130	152	230	183	28.8832721397	30.035835115	31.7067031134
mm9_ensGene_ENSMUST00000038488	Sidt2	4237	122	230	361	22.5971788323	29.2773186275	60.9675560124
mm9_ensGene_ENSMUST00000055931	Dusp18	4632	132	230	116	22.3644507313	26.7806560935	17.9200611186
mm9_ensGene_ENSMUST00000101341	Taf1	8054	175	230	77	17.0521553028	15.4020361342	6.8411505515
mm9_ensGene_ENSMUST00000109986	Ralgapa2	11030	182	230	106	12.9493727254	11.2464187693	6.8767051058
mm9_ensGene_ENSMUST00000168891	Eif4a2	2203	185	229	302	65.9037439327	56.0638492504	98.0940112098
mm9_ensGene_ENSMUST00000060531	Lrrc8d	3923	208	229	138	41.6100159969	31.4832169	25.171600262
mm9_ensGene_ENSMUST00000058577	2810046L04Rik	4472	138	229	137	24.2175467872	27.6182155408	21.9214269341
mm9_ensGene_ENSMUST00000043368	Zcchc11	6054	146	229	69	18.926194333	20.4011661544	8.1556151163
mm9_ensGene_ENSMUST00000049053	Fam168a	6581	157	229	205	18.7223611114	18.7674608568	22.2901000736
mm9_ensGene_ENSMUST00000138166	Bbx	8743	178	229	162	15.9776307367	14.1265766783	13.2588111301
mm9_ensGene_ENSMUST00000060608	Cyp20a1	2223	164	228	177	57.8971573669	55.3168334559	56.9749367466
mm9_ensGene_ENSMUST00000021692	Yy1	2662	175	228	145	51.5920581551	46.1943353766	38.9771427036
mm9_ensGene_ENSMUST00000120143	Tpd52	3284	129	228	48	30.827578887	37.4449819648	10.4589512077
mm9_ensGene_ENSMUST00000035484	Cdv3	3318	175	228	98	41.3918200148	37.0612781111	21.1348778448
mm9_ensGene_ENSMUST00000168134	Ppfia1	5262	174	228	90	25.950830464	23.3693121955	12.2388810455
mm9_ensGene_ENSMUST00000057792	Pon2	2409	162	227	169	52.7753437159	50.8219101894	50.1995648651
mm9_ensGene_ENSMUST00000036540	Fam117b	5532	118	227	101	16.7398935435	22.1312331248	13.0643934245
mm9_ensGene_ENSMUST00000101018	AW555464	6640	136	227	125	16.0739896713	18.4382502479	13.4707563716
mm9_ensGene_ENSMUST00000043718	2310007B03Rik	2299	10	226	69	3.4136098629	53.0189832623	21.4763348907
mm9_ensGene_ENSMUST00000017821	Wsb1	2476	110	226	102	34.8654199607	49.2288540065	29.4781062209
mm9_ensGene_ENSMUST00000132032	Cnot7	2542	139	226	105	42.9133194885	47.9506854918	29.5572347515
mm9_ensGene_ENSMUST00000144060	2410002O22Rik	3538	154	226	198	34.1598337343	34.4518492143	40.0458401739
mm9_ensGene_ENSMUST00000092452	Herc4	3922	121	226	142	24.2119984205	31.0786951862	25.9078159463
mm9_ensGene_ENSMUST00000035871	Tmem127	4811	141	226	231	23.0004647588	25.3358225982	34.3579047235
mm9_ensGene_ENSMUST00000164002	Smc3	4851	157	226	79	25.399269939	25.126910435	11.6532178311
mm9_ensGene_ENSMUST00000165519	Zc3h12c	6133	196	226	92	25.0804868524	19.8745544628	10.7340820509
mm9_ensGene_ENSMUST00000106763	Bptf	12036	196	226	122	12.7798791846	10.1271720273	7.2531673789
mm9_ensGene_ENSMUST00000094783	Pcdh7	3768	84	225	82	17.4952941158	32.2057599241	15.5723087669
mm9_ensGene_ENSMUST00000034567	Dlat	4035	150	225	125	29.1743088282	30.0746724644	22.1674900391
mm9_ensGene_ENSMUST00000029380	Wwtr1	4697	176	225	134	29.4066101163	25.835917265	20.4142902946
mm9_ensGene_ENSMUST00000073957	Sema3e	6820	273	225	45	31.4145706366	17.7934462454	4.7214803564
mm9_ensGene_ENSMUST00000019109	Ywhah	1764	88	224	84	39.1504670398	68.4875080883	34.0745989743
mm9_ensGene_ENSMUST00000172314	Hbp1	2928	106	224	205	28.4110738364	41.2609167581	50.099435992
mm9_ensGene_ENSMUST00000009138	Stk38	3288	77	224	105	18.3785723467	36.7432981349	22.8511224874
mm9_ensGene_ENSMUST00000058793	Poldip3	3297	125	224	182	29.7539015575	36.6429979581	39.5004905308
mm9_ensGene_ENSMUST00000023689	Ifnar1	3909	154	224	291	30.9177517912	30.9061049546	53.2693462093
mm9_ensGene_ENSMUST00000100528	Ube2z	3997	103	224	125	20.2234819791	30.2256603122	22.3782392564
mm9_ensGene_ENSMUST00000151092	Tnks1bp1	4199	173	224	161	32.333527267	28.7716037789	27.4365846945
mm9_ensGene_ENSMUST00000043160	Aqr	4888	152	224	102	24.4042377121	24.7160319697	14.9320358026
mm9_ensGene_ENSMUST00000117661	Stim2	4910	150	224	165	23.9752212061	24.6052880382	24.0465347141
mm9_ensGene_ENSMUST00000066018	Lpar2	5830	372	224	203	50.0757244567	20.7224638538	24.9159546188
mm9_ensGene_ENSMUST00000091291	Insr	9355	215	224	203	18.0363030581	12.9141597293	15.5275270366
mm9_ensGene_ENSMUST00000027783	Pppde1	4099	125	223	174	23.9323282349	29.3419431914	30.3753560996
mm9_ensGene_ENSMUST00000034441	Aars	5750	183	223	185	24.976760012	20.9169782855	23.0225768722
mm9_ensGene_ENSMUST00000112588	Kdm5c	6449	145	223	178	17.6452770328	18.64981007	19.7504808445
mm9_ensGene_ENSMUST00000115222	Zbtb44	8857	158	223	74	13.9998472826	13.579386377	5.9785397771
mm9_ensGene_ENSMUST00000052798	Ptges3	2000	120	222	90	47.0873344488	59.8666430077	32.2004960308
mm9_ensGene_ENSMUST00000087867	Uprt	2304	147	222	81	50.0711672741	51.9675720553	25.156637524
mm9_ensGene_ENSMUST00000058237	Ugt1a7c	3231	191	222	76	46.3926590308	37.0576558388	16.8316496326
mm9_ensGene_ENSMUST00000038341	Bub1b	3668	134	222	20	28.6700418763	32.6426624905	3.9016716383
mm9_ensGene_ENSMUST00000066587	Acox1	3987	143	222	230	28.1476834135	30.0309220003	41.2792357778
mm9_ensGene_ENSMUST00000007814	Khsrp	3990	180	222	157	35.4040108637	30.0083423597	28.1563791525
mm9_ensGene_ENSMUST00000034832	Ptpn9	4054	127	222	101	24.5851483103	29.5346043452	17.8273863899
mm9_ensGene_ENSMUST00000100816	Med13l	9320	168	222	111	14.146409491	12.8469191004	8.5223058164
mm9_ensGene_ENSMUST00000115645	Ranbp1	1085	168	222	72	121.5157018033	110.3532590003	47.4846024417
mm9_ensGene_ENSMUST00000171058	Arpc4	2040	145	221	174	55.7815645022	58.4284053378	61.0336199276
mm9_ensGene_ENSMUST00000060714	Ubqln2	3306	138	221	105	32.7588836153	36.0538254353	22.7267062125
mm9_ensGene_ENSMUST00000072232	Tmod3	3578	120	221	173	26.3204776125	33.313009192	34.598384034
mm9_ensGene_ENSMUST00000028125	Zbtb43	4998	131	221	192	20.5696972549	23.8483287093	27.4887521138
mm9_ensGene_ENSMUST00000015719	Atp6v0e	794	134	221	175	132.4454831263	150.118321019	157.7130368145
mm9_ensGene_ENSMUST00000073337	Cramp1l	7517	156	221	101	16.286692772	15.85658466	9.6145037149
mm9_ensGene_ENSMUST00000172220	Zzef1	11249	157	221	139	10.9531388101	10.5959593643	8.8420085702
mm9_ensGene_ENSMUST00000042901	Smc4	4316	156	220	20	28.3658641258	27.4917997597	3.3158784915
mm9_ensGene_ENSMUST00000023008	Asap1	4580	157	220	232	26.9021525053	25.9071195989	36.2470406557
mm9_ensGene_ENSMUST00000062684	Tmem64	4670	160	220	262	26.8878426545	25.4078389214	40.1452769929
mm9_ensGene_ENSMUST00000022204	Kif2a	5304	141	220	117	20.8626010473	22.3707782358	15.7845568778
mm9_ensGene_ENSMUST00000037666	Mfhas1	6408	55	220	119	6.7358598488	18.5166366671	13.2884554989
mm9_ensGene_ENSMUST00000098873	Gabpb2	8576	177	220	61	16.1972524048	13.8356585544	5.0897342918
mm9_ensGene_ENSMUST00000102184	mmu-mir-703	108	163	220	85	1184.4499251777	1098.6537755826	563.1773997148
mm9_ensGene_ENSMUST00000095458	2810008M24Rik	1852	149	219	80	63.1390643707	63.7771428924	30.9100033893
mm9_ensGene_ENSMUST00000109293	Ipo11	4309	154	219	130	28.0476889654	27.4112946477	21.5882235321
mm9_ensGene_ENSMUST00000025541	Gnaq	5644	144	219	174	20.0229629123	20.9275812609	22.0603445521
mm9_ensGene_ENSMUST00000054599	Sprr1a	802	162	219	312	158.5234451518	147.2758960558	278.3750280298
mm9_ensGene_ENSMUST00000113709	Cd47	1815	119	218	128	51.4544793334	64.7801264521	50.4641994727
mm9_ensGene_ENSMUST00000038107	Cited2	1968	134	218	275	53.4358300825	59.7438666212	99.9902485146
mm9_ensGene_ENSMUST00000085679	Arpc1b	3105	133	218	124	33.6157567455	37.8666439647	28.5765718935
mm9_ensGene_ENSMUST00000099514	Sgms1	3665	189	218	181	40.4706967295	32.0807447505	35.3390315693
mm9_ensGene_ENSMUST00000075588	Tnfrsf22	4170	219	218	194	41.2155325511	28.1956665493	33.2901477749
mm9_ensGene_ENSMUST00000021231	Abcc3	4999	168	218	69	26.3741821277	23.5198898801	9.8767941416
mm9_ensGene_ENSMUST00000105502	Foxo3	6848	211	218	233	24.180849807	17.1693822299	24.3468184552
mm9_ensGene_ENSMUST00000025567	Fads2	1508	153	217	206	79.6238082522	77.6104710771	97.749811116
mm9_ensGene_ENSMUST00000119570	Tpm3	2233	137	217	103	48.148714879	52.412266182	33.0064297275
mm9_ensGene_ENSMUST00000005066	Map2k1	2436	86	217	176	27.706012333	48.0445773335	51.6993915473
mm9_ensGene_ENSMUST00000031074	Klf3	2447	282	217	160	90.4415496156	47.8286025273	46.7881702304
mm9_ensGene_ENSMUST00000026520	Paip1	2551	103	217	91	31.6868904235	45.8787104603	25.525895194
mm9_ensGene_ENSMUST00000065673	Tor1aip2	2895	151	217	126	40.9337219445	40.4271469376	31.1438303579
mm9_ensGene_ENSMUST00000040202	Atxn2l	3716	166	217	176	35.0578467819	31.4953149581	33.8912050078
mm9_ensGene_ENSMUST00000103028	Rhbdf2	3855	144	217	119	29.3150720304	30.3596862216	22.0888256386
mm9_ensGene_ENSMUST00000037064	Slc25a37	4162	99	217	78	18.6674920328	28.1202764018	13.4104260259
mm9_ensGene_ENSMUST00000053902	Elmod2	4319	122	217	155	22.1681515889	27.0980760325	25.6802083032
mm9_ensGene_ENSMUST00000164120	Tpx2	4365	136	217	43	24.451613154	26.8125063882	7.0491094785
mm9_ensGene_ENSMUST00000021794	Nedd9	4563	55	217	109	9.4594323715	25.6490445725	17.0933063888
mm9_ensGene_ENSMUST00000042661	Ttyh3	4650	127	217	248	21.4340196236	25.1691592224	38.1635508513
mm9_ensGene_ENSMUST00000030669	Slc9a1	4676	81	217	115	13.5945041715	25.0292109462	17.5984081529
mm9_ensGene_ENSMUST00000027241	Il1r1	4739	94	217	39	15.5666084201	24.6964740208	5.8888154801
mm9_ensGene_ENSMUST00000115550	Rbm27	6431	104	217	95	12.6913460392	18.198816729	10.5704905853
mm9_ensGene_ENSMUST00000040518	Eif3l	1893	140	216	167	58.0403840714	61.5410730365	63.1271096688
mm9_ensGene_ENSMUST00000050884	Hmgn1	2174	128	216	91	46.2065226115	53.5865921151	29.9524188776
mm9_ensGene_ENSMUST00000079746	Ctbp1	2254	105	216	113	36.5584894789	51.6846722529	35.8735684854
mm9_ensGene_ENSMUST00000161976	Myc	2338	308	216	198	103.3853650572	49.8277379205	60.5997359005
mm9_ensGene_ENSMUST00000049460	Grn	2340	153	216	357	51.3131208737	49.7851501103	109.1697728678
mm9_ensGene_ENSMUST00000040787	Ankrd13c	3080	162	216	106	41.2778581207	37.823782876	24.626641986
mm9_ensGene_ENSMUST00000032143	Rpn1	3642	146	216	167	31.4605108435	31.9871639918	32.8115372331
mm9_ensGene_ENSMUST00000035237	Usp4	3668	154	216	127	32.9491526041	31.7604283692	24.7756149031
mm9_ensGene_ENSMUST00000081567	Mtf2	4060	112	216	94	21.6493491719	28.6939042508	16.5673050186
mm9_ensGene_ENSMUST00000040131	Elf1	4217	156	216	130	29.0317926409	27.6256227788	22.0592020868
mm9_ensGene_ENSMUST00000012679	Tnpo3	4251	159	216	105	29.3534312607	27.4046697855	17.6745449867
mm9_ensGene_ENSMUST00000110570	Map4k5	4498	190	216	138	33.1502651003	25.8997890747	21.9537989835
mm9_ensGene_ENSMUST00000129456	Fbxo30	5060	141	216	156	21.8686237064	23.0231721854	22.0609458972
mm9_ensGene_ENSMUST00000109155	Zfp217	5670	133	216	120	18.408628694	20.5462524265	15.1442662108
mm9_ensGene_ENSMUST00000042096	C230096C10Rik	6223	176	216	179	22.195540369	18.7204324696	20.5827442623
mm9_ensGene_ENSMUST00000076623	Arap2	7384	108	216	69	11.4784943131	15.7769841899	6.6866324369
mm9_ensGene_ENSMUST00000067252	Fam38a	8216	117	216	248	11.175791404	14.1793149048	21.5993806546
mm9_ensGene_ENSMUST00000084124	Pgd	2218	142	215	104	50.2434737881	52.2803932065	33.5522651758
mm9_ensGene_ENSMUST00000055485	Lsm14b	2534	102	215	83	31.5897665994	45.7608177316	23.4380528857
mm9_ensGene_ENSMUST00000030164	Vcp	3316	114	215	141	26.9800770364	34.96921355	30.4266850311
mm9_ensGene_ENSMUST00000081932	Nmt2	4461	174	215	122	30.6104617578	25.9937036835	19.5694065394
mm9_ensGene_ENSMUST00000060807	Fam83h	4502	110	215	89	19.1752065355	25.7569773727	14.1460296497
mm9_ensGene_ENSMUST00000170771	Frk	4799	145	215	150	23.7121049353	24.1629323051	22.3661151842
mm9_ensGene_ENSMUST00000036872	Wipi2	5171	128	215	154	19.4262193304	22.4246590857	21.3106271675
mm9_ensGene_ENSMUST00000027973	Sephs1	5319	177	215	119	26.1153669156	21.8006979003	16.0091037482
mm9_ensGene_ENSMUST00000042163	Naa25	5447	189	215	127	27.2306046473	21.2883995102	16.6838545006
mm9_ensGene_ENSMUST00000025363	Hbegf	2373	126	214	142	41.6702074768	48.6382524255	42.8194075607
mm9_ensGene_ENSMUST00000021930	Sfxn1	2811	157	214	99	43.8320378777	41.0596133069	25.2013843001
mm9_ensGene_ENSMUST00000029941	Pdlim5	3975	162	214	258	31.9838498143	29.0361189952	46.444321319
mm9_ensGene_ENSMUST00000059270	Heatr1	6537	229	214	122	27.4922227035	17.6561990218	13.3546156604
mm9_ensGene_ENSMUST00000099374	Gas2l3	6748	205	214	25	23.8413938994	17.1041157388	2.6510320779
mm9_ensGene_ENSMUST00000015511	Plxnd1	6907	107	214	305	12.1575811641	16.7103768649	31.5980608702
mm9_ensGene_ENSMUST00000029405	Gmps	8105	151	214	149	14.6209901332	14.2404161636	13.1547711525
mm9_ensGene_ENSMUST00000027952	Plxna2	11036	235	214	307	16.7112534666	10.4583701528	19.9056668709
mm9_ensGene_ENSMUST00000118650	Gm6767	1381	151	213	111	85.8096488265	83.1855422734	57.5147648148
mm9_ensGene_ENSMUST00000165257	Tsku	2514	166	213	128	51.819792618	45.6957970881	36.4329841062
mm9_ensGene_ENSMUST00000021611	Pitrm1	3524	151	213	153	33.6274475112	32.5991015549	31.0674479298
mm9_ensGene_ENSMUST00000099747	B3galnt2	3681	123	213	107	26.2235902255	31.2087024938	20.8002238238
mm9_ensGene_ENSMUST00000114863	D17Wsu92e	3828	154	213	107	31.5719675423	30.0102491848	20.0014691472
mm9_ensGene_ENSMUST00000155272	Ppat	4158	264	213	126	49.8278671416	27.6284833765	21.6838357109
mm9_ensGene_ENSMUST00000085614	Usp12	4327	170	213	88	30.8329360461	26.5493953962	14.5527753419
mm9_ensGene_ENSMUST00000103015	Narf	4395	146	213	117	26.0703482348	26.1386197678	19.0492126689
mm9_ensGene_ENSMUST00000024757	Enpp4	4560	244	213	108	41.9930906634	25.1928144473	16.9476294899
mm9_ensGene_ENSMUST00000105256	Ctdsp2	4823	148	213	157	24.0822637999	23.819040821	23.2933760768
mm9_ensGene_ENSMUST00000109790	Asxl1	6968	129	213	138	14.5289565248	16.4866868369	14.1716687468
mm9_ensGene_ENSMUST00000032279	Erc1	8356	124	213	126	11.6459818726	13.7481131976	10.7900178179
mm9_ensGene_ENSMUST00000040766	Tmed10	3526	130	212	147	28.9343613081	32.427650242	29.8321857725
mm9_ensGene_ENSMUST00000080437	Dennd5a	5004	118	212	147	18.5062132459	22.8496991913	21.0208407342
mm9_ensGene_ENSMUST00000034984	Rasa2	5813	317	212	128	42.7968490747	19.6696877264	15.756497857
mm9_ensGene_ENSMUST00000159645	Vprbp	7820	194	212	128	19.4691877303	14.6214699173	11.7125987267
mm9_ensGene_ENSMUST00000047622	Plxna4	12580	29	211	478	1.8091318217	9.046149096	27.1892547301
mm9_ensGene_ENSMUST00000107364	Rab5c	1915	111	211	133	45.489069833	59.4258776121	49.6973132822
mm9_ensGene_ENSMUST00000044369	Atp6v1h	1976	112	211	125	44.4819623673	57.5913743052	45.2661044067
mm9_ensGene_ENSMUST00000019911	Hdac2	2005	132	211	118	51.6669006421	56.7583818589	42.113145266
mm9_ensGene_ENSMUST00000043722	Lgals3bp	2330	178	211	80	59.9538307002	48.8414401833	24.5688095609
mm9_ensGene_ENSMUST00000079071	Tfdp1	2453	181	211	82	57.9073755621	46.3923993588	23.920285134
mm9_ensGene_ENSMUST00000034547	Acat1	3405	130	211	58	29.9625720917	33.42160224	12.1887992807
mm9_ensGene_ENSMUST00000107818	Ankrd40	3487	123	211	130	27.6825453456	32.6356626404	26.6772742185
mm9_ensGene_ENSMUST00000038172	Mtmr12	4584	126	211	76	21.5714228496	24.8256011403	11.8636692764
mm9_ensGene_ENSMUST00000041374	Manea	4867	172	211	199	27.7344754647	23.3820743019	29.2578075023
mm9_ensGene_ENSMUST00000096766	Eml4	5445	285	211	103	41.0771053502	20.9000102162	13.5359701711
mm9_ensGene_ENSMUST00000109627	Cbx6	5806	251	211	339	33.9273192865	19.6005090643	41.7804116601
mm9_ensGene_ENSMUST00000114082	Sec16a	8797	158	211	122	14.0953333388	12.9362914206	9.9237379302
mm9_ensGene_ENSMUST00000112097	Rnf10	3476	103	210	106	23.2546770628	32.5837792005	21.8210751775
mm9_ensGene_ENSMUST00000034021	Galnt7	4313	148	210	176	26.9299230946	26.2604258059	29.2000273149
mm9_ensGene_ENSMUST00000021850	Prpf4b	4465	180	210	97	31.6376267293	25.3664538636	15.5453433619
mm9_ensGene_ENSMUST00000092123	Epc2	4697	115	210	111	19.2145463828	24.1135227807	16.9103449455
mm9_ensGene_ENSMUST00000067947	Rock1	6187	121	210	100	15.3482233401	18.3063223696	11.5656469769
mm9_ensGene_ENSMUST00000097707	Pikfyve	6641	149	210	114	17.6078221976	17.0548436231	12.2834798893
mm9_ensGene_ENSMUST00000015791	Lama5	11388	211	209	123	14.5407849911	9.8983032468	7.7287222647
mm9_ensGene_ENSMUST00000149437	Traf4	3223	155	209	110	37.7419424944	34.9742095485	24.4220675243
mm9_ensGene_ENSMUST00000109303	Hmmr	4034	161	209	21	31.3215206009	27.9429542327	3.7250615141
mm9_ensGene_ENSMUST00000031474	Ankle2	5218	118	209	130	17.747238613	21.6025062044	17.8274540437
mm9_ensGene_ENSMUST00000015394	Mmp13	2675	208	208	97	61.0228384134	41.9373974761	25.9476478919
mm9_ensGene_ENSMUST00000001780	Akt1	2690	155	208	121	45.2201786838	41.7035458173	32.1871955367
mm9_ensGene_ENSMUST00000058030	Mtap	2797	141	208	135	39.5621151071	40.1081652659	34.5375359643
mm9_ensGene_ENSMUST00000030491	Cmpk1	3170	155	208	85	38.3729591985	35.3888133276	19.1871164572
mm9_ensGene_ENSMUST00000166811	Ncam1	3662	87	208	587	18.6446299702	30.63422672	114.7016880275
mm9_ensGene_ENSMUST00000095383	AI597468	3778	144	208	171	29.9125470294	29.6936310875	32.3880055365
mm9_ensGene_ENSMUST00000033927	Eri1	5067	115	208	51	17.8114711585	22.1398338758	7.2022686997
mm9_ensGene_ENSMUST00000039630	Ror1	5762	49	208	74	6.6738383316	19.469374913	9.1898519275
mm9_ensGene_ENSMUST00000082393	mt-Ti	69	162	208	307	1842.5478697349	1625.8338876606	3183.752747646
mm9_ensGene_ENSMUST00000098070	Zfp462	10465	158	208	110	11.8487001798	10.7197838747	7.5214833856
mm9_ensGene_ENSMUST00000167866	Idh3a	2403	151	207	76	49.3146587721	46.4599247284	22.631319169
mm9_ensGene_ENSMUST00000147842	Rcn2	3080	106	207	209	27.0089688938	36.2477919229	48.5563035384
mm9_ensGene_ENSMUST00000105785	Fblim1	3091	115	207	176	29.1979050017	36.1187962221	40.7440044675
mm9_ensGene_ENSMUST00000102960	Stam	3702	135	207	148	28.618720289	30.1575362297	28.6071997872
mm9_ensGene_ENSMUST00000040853	Oxsr1	4647	169	207	147	28.5408490131	24.0247899984	22.6357407002
mm9_ensGene_ENSMUST00000102759	Stam2	4717	134	207	120	22.2941941069	23.6682635409	18.2039409403
mm9_ensGene_ENSMUST00000109272	Mier3	5279	116	207	107	17.2448405508	21.1485506957	14.5038120658
mm9_ensGene_ENSMUST00000027921	Iars2	5471	115	207	146	16.4962025882	20.4063606511	19.0957266414
mm9_ensGene_ENSMUST00000042125	Ttll4	8121	153	207	123	14.7854578062	13.7474694154	10.837912714
mm9_ensGene_ENSMUST00000142977	Ankhd1	8235	168	207	95	16.0102655078	13.5571583634	8.2548664182
mm9_ensGene_ENSMUST00000083521	Mir21	92	122	207	121	1040.6983338317	1213.513033939	941.1256086283
mm9_ensGene_ENSMUST00000087517	Dido1	8723	133	207	88	11.9657141688	12.7987159375	7.2188305519
mm9_ensGene_ENSMUST00000038104	Bdp1	9921	161	207	71	12.7357135474	11.253220353	5.1209784367
mm9_ensGene_ENSMUST00000114897	Atp5c1	1166	133	206	95	89.5170880744	95.2863293278	58.3008790341
mm9_ensGene_ENSMUST00000021297	Lsm12	2256	126	206	112	43.8312953646	49.2481648919	35.5245819094
mm9_ensGene_ENSMUST00000022197	Scamp1	4259	158	206	173	29.1140285001	26.0868419808	29.0662169697
mm9_ensGene_ENSMUST00000053426	Pptc7	4644	161	206	140	27.2073673782	23.9241731258	21.5717745445
mm9_ensGene_ENSMUST00000108849	Mfap3	4827	141	206	161	22.9242253894	23.0171659408	23.8670435327
mm9_ensGene_ENSMUST00000106858	Mier1	4830	142	206	114	23.0724689156	23.0028695644	16.8891490568
mm9_ensGene_ENSMUST00000166718	Ahcyl2	5200	160	206	86	24.1473509994	21.3661269223	11.8343703361
mm9_ensGene_ENSMUST00000041282	Trim37	5632	214	206	80	29.8197489703	19.7272478686	10.1642979895
mm9_ensGene_ENSMUST00000109867	Znrf3	6311	175	206	154	21.7616952637	17.6047948021	17.4611397691
mm9_ensGene_ENSMUST00000004965	Chmp2b	1838	85	205	85	36.2932846223	60.1547991676	33.0920343684
mm9_ensGene_ENSMUST00000017975	Rab5a	2357	86	205	107	28.6346398147	46.909003339	32.4843546438
mm9_ensGene_ENSMUST00000114156	Immt	2470	109	205	86	34.6323849859	44.762963915	24.9144638654
mm9_ensGene_ENSMUST00000071103	Ddx1	2507	155	205	123	48.5210533145	44.1023218468	35.1075744518
mm9_ensGene_ENSMUST00000090462	Sec24c	4218	137	205	144	25.4898246384	26.2125464367	24.4290154809
mm9_ensGene_ENSMUST00000001319	Efnb2	4324	206	205	292	37.388185694	25.5699631984	48.3222573799
mm9_ensGene_ENSMUST00000037915	Msl1	4593	155	205	161	26.4842762158	24.0723973155	25.0830000288
mm9_ensGene_ENSMUST00000055764	Atp10a	5469	101	205	38	14.4932674448	20.2165882008	4.9719381937
mm9_ensGene_ENSMUST00000169266	Cic	8221	132	205	179	12.6009166509	13.449035503	15.580393814
mm9_ensGene_ENSMUST00000026699	Mkln1	11395	161	204	136	11.088285573	9.6555666296	8.5403295016
mm9_ensGene_ENSMUST00000069449	Rras2	2272	157	204	93	54.2305715116	48.4265764717	29.290357305
mm9_ensGene_ENSMUST00000165315	Snx14	3112	141	204	204	35.5575951011	35.3551355218	46.907320696
mm9_ensGene_ENSMUST00000034396	Mtmr2	3788	97	204	70	20.0962312633	29.0457185174	13.2232472261
mm9_ensGene_ENSMUST00000029553	Ubap2l	4070	155	204	205	29.8875382455	27.0332141877	36.0420512493
mm9_ensGene_ENSMUST00000032065	Pcyox1	4291	192	204	345	35.1152342662	25.6409186073	57.5321532438
mm9_ensGene_ENSMUST00000167531	Slc9a6	4915	168	204	167	26.8249311204	22.3855914026	24.3132489528
mm9_ensGene_ENSMUST00000027517	Dgkd	5694	164	204	77	22.6036847254	19.3230034675	9.676611616
mm9_ensGene_ENSMUST00000070080	B4galt6	5808	175	204	118	23.6463599878	18.9437296391	14.5380262153
mm9_ensGene_ENSMUST00000121759	Synj1	7090	131	204	156	14.5003310127	15.5183613179	15.7444832496
mm9_ensGene_ENSMUST00000117648	Ttc3	7417	169	204	178	17.8818019906	14.8341892603	17.1728260707
mm9_ensGene_ENSMUST00000166639	Spint2	1459	175	203	61	94.1316372919	75.0417015885	29.9174511899
mm9_ensGene_ENSMUST00000020441	Vps13d	15665	97	203	78	4.859529143	6.9892015715	3.5629871127
mm9_ensGene_ENSMUST00000001599	Klhl10	3726	148	203	87	31.1725062552	29.3842841164	16.7080763087
mm9_ensGene_ENSMUST00000115872	Cul2	4041	152	203	137	29.5194045872	27.0937497198	24.2594954836
mm9_ensGene_ENSMUST00000152796	Ythdf2	4129	115	203	114	21.8577680698	26.5163096676	19.7565003499
mm9_ensGene_ENSMUST00000021447	Ppp2r5e	4808	139	203	103	22.6883648377	22.7715978822	15.3293173006
mm9_ensGene_ENSMUST00000110402	Lrrc16a	5140	89	203	100	13.5887573474	21.300747591	13.9215287638
mm9_ensGene_ENSMUST00000026649	Syngr2	1520	151	202	152	77.9625822562	71.6753312443	71.5566578461
mm9_ensGene_ENSMUST00000165365	Cd276	3294	84	202	145	20.0128318847	33.0742269251	31.4988323852
mm9_ensGene_ENSMUST00000007555	Mark3	3415	107	202	99	24.589286413	31.9023436285	20.7440970037
mm9_ensGene_ENSMUST00000053760	Utp14b	3469	45	202	45	10.1803115701	31.40573753	9.282356884
mm9_ensGene_ENSMUST00000028378	Galnt3	3885	154	202	123	31.1087494857	28.0428580415	22.6550036424
mm9_ensGene_ENSMUST00000047122	Dnm1l	4146	114	202	135	21.5788556326	26.2774972242	23.299924769
mm9_ensGene_ENSMUST00000106114	Foxk2	4149	161	202	149	30.4533656554	26.2584968646	25.6976187493
mm9_ensGene_ENSMUST00000041369	Socs5	4392	219	202	136	39.1322337746	24.8056701939	22.157799333
mm9_ensGene_ENSMUST00000019997	Tnfaip3	4422	50	202	155	8.8736873302	24.637382065	25.0820487701
mm9_ensGene_ENSMUST00000107853	Mbtd1	5245	151	202	98	22.5935414737	20.7714973292	13.3699761085
mm9_ensGene_ENSMUST00000164107	Bcr	6537	103	202	165	12.3654975479	16.666131787	18.0615703604
mm9_ensGene_ENSMUST00000057288	Pdia6	2175	169	201	250	60.9790001674	49.8423744208	82.249032007
mm9_ensGene_ENSMUST00000030399	Rragc	2593	157	201	139	47.517107009	41.8076222002	38.358563211
mm9_ensGene_ENSMUST00000022849	Tars	2636	162	201	181	48.2305777738	41.125631398	49.1341239383
mm9_ensGene_ENSMUST00000054487	Jub	3255	133	201	204	32.0666435314	33.304812401	44.8465689727
mm9_ensGene_ENSMUST00000049488	Serinc5	5316	130	201	198	19.1916023274	20.3926193313	26.6520283174
mm9_ensGene_ENSMUST00000170188	Ptpn21	5562	103	201	149	14.5331279163	19.4906803965	19.1692592935
mm9_ensGene_ENSMUST00000111836	Smg7	5802	120	201	118	16.2314148393	18.6844474949	14.5530603686
mm9_ensGene_ENSMUST00000108246	Wwp1	6440	118	201	59	14.3796725284	16.8334106157	6.5556565418
mm9_ensGene_ENSMUST00000117269	Traf3	6972	100	201	129	11.256295288	15.5489335005	13.2398291195
mm9_ensGene_ENSMUST00000032216	Ptms	1149	125	200	128	85.3773833202	93.879743463	79.7149887233
mm9_ensGene_ENSMUST00000105786	Spen	12299	181	200	85	11.5494586758	8.7704549345	4.9453743531
mm9_ensGene_ENSMUST00000042054	Foxf2	2363	44	200	144	14.6130816458	45.6486776297	43.6062578495
mm9_ensGene_ENSMUST00000002368	Dbf4	2401	126	200	34	41.1842575354	44.9262079296	10.1329711236
mm9_ensGene_ENSMUST00000029815	Cisd2	3361	138	200	83	32.2228114347	32.0939676403	17.6709390099
mm9_ensGene_ENSMUST00000109468	Top1	3856	116	200	102	23.6087949346	27.9740210682	18.9283690361
mm9_ensGene_ENSMUST00000126977	Svil	7907	94	200	65	9.329727748	13.6420671859	5.8823608954
mm9_ensGene_ENSMUST00000002855	Kdelr1	1598	130	199	207	63.8439036122	67.1642591444	92.6922914527
mm9_ensGene_ENSMUST00000032825	Mfge8	2125	105	199	294	38.7778048402	50.5075228766	99.0007407377
mm9_ensGene_ENSMUST00000102621	Stxbp3a	2419	78	199	49	25.305305822	44.3689483724	14.4947343301
mm9_ensGene_ENSMUST00000020702	Igfbp3	2421	171	199	161	55.4311867737	44.3322949661	47.5862119505
mm9_ensGene_ENSMUST00000034754	Bnip2	2464	95	199	204	30.2576892088	43.5586388445	59.2433368531
mm9_ensGene_ENSMUST00000103101	Pigt	2562	137	199	117	41.9656831869	41.8924614024	32.6780990164
mm9_ensGene_ENSMUST00000028858	Bub1	3421	137	199	22	31.4282608374	31.3734247626	4.6017143309
mm9_ensGene_ENSMUST00000109608	Cpne1	3492	135	199	118	30.339777351	30.7355343966	24.1800848392
mm9_ensGene_ENSMUST00000090243	Slc37a3	4065	204	199	134	39.3842403754	26.4030716145	23.5881725741
mm9_ensGene_ENSMUST00000029170	Rbl1	4862	182	199	45	29.3771248789	22.0749662922	6.6228909977
mm9_ensGene_ENSMUST00000018212	Ints2	5906	133	199	101	17.673031611	18.1727880313	12.2370850702
mm9_ensGene_ENSMUST00000169838	Tiam2	6143	82	199	85	10.4757757469	17.4716728167	9.9012142551
mm9_ensGene_ENSMUST00000106100	Zzz3	7607	165	199	108	17.0225016083	14.1091739336	10.1592205171
mm9_ensGene_ENSMUST00000031198	Fam69a	2721	51	198	168	14.7093841534	39.2462870219	44.180516421
mm9_ensGene_ENSMUST00000035350	Aftph	3998	190	198	144	37.2961211659	26.7106420677	25.7732834663
mm9_ensGene_ENSMUST00000026635	Farp1	4885	120	198	166	19.2783354959	21.8606237434	24.3160802507
mm9_ensGene_ENSMUST00000082423	mt-Tp	67	140	198	307	1639.8574186142	1593.8678654721	3278.7901430982
mm9_ensGene_ENSMUST00000043238	Slc35e1	7028	186	198	125	20.7698828673	15.194813174	12.72706635
mm9_ensGene_ENSMUST00000073687	Dlg5	7784	136	198	91	13.7116253105	13.7190579376	8.3654366187
mm9_ensGene_ENSMUST00000037526	Tanc1	7873	151	198	126	15.0518385659	13.5639714196	11.4519736931
mm9_ensGene_ENSMUST00000005017	Hdgf	2245	138	197	99	48.240921707	47.3273086238	31.5550517896
mm9_ensGene_ENSMUST00000069902	Nnt	3122	163	197	205	40.9739243815	34.0326098208	46.9862743704
mm9_ensGene_ENSMUST00000045897	Ptma	1192	122	196	57	80.3223546246	88.6832791395	34.2175293392
mm9_ensGene_ENSMUST00000020174	Stx7	2500	169	196	129	53.0517301456	42.2841874937	36.9232354486
mm9_ensGene_ENSMUST00000171737	Odc1	2547	133	196	40	40.9803394954	41.5039139121	11.2377947147
mm9_ensGene_ENSMUST00000053033	D1Ertd622e	2793	177	196	70	49.7342057372	37.848359733	17.9339994602
mm9_ensGene_ENSMUST00000154256	Zfp703	3170	98	196	72	24.2616129126	33.3471510203	16.2526162931
mm9_ensGene_ENSMUST00000028963	Tbc1d20	3386	104	196	131	24.1045618364	31.219866726	27.6843537444
mm9_ensGene_ENSMUST00000091257	Mfn1	4562	112	196	101	19.267066558	23.1719571973	15.8422236792
mm9_ensGene_ENSMUST00000169780	Scaf8	4867	120	196	119	19.3496340451	21.7198415316	17.4958748381
mm9_ensGene_ENSMUST00000027252	Eif5b	7797	145	196	135	14.5946378844	13.5578387501	12.3895713854
mm9_ensGene_ENSMUST00000034980	Atr	8074	182	196	67	17.6903122568	13.0927011065	5.9379441116
mm9_ensGene_ENSMUST00000023352	Prkdc	12674	138	195	86	8.545121448	8.2981797071	4.8555093694
mm9_ensGene_ENSMUST00000030455	Akr1a4	1420	101	195	132	55.8194927151	74.0641757803	66.5174565893
mm9_ensGene_ENSMUST00000009774	Ppp2cb	1826	101	195	114	43.4083678288	57.5964565214	44.6739265852
mm9_ensGene_ENSMUST00000025804	Rab1b	1858	117	195	152	49.4188924516	56.6044831044	58.5393541045
mm9_ensGene_ENSMUST00000145495	Acvr1	2599	38	195	83	11.4744049574	40.4659983101	22.8518761109
mm9_ensGene_ENSMUST00000164655	Hnrnpc	2843	122	195	118	33.6771884321	36.9930107661	29.6999142661
mm9_ensGene_ENSMUST00000030698	Stx12	2934	125	195	131	33.4351102369	35.8456474465	31.9492916764
mm9_ensGene_ENSMUST00000021329	Gosr2	3266	87	195	91	20.9052770823	32.2018155567	19.9377093203
mm9_ensGene_ENSMUST00000112437	Atl2	3371	161	195	114	37.4817603394	31.1987925269	24.1989290847
mm9_ensGene_ENSMUST00000022623	Trim35	3678	138	195	188	29.4455870669	28.5946518782	36.5759969415
mm9_ensGene_ENSMUST00000045235	B630005N14Rik	4139	154	195	131	29.1996839217	25.4097921256	22.6477945828
mm9_ensGene_ENSMUST00000001975	Nacc1	4300	146	195	122	26.6463210447	24.4584022344	20.3021215284
mm9_ensGene_ENSMUST00000103018	Slc38a10	4578	102	195	203	17.4854671391	22.9731606833	31.7300164761
mm9_ensGene_ENSMUST00000061179	Rabgap1	4967	140	195	195	22.1200819503	21.173974151	28.0925071069
mm9_ensGene_ENSMUST00000031727	Gigyf1	5437	160	195	114	23.094762773	19.3435956609	15.0036030797
mm9_ensGene_ENSMUST00000116436	Ahr	5548	238	195	496	33.6661427506	18.9565842841	63.9727871155
mm9_ensGene_ENSMUST00000047144	5031439G07Rik	6845	153	195	147	17.5416658648	15.3646646615	15.3671712248
mm9_ensGene_ENSMUST00000043493	BC018507	7675	122	195	176	12.4748204186	13.7030787763	16.4090837536
mm9_ensGene_ENSMUST00000044053	Shprh	9271	161	195	118	13.6286284224	11.3440976818	9.1076319985
mm9_ensGene_ENSMUST00000025393	Smad4	3384	101	194	101	23.4230731842	30.9195598351	21.3570403146
mm9_ensGene_ENSMUST00000105475	Gopc	4207	116	194	84	21.6390571114	24.8708796011	14.2875190375
mm9_ensGene_ENSMUST00000165863	Nisch	5121	151	194	258	23.1406219546	20.4319059719	36.0508059447
mm9_ensGene_ENSMUST00000102771	Maml1	5550	138	194	116	19.5136701319	18.8525748616	14.9559861444
mm9_ensGene_ENSMUST00000037585	Fam116a	5710	157	194	131	21.5782589272	18.3243065642	16.4166763185
mm9_ensGene_ENSMUST00000097588	Srgap2	8040	117	194	189	11.4204355939	13.0139042888	16.8211546429
mm9_ensGene_ENSMUST00000136040	Ndfip2	2394	114	193	226	37.3709003562	43.4805561218	67.5513979667
mm9_ensGene_ENSMUST00000029891	Tmem68	2690	138	193	118	40.260546183	38.6960785709	31.3891658953
mm9_ensGene_ENSMUST00000052441	Slc17a5	3236	154	193	113	37.3478033844	32.1670121618	24.9873372578
mm9_ensGene_ENSMUST00000023457	Senp5	3498	140	193	209	31.4095045875	29.7577047901	42.7539779584
mm9_ensGene_ENSMUST00000028087	Ppp6c	4115	117	193	121	22.3135606744	25.2958569516	21.0409613594
mm9_ensGene_ENSMUST00000040583	Heatr5a	7761	100	193	74	10.1119560299	13.4122473078	6.8228226783
mm9_ensGene_ENSMUST00000067036	Bsg	1752	130	192	236	58.2320536372	59.1056576652	96.3891053178
mm9_ensGene_ENSMUST00000071642	Mdn1	17970	212	192	92	9.2585001884	5.7625549376	3.6634460333
mm9_ensGene_ENSMUST00000072376	Rnf14	3038	108	192	115	27.8990131691	34.085948726	27.0869507976
mm9_ensGene_ENSMUST00000172239	Nt5c2	3148	109	192	55	27.1734405703	32.8948895265	12.5019573746
mm9_ensGene_ENSMUST00000074694	Gnai1	3193	169	192	70	41.5375275177	32.4312910208	15.687334949
mm9_ensGene_ENSMUST00000072961	Vps41	3195	137	192	196	33.6513553442	32.4109897432	43.897042059
mm9_ensGene_ENSMUST00000020268	Ccar1	4478	106	192	71	18.5769593999	23.1248575769	11.3455174343
mm9_ensGene_ENSMUST00000030830	H6pd	4745	80	192	96	13.2314252051	21.8236274456	14.4772163398
mm9_ensGene_ENSMUST00000123791	Sbf1	6190	150	192	76	19.0175017968	16.7290972907	8.785631658
[truncated: 35,312 more rows]
