# Supplementary material for: Serpine1 mRNA confers mesenchymal characteristics to the cell and promotes CD8+ T cells exclusion from colon adenocarcinomas
Source: Cell Death Discov. 2024 Mar 6;10:116. doi: 10.1038/s41420-024-01886-8 (PMC10917750; doi:10.1038/s41420-024-01886-8)
Supplement: Supplementary file 12 — Table S3 [file 41420_2024_1886_MOESM12_ESM.xlsx]

## Sheet: Hoja1
Table S3. Position of the crosslinking sites in the Serpine1 mRNA in control and TGF-b-treated cells
	Crosslinking site	Start site at the Serpine1 mRNA	End site at the Serpine1 mRNA	ENSMUST00000041388 (Serpine1)
Control	1	1908	1910
Control	2	2132	2133
TGF-β (4 hours)	1	51	52
TGF-β (4 hours)	2	214	215
TGF-β (4 hours)	3	272	274
TGF-β (4 hours)	4	314	315
TGF-β (4 hours)	5	403	405
TGF-β (4 hours)	6	553	554
TGF-β (4 hours)	7	615	617
TGF-β (4 hours)	8	748	753
TGF-β (4 hours)	9	778	779
TGF-β (4 hours)	10	835	836
TGF-β (4 hours)	11	1110	1111
TGF-β (4 hours)	12	1221	1223
TGF-β (4 hours)	13	1327	1328
TGF-β (4 hours)	14	1428	1429
TGF-β (4 hours)	15	1438	1440
TGF-β (4 hours)	16	1511	1512
TGF-β (4 hours)	17	1557	1560
TGF-β (4 hours)	18	1598	1599
TGF-β (4 hours)	19	1634	1635
TGF-β (4 hours)	20	1673	1674
TGF-β (4 hours)	21	1719	1721
TGF-β (4 hours)	22	1900	1910
TGF-β (4 hours)	23	1999	2000
TGF-β (4 hours)	24	2061	2063
TGF-β (4 hours)	25	2125	2133
TGF-β (4 hours)	26	2158	2159
TGF-β (4 hours)	27	2318	2323
TGF-β (4 hours)	28	2362	2363
TGF-β (4 hours)	29	2405	2408
TGF-β (4 hours)	30	2427	2428
TGF-β (4 hours)	31	2588	2600
TGF-β (4 hours)	32	2688	2695
TGF-β (4 hours)	33	2916	2917
TGF-β (4 hours)	34	2946	2954
