# Supplementary material for: Serpine1 mRNA confers mesenchymal characteristics to the cell and promotes CD8+ T cells exclusion from colon adenocarcinomas
Source: Cell Death Discov. 2024 Mar 6;10:116. doi: 10.1038/s41420-024-01886-8 (PMC10917750; doi:10.1038/s41420-024-01886-8)
Supplement: Supplementary file 14 — Table S5 [file 41420_2024_1886_MOESM14_ESM.xlsx]

## Sheet: Specific sequences
Table S5. Position of specific crosslinking sites of Serpine1 mRNA in TGF-b-treated cells
	Start site	End site
mm9_ensGene_ENSMUST00000041388	31	72
mm9_ensGene_ENSMUST00000041388	194	235
mm9_ensGene_ENSMUST00000041388	252	294
mm9_ensGene_ENSMUST00000041388	294	335
mm9_ensGene_ENSMUST00000041388	383	425
mm9_ensGene_ENSMUST00000041388	533	574
mm9_ensGene_ENSMUST00000041388	595	637
mm9_ensGene_ENSMUST00000041388	728	773
mm9_ensGene_ENSMUST00000041388	758	799
mm9_ensGene_ENSMUST00000041388	815	856
mm9_ensGene_ENSMUST00000041388	1090	1131
mm9_ensGene_ENSMUST00000041388	1201	1243
mm9_ensGene_ENSMUST00000041388	1307	1348
mm9_ensGene_ENSMUST00000041388	1408	1449
mm9_ensGene_ENSMUST00000041388	1418	1460
mm9_ensGene_ENSMUST00000041388	1491	1532
mm9_ensGene_ENSMUST00000041388	1537	1580
mm9_ensGene_ENSMUST00000041388	1578	1619
mm9_ensGene_ENSMUST00000041388	1614	1655
mm9_ensGene_ENSMUST00000041388	1653	1694
mm9_ensGene_ENSMUST00000041388	1699	1741
mm9_ensGene_ENSMUST00000041388	1979	2020
mm9_ensGene_ENSMUST00000041388	2041	2083
mm9_ensGene_ENSMUST00000041388	2298	2343
mm9_ensGene_ENSMUST00000041388	2342	2383
mm9_ensGene_ENSMUST00000041388	2385	2428
mm9_ensGene_ENSMUST00000041388	2407	2448
mm9_ensGene_ENSMUST00000041388	2568	2620
mm9_ensGene_ENSMUST00000041388	2668	2715
mm9_ensGene_ENSMUST00000041388	2896	2937
mm9_ensGene_ENSMUST00000041388	2926	2974
