# Supplementary material for: Serpine1 mRNA confers mesenchymal characteristics to the cell and promotes CD8+ T cells exclusion from colon adenocarcinomas
Source: Cell Death Discov. 2024 Mar 6;10:116. doi: 10.1038/s41420-024-01886-8 (PMC10917750; doi:10.1038/s41420-024-01886-8)
Supplement: Supplementary file 15 — Table S6 [file 41420_2024_1886_MOESM15_ESM.xlsx]

## Sheet: Seed sequences
Table S6. Number of miRNA binding sites in the mRNA Serpine1 crosslinking regions
Gene	miRNA	Sites number
Serpine1	mmu-miR-1197-3p	1
Serpine1	mmu-miR-1231-5p	1
Serpine1	mmu-miR-1249-5p	1
Serpine1	mmu-miR-1264-5p	1
Serpine1	mmu-miR-128-3p	1
Serpine1	mmu-miR-1291	1
Serpine1	mmu-miR-130b-5p	3
Serpine1	mmu-miR-135a-1-3p	1
Serpine1	mmu-miR-138-5p	2
Serpine1	mmu-miR-143-5p	1
Serpine1	mmu-miR-146b-3p	1
Serpine1	mmu-miR-147-3p	1
Serpine1	mmu-miR-149-3p	1
Serpine1	mmu-miR-149-5p	1
Serpine1	mmu-miR-154-3p	1
Serpine1	mmu-miR-182-5p	1
Serpine1	mmu-miR-185-5p	1
Serpine1	mmu-miR-186-3p	1
Serpine1	mmu-miR-1894-5p	2
Serpine1	mmu-miR-1902	1
Serpine1	mmu-miR-190b-3p	1
Serpine1	mmu-miR-1930-3p	1
Serpine1	mmu-miR-1938	1
Serpine1	mmu-miR-1943-3p	1
Serpine1	mmu-miR-1943-5p	1
Serpine1	mmu-miR-1963	1
Serpine1	mmu-miR-201-5p	1
Serpine1	mmu-miR-210-5p	1
Serpine1	mmu-miR-212-5p	1
Serpine1	mmu-miR-216b-5p	1
Serpine1	mmu-miR-2183	1
Serpine1	mmu-miR-219a-5p	1
Serpine1	mmu-miR-293-3p	1
Serpine1	mmu-miR-295-5p	1
Serpine1	mmu-miR-296-3p	1
Serpine1	mmu-miR-300-3p	1
Serpine1	mmu-miR-300-5p	1
Serpine1	mmu-miR-302b-5p	1
Serpine1	mmu-miR-302c-5p	1
Serpine1	mmu-miR-302d-5p	1
Serpine1	mmu-miR-3057-3p	1
Serpine1	mmu-miR-3060-3p	1
Serpine1	mmu-miR-3065-5p	2
Serpine1	mmu-miR-3075-5p	1
Serpine1	mmu-miR-3078-3p	2
Serpine1	mmu-miR-3094-3p	2
Serpine1	mmu-miR-3098-3p	1
Serpine1	mmu-miR-30a-3p	1
Serpine1	mmu-miR-30b-3p	1
Serpine1	mmu-miR-30d-3p	1
Serpine1	mmu-miR-30e-3p	1
Serpine1	mmu-miR-30f	1
Serpine1	mmu-miR-3100-5p	1
Serpine1	mmu-miR-3103-5p	1
Serpine1	mmu-miR-3105-5p	1
Serpine1	mmu-miR-320-5p	2
Serpine1	mmu-miR-331-3p	1
Serpine1	mmu-miR-344-5p	1
Serpine1	mmu-miR-344b-5p	1
Serpine1	mmu-miR-344c-5p	1
Serpine1	mmu-miR-344d-1-5p	1
Serpine1	mmu-miR-344d-3-5p	1
Serpine1	mmu-miR-344g-5p	1
Serpine1	mmu-miR-3470a	2
Serpine1	mmu-miR-3473a	1
Serpine1	mmu-miR-3473g	1
Serpine1	mmu-miR-350-3p	1
Serpine1	mmu-miR-370-3p	1
Serpine1	mmu-miR-378d	1
Serpine1	mmu-miR-379-3p	1
Serpine1	mmu-miR-3960	1
Serpine1	mmu-miR-3966	1
Serpine1	mmu-miR-3968	2
Serpine1	mmu-miR-411-3p	1
Serpine1	mmu-miR-453	1
Serpine1	mmu-miR-466l-3p	1
Serpine1	mmu-miR-470-5p	1
Serpine1	mmu-miR-496a-5p	1
Serpine1	mmu-miR-497a-3p	2
Serpine1	mmu-miR-501-5p	2
Serpine1	mmu-miR-504-3p	1
Serpine1	mmu-miR-5107-5p	1
Serpine1	mmu-miR-5110	1
Serpine1	mmu-miR-5129-5p	1
Serpine1	mmu-miR-532-5p	1
Serpine1	mmu-miR-5616-3p	1
Serpine1	mmu-miR-5618-5p	1
Serpine1	mmu-miR-5620-3p	1
Serpine1	mmu-miR-6339	1
Serpine1	mmu-miR-6343	1
Serpine1	mmu-miR-6360	1
Serpine1	mmu-miR-6372	1
Serpine1	mmu-miR-6379	1
Serpine1	mmu-miR-6386	1
Serpine1	mmu-miR-6393	1
Serpine1	mmu-miR-6403	1
Serpine1	mmu-miR-6409	1
Serpine1	mmu-miR-653-5p	1
Serpine1	mmu-miR-6539	1
Serpine1	mmu-miR-665-5p	1
Serpine1	mmu-miR-667-5p	2
Serpine1	mmu-miR-669c-3p	1
Serpine1	mmu-miR-6715-5p	1
Serpine1	mmu-miR-6769b-5p	2
Serpine1	mmu-miR-679-3p	1
Serpine1	mmu-miR-683	1
Serpine1	mmu-miR-6901-3p	1
Serpine1	mmu-miR-6902-3p	1
Serpine1	mmu-miR-6905-5p	1
Serpine1	mmu-miR-6907-5p	1
Serpine1	mmu-miR-6911-3p	1
Serpine1	mmu-miR-6917-5p	1
Serpine1	mmu-miR-692	2
Serpine1	mmu-miR-6925-5p	1
Serpine1	mmu-miR-6929-5p	1
Serpine1	mmu-miR-6930-3p	1
Serpine1	mmu-miR-6936-5p	1
Serpine1	mmu-miR-6949-5p	1
Serpine1	mmu-miR-6951-3p	1
Serpine1	mmu-miR-6952-5p	2
Serpine1	mmu-miR-6955-5p	1
Serpine1	mmu-miR-6963-5p	1
Serpine1	mmu-miR-6964-3p	1
Serpine1	mmu-miR-6965-5p	1
Serpine1	mmu-miR-6967-5p	1
Serpine1	mmu-miR-6970-3p	1
Serpine1	mmu-miR-6974-3p	1
Serpine1	mmu-miR-6975-5p	1
Serpine1	mmu-miR-6982-5p	1
Serpine1	mmu-miR-698-3p	1
Serpine1	mmu-miR-698-5p	2
Serpine1	mmu-miR-6989-3p	1
Serpine1	mmu-miR-6989-5p	1
Serpine1	mmu-miR-6990-5p	1
Serpine1	mmu-miR-6998-3p	1
Serpine1	mmu-miR-6998-5p	1
Serpine1	mmu-miR-7005-5p	1
Serpine1	mmu-miR-7009-3p	1
Serpine1	mmu-miR-7013-5p	1
Serpine1	mmu-miR-7014-3p	3
Serpine1	mmu-miR-7014-5p	2
Serpine1	mmu-miR-7016-5p	1
Serpine1	mmu-miR-7019-5p	1
Serpine1	mmu-miR-7028-3p	1
Serpine1	mmu-miR-7030-3p	1
Serpine1	mmu-miR-7032-5p	1
Serpine1	mmu-miR-7035-3p	1
Serpine1	mmu-miR-7038-3p	1
Serpine1	mmu-miR-7043-3p	1
Serpine1	mmu-miR-7045-5p	1
Serpine1	mmu-miR-7047-5p	1
Serpine1	mmu-miR-7048-3p	2
Serpine1	mmu-miR-7051-3p	1
Serpine1	mmu-miR-7052-5p	1
Serpine1	mmu-miR-7056-5p	1
Serpine1	mmu-miR-7057-3p	1
Serpine1	mmu-miR-7065-3p	1
Serpine1	mmu-miR-7077-3p	2
Serpine1	mmu-miR-7078-5p	2
Serpine1	mmu-miR-7081-5p	1
Serpine1	mmu-miR-7082-3p	1
Serpine1	mmu-miR-7084-5p	1
Serpine1	mmu-miR-7085-5p	1
Serpine1	mmu-miR-7093-3p	1
Serpine1	mmu-miR-7116-3p	1
Serpine1	mmu-miR-7116-5p	1
Serpine1	mmu-miR-712-5p	1
Serpine1	mmu-miR-7211-5p	1
Serpine1	mmu-miR-7213-5p	1
Serpine1	mmu-miR-7214-5p	1
Serpine1	mmu-miR-7215-3p	1
Serpine1	mmu-miR-7221-5p	1
Serpine1	mmu-miR-7233-3p	1
Serpine1	mmu-miR-7235-5p	1
Serpine1	mmu-miR-7646-5p	1
Serpine1	mmu-miR-7652-5p	1
Serpine1	mmu-miR-7656-5p	1
Serpine1	mmu-miR-7660-5p	2
Serpine1	mmu-miR-7667-5p	1
Serpine1	mmu-miR-7a-5p	1
Serpine1	mmu-miR-7b-5p	1
Serpine1	mmu-miR-804	1
Serpine1	mmu-miR-8098	1
Serpine1	mmu-miR-8100	1
Serpine1	mmu-miR-8108	1
Serpine1	mmu-miR-8118	1
Serpine1	mmu-miR-875-5p	1
Serpine1	mmu-miR-882	1
Serpine1	mmu-miR-93-3p	1
