# Supplementary material for: Serpine1 mRNA confers mesenchymal characteristics to the cell and promotes CD8+ T cells exclusion from colon adenocarcinomas
Source: Cell Death Discov. 2024 Mar 6;10:116. doi: 10.1038/s41420-024-01886-8 (PMC10917750; doi:10.1038/s41420-024-01886-8)
Supplement: Supplementary file 16 — Table S7 [file 41420_2024_1886_MOESM16_ESM.xlsx]

## Sheet: REGULATED PATTERNS-EXONS
Table S7. List of the 16 Differentially Regulated Alternative Splicing Events (from 16 Distinct Genes) (Serpine1ATG* vs RelControl)
Analysis Type	GENE STABLE ID	Gene Symbol	Alternative Event Type	Involved exon(s)	Regulation Splicing Index	Splicing-Index Fold-Change	Splicing-Index P-Value	Event Coordinates (mm39)	UCSC Link	Gene Name	Aliases and Synonyms	Entrez Gene ID	EnsEMBL ID
Pattern+Exon	GSMG0008667	Rnf213	Alter. First Exon	e1/e2	up (e2)	5.47	0.00882	chr11:119280925-119284022	UCSC	ring finger protein 213	6030403J01,D11Ertd759,D11Ertd759e,mysterin	672511	ENSMUSG00000070327
Pattern+Exon	GSMG0034254	Adar	Alter. First Exon	e1/e3	up (e1)	2.15	0.0261	chr3:89622328-89643580	UCSC	adenosine deaminase, RNA-specific	AD,Adar1,Adar1p110,Adar1p150,AV242451,DRADA,mZa,mZaADAR	56417	---
Exon	GSMG0017305	Phf11d // Setdb2 // Phf11c // Gm45935	unknown	e28	down	18.18	0.00206	chr14:59602815-59602938	UCSC	PHD finger protein 11D // SET domain, bifurcated 2 // PHD finger protein 11C // predicted gene, 45935	Clld8,D14Ertd668,D14Ertd668e,EG628705,Gm293,Gm6907,KMT1F,Phf11,Phf11l,Setdb2-phf11c	107303348,219132,239122,628705	ENSMUSG00000068245,ENSMUSG00000071350,ENSMUSG00000091144
Exon	GSMG0045084	Parp11	unknown	i1	down	5	0.00423	chr6:127423963-127430589	UCSC	poly (ADP-ribose) polymerase family, member 11	5330431N24Rik,AI851877,ARTD11,HI,HIN1L,PARP-11	101187	---
Exon	GSMG0000242	Stat1	Alter. Acceptor Splice Site	ae17	up	2.8	0.00244	chr1:52187042-52187059	UCSC	signal transducer and activator of transcription 1	2010005J02Rik,AA408197	20846	---
Exon	GSMG0012754	Ifi27l2a	unknown	i2	down	2.58	0.00151	chr12:103409252-103409739	UCSC	interferon, alpha-inducible protein 27 like 2A	2310061N23Rik,Ifi,Ifi27,Isg12,Isg12(b1)	76933	ENSMUSG00000079017
Exon	GSMG0019772	Scrib	Exon Cassette	e29	up	2.49	0.00171	chr15:75921305-75921388	UCSC	scribbled planar cell polarity	AI118201,Cr,Crc,CRIB,mKIAA0147,Scr,Scrb1,SCRIB1,vartul	105782	---
Exon	GSMG0036070	Sgms2	Alter. First Exon	e3	up	2.43	0.00702	chr3:131195850-131195990	UCSC	sphingomyelin synthase 2	4933405A16Rik,5133401H06Rik,AI854299	74442	ENSMUSG00000050931
Exon	GSMG0027964	Tcirg1	Alter. First Exon	e3	down	2.27	0.00795	chr19:3955074-3955229	UCSC	T cell, immune regulator 1, ATPase, H+ transporting, lysosomal V0 protein A3	At,ATP,ATP6a3,Atp6i,ATP6N1C,oc,OC-11,OC-116,OPTB1,Stv1,TIR,TIRC7,Vph1	27060	---
Exon	GSMG0039530	Srrm1	Intron Retention	ae3	up	2.23	0.0043	chr4:135073756-135074044	UCSC	serine/arginine repetitive matrix 1	AA407769,POP101,SRm1,Srm160	51796	---
Exon	GSMG0030676	B2m	unknown	i2	down	2.22	0.00825	chr2:121979840-121981353	UCSC	beta-2 microglobulin	beta2-,beta2-m,beta2m,Ly-m1,Ly-m11	12010	ENSMUSG00000060802
Exon	GSMG0027230	Cpt1a	Alter. First Exon	e2	down	2.15	0.00731	chr19:3373301-3373374	UCSC	carnitine palmitoyltransferase 1a, liver	C730027G07,CP,Cpt,Cpt1,CPTI	12894	ENSMUSG00000024900
Exon	GSMG0047516	Eps8	Alter. First Exon	e4	down	2.11	0.00631	chr6:137547699-137548013	UCSC	epidermal growth factor receptor pathway substrate 8	AW261790	13860	---
Exon	GSMG0037705	Sdf4	unknown	i4	down	2.11	0.00912	chr4:156085241-156085292	UCSC	stromal cell derived factor 4	Cab4,Cab45	20318	---
Exon	GSMG0018073	Deptor	Intron Retention	ae12	up	2.09	0.00544	chr15:55118905-55118948	UCSC	DEP domain containing MTOR-interacting protein	D15Ertd336,D15Ertd597,Depdc,Depdc6	97998	---
Exon	GSMG0026443	Apbb3	unknown	i5	down	2.05	0.00956	chr18:36810048-36810161	UCSC	amyloid beta (A4) precursor protein-binding, family B, member 3	Fe65l,Fe65l2,R,Rirl2,TR,TR2S	225372	ENSMUSG00000117679
