# Supplementary material for: Serpine1 mRNA confers mesenchymal characteristics to the cell and promotes CD8+ T cells exclusion from colon adenocarcinomas
Source: Cell Death Discov. 2024 Mar 6;10:116. doi: 10.1038/s41420-024-01886-8 (PMC10917750; doi:10.1038/s41420-024-01886-8)
Supplement: Supplementary file 17 — Table S8 [file 41420_2024_1886_MOESM17_ESM.xlsx]

## Sheet: REGULATED PATTERNS-EXONS
Table S8. List of the 21 Differentially Regulated Alternative Splicing Events (from 21 Distinct Genes) (Tra2b vs RelControl)
Analysis Type	GENE STABLE ID	Gene Symbol	Alternative Event Type	Involved exon(s)	Regulation Splicing Index	Splicing-Index Fold-Change	Splicing-Index P-Value	Event Coordinates (mm39)	UCSC Link	Gene Name	Aliases and Synonyms	Entrez Gene ID	EnsEMBL ID
Pattern+Exon	GSMG0008667	Rnf213	Alter. First Exon	e1/e2	up (e2)	5.12	0.008	chr11:119280925-119284022	UCSC	ring finger protein 213	6030403J01,D11Ertd759,D11Ertd759e,mysterin	672511	ENSMUSG00000070327
Pattern+Exon	GSMG0034254	Adar	Alter. First Exon	e1/e3	up (e1)	2.66	0.0248	chr3:89622328-89643580	UCSC	adenosine deaminase, RNA-specific	AD,Adar1,Adar1p110,Adar1p150,AV242451,DRADA,mZa,mZaADAR	56417	---
Pattern+Exon	GSMG0022135	Mx1	Alter. Terminal Exon	e2/e14	up (e2)	2.63	0.014	chr16:97248235-97262146	UCSC	MX dynamin-like GTPase 1	AI893580,Mx,Mx-1	17857	ENSMUSG00000000386
Pattern	GSMG0052742	Slc25a22	Alter. First Exon	e1/e2	up (e1)	2.16	0.0277	chr7:141014069-141017787	UCSC	solute carrier family 25 (mitochondrial carrier, glutamate), member 22	1300006L01Rik,AI060884,Gc1	68267	---
Pattern	GSMG0036088	Tet2	Intron Retention	i7	down	2.11	0.0169	chr3:133185103-133186102	UCSC	tet methylcytosine dioxygenase 2	Ayu17-44,Ayu17-449,E130014J05Rik,mKIAA1546	214133	---
Pattern+Exon	GSMG0038386	Cdk5rap2	Alter. Terminal Exon	e20/e39	up (e39)	2.03	0.0195	chr4:70135092-70208266	UCSC	CDK5 regulatory subunit associated protein 2	2900018K03Rik,AI4490,an,mKIAA1633	214444	ENSMUSG00000039298
Pattern+Exon	GSMG0001709	Gls	Alter. Terminal Exon	e10/e19	up (e19)	2	0.0155	chr1:52202608-52235968	UCSC	glutaminase	6330442B14,AI314027,B230365M23Rik	14660	---
Pattern+Exon	GSMG0034932	Wls	Alter. Terminal Exon	e2/e13	up (e2)	2	0.00865	chr3:159554202-159643563	UCSC	wntless WNT ligand secretion mediator	5031439A09Rik,AI173978,AI987742,EVI,Gpr1,Gpr177	68151	---
Exon	GSMG0017305	Phf11d // Setdb2 // Phf11c // Gm45935	unknown	e30	down	125.82	0.00833	chr14:59596924-59597031	UCSC	PHD finger protein 11D // SET domain, bifurcated 2 // PHD finger protein 11C // predicted gene, 45935	Clld8,D14Ertd668,D14Ertd668e,EG628705,Gm293,Gm6907,KMT1F,Phf11,Phf11l,Setdb2-phf11c	107303348,219132,239122,628705	ENSMUSG00000068245,ENSMUSG00000071350,ENSMUSG00000091144
Exon	GSMG0045084	Parp11	Alter. First Exon	e1	down	29.84	0.00212	chr6:127423801-127423962	UCSC	poly (ADP-ribose) polymerase family, member 11	5330431N24Rik,AI851877,ARTD11,HI,HIN1L,PARP-11	101187	---
Exon	GSMG0002788	Ifi207	unknown	e5	down	3.24	0.00549	chr1:173556447-173558105	UCSC	interferon activated gene 207	AI6078,AI607873,Pyh,Pyhin-A,pyhinA	226691	ENSMUSG00000073490
Exon	GSMG0007757	Crk	Alter. Terminal Exon	e3	up	2.67	0.0082	chr11:75591371-75591615	UCSC	v-crk avian sarcoma virus CT10 oncogene homolog	c-Crk,Cr,Crk-I,Crk-II,Crk-III,Crk3,CrkIII,Crko,p38	12928	---
Exon	GSMG0040935	Ung	unknown	e5	down	2.59	0.000435	chr5:114274408-114274496	UCSC	uracil DNA glycosylase	UNG1,UNG2	22256	---
Exon	GSMG0014700	Zfp367	Exon Cassette	e3	up	2.32	0.0003	chr13:64297883-64297921	UCSC	zinc finger protein 367	8030486J21Rik,ZFF29,ZFF29a,ZFF29b,Znf367	238673	ENSMUSG00000044934
Exon	GSMG0002792	Ifi203	Intron Retention	ae2	up	2.32	0.00597	chr1:173770003-173770019	UCSC	interferon activated gene 203	Ifi203a,Ifi203b,Mndal	15950	---
Exon	GSMG0053930	E2f4	unknown	i9	down	2.27	0.00653	chr8:106031110-106031204	UCSC	E2F transcription factor 4	2010111M04Rik,AI427446	104394	ENSMUSG00000014859
Exon	GSMG0035558	Dap3	unknown	i8	down	2.19	0.00232	chr3:88835674-88835752	UCSC	death associated protein 3	4921514D13Rik,DAP,DAP-3,MRP-S29,S29mt	65111	---
Exon	GSMG0058271	Cep164	unknown	e12	down	2.15	0.00017	chr9:45697075-45697218	UCSC	centrosomal protein 164	AI450905,BC027092,D030051D21	214552	---
Exon	GSMG0012167	Plek2	unknown	e7	down	2.15	0.00187	chr12:78938902-78938985	UCSC	pleckstrin 2	---	27260	ENSMUSG00000021118
Exon	GSMG0055839	Tarbp1	unknown	e13	down	2.08	0.00355	chr8:127178971-127179068	UCSC	TAR RNA binding protein 1	Gm17296,Gm179	212728	ENSMUSG00000090290
Exon	GSMG0028125	Slc3a2	unknown	i5	down	2.07	0.00155	chr19:8686972-8687077	UCSC	solute carrier family 3 (activators of dibasic and neutral amino acid transport), member 2	4F2,4F2HC,AI314110,Cd98,Ly-1,Ly-10,Ly-m1,Ly-m10,Ly10,Mdu1,Mgp-2h,Mgp-2hc,NACAE	17254	---
