# Supplementary material for: Serpine1 mRNA confers mesenchymal characteristics to the cell and promotes CD8+ T cells exclusion from colon adenocarcinomas
Source: Cell Death Discov. 2024 Mar 6;10:116. doi: 10.1038/s41420-024-01886-8 (PMC10917750; doi:10.1038/s41420-024-01886-8)
Supplement: Supplementary file 18 — Table S9 [file 41420_2024_1886_MOESM18_ESM.xlsx]

## Sheet: REGULATED GENES
Table S9. Transcriptomic profile of Serpine1ATG*-overexpressing NMuMG cells versus RelControl NMuMG cells
FAST DB STABLE ID	Gene Symbol	Regulation	Fold-Change	P-Value	Adjusted P-Value	Gene Coordinates (mm39)	UCSC Link	Gene Name	Aliases and Synonyms	Entrez Gene ID	EnsEMBL ID	Expression Rel Control	Expression Serpine1ATG*
GSMG0043161	Serpine1	up	7.08	1.31e-51	1.1e-48	chr5(-):137090358-137101126	UCSC	serine (or cysteine) peptidase inhibitor, clade E, member 1	P, PA, PAI-1, PAI1, Pl, Planh1	18787	ENSMUSG00000037411	6165.91	43646.5
GSMG0052691	Bnip3	up	3.21	8.95e-08	1.55e-05	chr7(-):138492565-138511236	UCSC	BCL2/adenovirus E1B interacting protein 3	N, Nip3	12176	ENSMUSG00000078566	1305.22	4189.45
GSMG0029489	Pdk1	up	2.68	3.19e-07	5.26e-05	chr2(+):71703566-71734202	UCSC	pyruvate dehydrogenase kinase, isoenzyme 1	B830012B01, D530020C15Rik	228026	ENSMUSG00000006494	461.01	1236.64
GSMG0062446	S100g	up	2.65	0.0188	0.64	chrX(-):161744988-161747595	UCSC	S100 calcium binding protein G	AU042539, CAB, CaBP-D, CaBP-D9K, CABP1, Cabp9k, Cal, Calb3	12309	ENSMUSG00000040808	1574.95	4180.83
GSMG0039460	Rnu11	up	2.58	0.00884	0.42	chr4(-):131997390-131997497	UCSC	U11 small nuclear RNA	MBII-4, MBII-407, mir-801, Mirn801, mmu-mir-801	353373	--	33.01	85.61
GSMG0009721	Ccl9	up	2.31	4.83e-05	0.00615	chr11(-):83463743-83469462	UCSC	chemokine (C-C motif) ligand 9	CCF18, MRP, MRP-2, Scy, Scya, Scya10, Scya9	20308	ENSMUSG00000019122	430.35	996.74
GSMG0045488	Tspan11	up	2.27	0.00259	0.185	chr6(+):127864575-127929994	UCSC	tetraspanin 11	1110014F12Rik, AU067806	68498	ENSMUSG00000030351	76.09	172.82
GSMG0007821	Aldoc	up	2.21	4.62e-07	7.55e-05	chr11(+):78213899-78218611	UCSC	aldolase C, fructose-bisphosphate	AI847350, Al, Aldo3, AU040929, Scr, Scrg2	11676	--	252.63	559.66
GSMG0050574	Klc3	up	2.16	0.000692	0.0669	chr7(-):19128365-19138029	UCSC	kinesin light chain 3	BC017147, Klct	232943	--	114.55	246.96
GSMG0029028	Clic3	up	2.15	1.8e-06	0.000274	chr2(+):25346850-25348788	UCSC	chloride intracellular channel 3	2300003G24Rik	69454	ENSMUSG00000015093	151.59	326.15
GSMG0008981	--	up	2.1	0.0487	0.963	chr11(-):30134527-30134789	UCSC	--	NULL	--	--	22.6	47.52
GSMG0012000	Egln3	up	2.09	0.0365	0.868	chr12(-):54225768-54250661	UCSC	egl-9 family hypoxia-inducible factor 3	2610021G09Rik, AI505553, AI648162, Hif-p4h, Hif-p4h-3, Phd, Phd3, SM-2, SM-20	112407	ENSMUSG00000035105	2607.11	5447.13
GSMG0008537	--	up	2.07	1.53e-05	0.00213	chr11(+):110411733-110413833	UCSC	--	NULL	--	--	190.82	395.63
GSMG0012837	Mok	up	2.04	0.00448	0.278	chr12(-):110770407-110807373	UCSC	MOK protein kinase	MO, Ra, Rage, RAGE1, Stk3, Stk30	26448	--	55.17	112.12
GSMG0009458	2810408A11Rik	up	1.93	0.013	0.523	chr11(-):69788178-69791814	UCSC	RIKEN cDNA 2810408A11 gene	1700019L01Rik, 4930470J18Rik	70419	--	102.24	197.93
GSMG0057307	Rbp2	up	1.91	0.00071	0.0679	chr9(+):98372590-98391824	UCSC	retinol binding protein 2, cellular	Cr, Crbp, Crbp-2, CrbpII, Rbp, Rbp-2	19660	ENSMUSG00000032454	263.06	502.32
GSMG0008064	Gngt2	up	1.91	0.0143	0.552	chr11(+):95733121-95736555	UCSC	guanine nucleotide binding protein (G protein), gamma transducing activity polypeptide 2	AV096488	14710	--	108.18	206.65
GSMG0007604	Snord118	up	1.9	0.0109	0.471	chr11(+):68964251-68964388	UCSC	small nucleolar RNA, C/D box 118	MBI-3, MBI-34	100216530	ENSMUSG00000064899	240.35	458.68
GSMG0000698	Serpinb5	up	1.9	0.000282	0.031	chr1(+):106788903-106811078	UCSC	serine (or cysteine) peptidase inhibitor, clade B, member 5	1110036M19Rik, AI462524, AI646751, M, Maspin, ova, ovalbumin, PI-5, S, Spi7	20724	--	121.81	231.76
GSMG0040719	Fgfrl1	up	1.89	0.00993	0.449	chr5(+):108842095-108854816	UCSC	fibroblast growth factor receptor-like 1	FGFR, FGFR5, FGFR5be, FGFR5beta, FGFR5ga, FGFR5gamma	116701	--	66.76	126.05
GSMG0018606	Kdelr3	up	1.89	0.00544	0.31	chr15(+):79400609-79411940	UCSC	KDEL (Lys-Asp-Glu-Leu) endoplasmic reticulum protein retention receptor 3	AI173274	105785	ENSMUSG00000010830	100.71	190.34
GSMG0018723	Rnu12	up	1.88	8.07e-07	0.000128	chr15(+):83033846-83033995	UCSC	RNA U12, small nuclear	NULL	104307	ENSMUSG00000065176	760.62	1429.78
GSMG0035511	Cd1d1	up	1.88	0.0256	0.743	chr3(-):86903141-86906649	UCSC	CD1d1 antigen	AI747460, Cd1, CD1.1, Cd1a, Cd1d, Ly-3, Ly-38	12479	--	44.72	83.87
GSMG0058886	Paqr5	up	1.87	0.00152	0.125	chr9(-):61860763-61934087	UCSC	progestin and adipoQ receptor family member V	0610010I15Rik, AV002411, BB115488, mP, mPRg	74090	--	105.35	197.14
GSMG0028276	Aldh1a7	up	1.87	0.00144	0.121	chr19(-):20670317-20704920	UCSC	aldehyde dehydrogenase family 1, subfamily A7	Ahd2-l, Ahd2-like, AI987940, Aldh, Aldh-pb, Aldh1a4, Aldhpb	26358	ENSMUSG00000024747	173.96	325
GSMG0044350	Mturn	up	1.87	2.41e-06	0.000362	chr6(+):54658609-54680840	UCSC	maturin, neural progenitor differentiation regulator homolog (Xenopus)	2410066E13Rik, AI448550, B230212L03Rik	68235	--	558.75	1043.35
GSMG0052241	Cavin3	up	1.86	0.00161	0.13	chr7(-):105129814-105131404	UCSC	caveolae associated 3	3110015B12Rik, 6330514M23Rik, Prkc, Prkcdbp, SRBC	109042	ENSMUSG00000037060	140.13	261.69
GSMG0027768	--	up	1.85	0.0493	0.965	chr19(+):45018842-45019571	UCSC	--	NULL	--	--	75.61	140.05
GSMG0011676	Adssl1	up	1.85	0.00287	0.199	chr12(+):112586478-112607791	UCSC	adenylosuccinate synthetase like 1	A, Adss, Adss1, AI528595	11565	ENSMUSG00000011148	246.34	455.86
GSMG0021165	Jam2	up	1.83	0.0013	0.111	chr16(+):84571011-84623244	UCSC	junction adhesion molecule 2	1110002N23Rik, 2410030G21Rik, 2410167M24Rik, JAM-, JAM-2, JAM-B, Jcam, Jcam2, VE-J, VE-JAM	67374	--	171.7	313.37
GSMG0029073	Brd3os	up	1.82	0.0355	0.861	chr2(+):27332448-27334265	UCSC	bromodomain containing 3, opposite strand	A230069D13, D2Bwg1423e, Gm20071	100504116	ENSMUSG00000109946	307.22	559.77
GSMG0031084	Map1lc3a	up	1.81	0.0188	0.641	chr2(+):155118284-155119993	UCSC	microtubule-associated protein 1 light chain 3 alpha	1010001H21Rik, 4922501H04Rik, LC, LC3, LC3a	66734	--	74.96	135.36
GSMG0025351	Gm19696	up	1.81	0.00815	0.397	chr17(-):84441445-84463856	UCSC	predicted gene, 19696	NULL	100503447	--	147.75	267.67
GSMG0052087	Mogat2	up	1.81	0.00258	0.185	chr7(-):98868292-98887826	UCSC	monoacylglycerol O-acyltransferase 2	DGAT2, DGAT2L5, Mgat, Mgat1l, MGAT2	233549	ENSMUSG00000052396	226.25	407.88
GSMG0035883	Gstm7	up	1.78	0.000585	0.0581	chr3(-):107833651-107839133	UCSC	glutathione S-transferase, mu 7	0610005A07Rik, AI894236, Cd203c	68312	--	200.25	356.53
GSMG0010363	Tbc1d16	up	1.76	0.0156	0.578	chr11(-):119033869-119119326	UCSC	TBC1 domain family, member 16	B930087K01, BC026530, Tcd1d16	207592	--	424.58	747.62
GSMG0038521	Cdkn2b	up	1.76	0.00024	0.0266	chr4(-):89224526-89229281	UCSC	cyclin dependent kinase inhibitor 2B	AV083695, INK4b, MTS, MTS2, p1, p15, p15(INK4b), p15IN, p15INK4b	12579	ENSMUSG00000073802	3458.98	6077.44
GSMG0005247	Mmp19	up	1.76	0.00396	0.255	chr10(+):128626778-128636696	UCSC	matrix metallopeptidase 19	NULL	58223	--	125.79	220.64
GSMG0034774	--	up	1.75	0.0035	0.229	chr3(+):137620197-137621030	UCSC	--	NULL	--	--	119.2	208.83
GSMG0002431	Pkp1	up	1.75	0.00698	0.361	chr1(-):135799132-135846947	UCSC	plakophilin 1	NULL	18772	--	490.09	857.98
GSMG0000911	Tnnt2	up	1.75	0.0151	0.566	chr1(+):135764072-135780006	UCSC	troponin T2, cardiac	cTn, cTnT, Tn, Tnt	21956	--	1017.91	1778.14
GSMG0027342	Macrod1	up	1.73	0.000513	0.0522	chr19(+):7034136-7175427	UCSC	mono-ADP ribosylhydrolase 1	AI604841, AW743046, D930010J01Rik, Lrp16	107227	ENSMUSG00000036278	496.24	859.39
GSMG0026431	Ecscr	up	1.73	0.000444	0.0466	chr18(-):35846139-35855426	UCSC	endothelial cell surface expressed chemotaxis and apoptosis regulator	1110006O17Rik, ARIA	68545	--	226.68	392.03
GSMG0028900	Mrc1	up	1.72	0.00148	0.123	chr2(+):14234225-14336838	UCSC	mannose receptor, C type 1	AW259686, CD206, M, MR	17533	ENSMUSG00000026712	439.84	755.86
GSMG0032164	Prkra	up	1.71	9.43e-05	0.0114	chr2(-):76460242-76478371	UCSC	protein kinase, interferon inducible double stranded RNA dependent activator	AV120107, l, lear, P, Pa, Pact, PRK, R, RAX	23992	ENSMUSG00000002731	543.13	930.38
GSMG0025712	Vaultrc5	up	1.71	0.00888	0.421	chr18(+):36934816-36935160	UCSC	vault RNA component 5	Gm22653, Mvg, Mvg1	378472	--	335.78	574.51
GSMG0048005	Blvrb	up	1.71	4.83e-05	0.00615	chr7(+):27147403-27165411	UCSC	biliverdin reductase B (flavin reductase (NADPH))	NULL	233016	--	1095.49	1869.01
GSMG0049416	Mex3b	up	1.7	0.000327	0.0357	chr7(+):82516541-82520784	UCSC	mex3 RNA binding family member B	4931439A04Rik, M-04814, mKIAA2009, Rkhd, Rkhd3	108797	ENSMUSG00000057706	441.5	751
GSMG0037481	Gm13056	up	1.7	0.00218	0.164	chr4(+):141005750-141007080	UCSC	predicted gene 13056	NULL	100503810	ENSMUSG00000085395	261.05	444.2
GSMG0034338	Rorc	up	1.7	0.0118	0.492	chr3(+):94280101-94305583	UCSC	RAR-related orphan receptor gamma	Nr1f3, ROR, RORgamma, Th, Thor, TOR	19885	--	318.13	539.19
GSMG0040321	Fam114a1	up	1.69	3.11e-05	0.00407	chr5(+):65127414-65199244	UCSC	family with sequence similarity 114, member A1	1190001N04Rik, 9130005N14Rik, Noxp20	68303	ENSMUSG00000029185	517.58	876.34
GSMG0014592	Dbn1	up	1.69	0.00965	0.444	chr13(-):55621241-55635981	UCSC	drebrin 1	NULL	56320	--	2301.95	3893.45
GSMG0024097	Nme4	up	1.68	0.0106	0.467	chr17(-):26310711-26314484	UCSC	NME/NM23 nucleoside diphosphate kinase 4	2610027N22Rik, 2810024O08Rik, 5730493H09Rik, NM23-M, NM23-M4, Nm23M4	56520	--	196.56	330.02
GSMG0056155	Kirrel3	up	1.67	0.0401	0.885	chr9(+):34397420-34948014	UCSC	kirre like nephrin family adhesion molecule 3	1500010O20Rik, 2900036G11Rik, mKIAA1867, Nep, NEPH2, SST4	67703	--	253.49	424.11
GSMG0057370	Rab6b	up	1.67	0.000281	0.031	chr9(+):102989150-103062469	UCSC	RAB6B, member RAS oncogene family	9630015C03, AI844641, C330006L04Rik, D9Bwg0185e	270192	ENSMUSG00000032549	1169.45	1951.95
GSMG0027543	--	up	1.67	0.012	0.497	chr19(+):23707397-23709025	UCSC	--	NULL	--	--	206.74	344.11
GSMG0007823	Unc119	up	1.67	0.00652	0.343	chr11(+):78234321-78239989	UCSC	unc-119 lipid binding chaperone	D11Bhm52, HRG, HRG4, MRG, MRG4, Rg, Rg4, Rtg, Rtg4, UNC11, Unc119h	22248	--	383.22	638.49
GSMG0018073	Deptor	up	1.66	0.00302	0.207	chr15(+):54975711-55122669	UCSC	DEP domain containing MTOR-interacting protein	D15Ertd336, D15Ertd597, Depdc, Depdc6	97998	--	2788.39	4641.62
GSMG0008657	C1qtnf1	up	1.66	0.00116	0.101	chr11(+):118319283-118342608	UCSC	C1q and tumor necrosis factor related protein 1	1600017K21Rik, Adip, CTR, CTRP1, Zsig37	56745	--	620.56	1030.52
GSMG0050214	Slc22a18	up	1.66	0.00118	0.102	chr7(+):143027458-143053071	UCSC	solute carrier family 22 (organic cation transporter), member 18	AW260131, BWR, BWR1A, BWSC, BWSCR1A, HET, IMP, Impt1, ITM, Orc, Orctl2, p45-BW, p45-BWR1A, Slc2, Slc22a1l, TSS, TSSC5	18400	--	272.83	452.01
GSMG0013755	--	up	1.65	0.00231	0.171	chr13(+):97648008-97649748	UCSC	--	NULL	--	--	213.76	352.68
GSMG0029136	Prrx2	up	1.64	5.75e-05	0.00729	chr2(+):30724982-30771265	UCSC	paired related homeobox 2	Pr, Prx2, S, S8	20204	ENSMUSG00000039476	633.36	1039.61
GSMG0047878	Trappc6a	up	1.64	0.000462	0.0481	chr7(+):19242595-19250070	UCSC	trafficking protein particle complex 6A	1810073E21Rik, 4930519D19Rik, AI480686, mhyp, TRS, TRS33	67091	--	961.35	1574.66
GSMG0050591	Bcam	up	1.62	0.00553	0.313	chr7(-):19490063-19504457	UCSC	basal cell adhesion molecule	1200005K12Rik, B-CA, B-CAM, Gplu, L, Lu	57278	ENSMUSG00000002980	261.19	423.96
GSMG0011492	Ifi27	up	1.62	8.97e-05	0.011	chr12(+):103400448-103406504	UCSC	interferon, alpha-inducible protein 27	1110013J02Rik, 2900026P10Rik, D12Ertd647, D12Ertd647e, Ifi2, Ifi27l1, ISG12a	52668	--	1716.9	2784.71
GSMG0021666	Fam162a	up	1.62	0.00479	0.29	chr16(-):35864131-35891931	UCSC	family with sequence similarity 162, member A	2310056P07Rik, HGTD-P	70186	ENSMUSG00000003955	2455.5	3979.64
GSMG0012772	Clmn	up	1.62	0.00214	0.163	chr12(-):104729373-104831335	UCSC	calmin	9330188N17Rik, AI428889, AI788815, mKIAA1188	94040	--	394.05	638.18
GSMG0032902	Snord17	up	1.62	0.000934	0.0841	chr2(-):144107901-144108122	UCSC	small nucleolar RNA, C/D box 17	MBI-4, MBI-43	100313519	ENSMUSG00000077714	1143.15	1847.58
GSMG0040170	Hgfac	up	1.62	0.00017	0.0196	chr5(+):35198853-35205805	UCSC	hepatocyte growth factor activator	HGF, HGFA	54426	ENSMUSG00000029102	914.67	1477.47
GSMG0034551	Gstm5	up	1.61	0.00164	0.131	chr3(+):107803154-107806001	UCSC	glutathione S-transferase, mu 5	NULL	14866	ENSMUSG00000004032	431.93	696.48
GSMG0058107	Pate14	up	1.6	0.00606	0.329	chr9(-):36547050-36554672	UCSC	prostate and testis expressed 14	A630095E13Rik, Gm191, Ss, Sslp-1, Sslp1	235973	ENSMUSG00000070313	383.22	613.69
GSMG0058773	Acsbg1	up	1.6	0.0215	0.687	chr9(-):54512169-54569169	UCSC	acyl-CoA synthetase bubblegum family member 1	BG1, Bgm, E230019G03Rik, GR-LACS, L, Lpd, R75185	94180	ENSMUSG00000032281	3007.58	4817.21
GSMG0050829	Fxyd5	up	1.6	0.0306	0.805	chr7(-):30732148-30741756	UCSC	FXYD domain-containing ion transport regulator 5	EF-8, Oi, Oit2, RIC	18301	--	855.89	1365.85
GSMG0051064	Saa3	up	1.59	6.81e-05	0.00846	chr7(-):46361422-46365100	UCSC	serum amyloid A 3	AV098916, l7, l7R3, Sa, Saa-3	20210	ENSMUSG00000040026	715.7	1141.1
GSMG0057984	Zfp810	up	1.59	0.0301	0.801	chr9(-):22188044-22218974	UCSC	zinc finger protein 810	BC005471	235050	ENSMUSG00000066829	181.6	288.26
GSMG0023250	Cyp39a1	up	1.59	0.0254	0.74	chr17(+):43978281-44062322	UCSC	cytochrome P450, family 39, subfamily a, polypeptide 1	mCYP39A1	56050	--	615.31	976.09
GSMG0009456	Kctd11 // Tmem95	up	1.58	0.000204	0.0231	chr11(-):69766880-69772233	UCSC	potassium channel tetramerisation domain containing 11 // transmembrane protein 95	432576, AF465352, R, Ren	100503361, 216858	ENSMUSG00000046731, ENSMUSG00000094845	910.2	1441.43
GSMG0061322	Porcn	up	1.58	0.00241	0.177	chrX(-):8060085-8072764	UCSC	porcupine O-acyltransferase	2410004O13Rik, AW045557, DXHXS7465, DXHXS7465e, Mg61, mMg61, Mp, Mporc, p, porc, Ppn	53627	--	697.31	1102.49
GSMG0032198	--	up	1.58	0.00116	0.101	chr2(-):84417444-84418997	UCSC	--	NULL	--	--	1193.8	1885.66
GSMG0009509	Smtnl2	up	1.58	0.0479	0.956	chr11(-):72280940-72302539	UCSC	smoothelin-like 2	D130058I21Rik	276829	ENSMUSG00000045667	221.58	350.78
GSMG0001953	Ptprn	up	1.57	0.0141	0.545	chr1(-):75223671-75240860	UCSC	protein tyrosine phosphatase, receptor type, N	IA, IA-2, mIA-A, mKIAA4064	19275	ENSMUSG00000026204	3733.92	5877.54
GSMG0013633	Arrdc3	up	1.57	0.00588	0.324	chr13(+):81031501-81044161	UCSC	arrestin domain containing 3	AI450344, mKIAA1376	105171	--	402.63	632.42
GSMG0023103	--	up	1.57	0.00353	0.231	chr17(+):34846799-34847734	UCSC	--	NULL	--	--	211.85	331.8
GSMG0002942	Tatdn3	up	1.57	0.0494	0.965	chr1(-):190778023-190795129	UCSC	TatD DNase domain containing 3	1500010M24Rik	68972	--	193.93	304.08
GSMG0049960	Ypel3	up	1.56	0.0387	0.878	chr7(+):126376135-126379682	UCSC	yippee like 3	0610043B10Rik, 1190001G19Rik, S, Suap	66090	--	422.32	659.25
GSMG0049777	Akip1	up	1.56	0.0385	0.878	chr7(+):109302885-109313704	UCSC	A kinase (PRKA) interacting protein 1	BCA, BCA3, C11orf17, D7H11orf, D7H11orf17, D930014E17Rik, ICRFP703B1614Q5.6, ORF27	57373	ENSMUSG00000031023	117.8	183.59
GSMG0013603	Glrx	up	1.56	0.0014	0.118	chr13(+):75988004-75998270	UCSC	glutaredoxin	C86710, D13Wsu156, D13Wsu156e, Glrx1, Grx, Grx1, TTa, TTase	93692	ENSMUSG00000021591	1773.18	2760.21
GSMG0006028	Mmp11	up	1.56	0.00496	0.297	chr10(-):75759058-75768336	UCSC	matrix metallopeptidase 11	MMP-11, SL-3, ST, ST3, Stmy, Stmy3	17385	--	405.92	630.9
GSMG0017945	Cmbl	up	1.55	0.00123	0.106	chr15(+):31568979-31590265	UCSC	carboxymethylenebutenolidase-like (Pseudomonas)	2310016A09Rik	69574	--	1171.38	1818.2
GSMG0052085	Dgat2	up	1.55	0.00203	0.155	chr7(-):98802865-98831925	UCSC	diacylglycerol O-acyltransferase 2	0610010B06Rik, ARAT, DGAT-2	67800	ENSMUSG00000030747	395.97	613.69
GSMG0058243	--	up	1.55	0.0198	0.657	chr9(-):44389221-44391031	UCSC	--	NULL	--	--	330.09	512.6
GSMG0049528	Tenm4	up	1.55	0.000644	0.0628	chr7(+):95820447-96560297	UCSC	teneurin transmembrane protein 4	Doc, Doc4, ELM, ELM2, l(7)-, l(7)-3Rn, l7, l7Rn3, mKIAA1302, Odz, Odz4, R75022, Ten-m, Ten-m4	23966	--	3639.53	5636.06
GSMG0048311	Tead2	up	1.55	0.00069	0.0669	chr7(+):44865177-44883043	UCSC	TEA domain family member 2	Etdf, ETEF-1, ETF, TEAD-, TEAD-2, TEF-4, TEF4	21677	--	1852.06	2866.95
GSMG0062479	Tmsb4x	up	1.55	1.49e-05	0.00207	chrX(-):165990089-165992214	UCSC	thymosin, beta 4, X chromosome	Ptmb, Ptmb4, Tb4, Tbeta, Tbeta4	19241	ENSMUSG00000049775	3208.91	4966.75
GSMG0004888	Ikbip	up	1.55	6.82e-05	0.00846	chr10(+):90918901-90938474	UCSC	IKBKB interacting protein	1200009F10Rik, 1700023M03Rik, D18354, Ikip	67454	--	1190.95	1841.94
GSMG0039579	Pink1	up	1.55	0.00344	0.227	chr4(-):138040720-138053607	UCSC	PTEN induced putative kinase 1	1190006F07Rik, AU042772, AW557854, br, BRPK, mFLJ00387	68943	ENSMUSG00000028756	579.38	894.76
GSMG0029123	Endog	up	1.54	0.0202	0.664	chr2(+):30061504-30064081	UCSC	endonuclease G	NULL	13804	ENSMUSG00000015337	257.23	397.13
GSMG0016964	Prxl2a	up	1.54	0.0132	0.525	chr14(-):40715692-40735790	UCSC	peroxiredoxin like 2A	5730469M10Rik, Ad, Adrx, AU040822, Fam21, Fam213a, Pamm	70564	--	873.67	1344.32
GSMG0020659	--	up	1.54	0.00192	0.148	chr16(+):19946856-19947966	UCSC	--	NULL	--	--	375.11	577.62
GSMG0027505	Aldh1a1 // E030003E18Rik	up	1.54	0.000901	0.0817	chr19(+):20469947-20620827	UCSC	aldehyde dehydrogenase family 1, subfamily A1 // RIKEN cDNA E030003E18 gene	1700127G21Rik, Ahd, Ahd-, Ahd-2, Ahd2, ALD, ALDH-E1, Aldh1, Aldh1a2, ALHDII, E1, Ral, Raldh1	11668, 320092	ENSMUSG00000053279	3576.29	5500.44
GSMG0009868	Pdk2	up	1.54	0.0107	0.468	chr11(-):94917085-94932197	UCSC	pyruvate dehydrogenase kinase, isoenzyme 2	NULL	18604	ENSMUSG00000038967	276.33	424.72
GSMG0048333	Dbp	up	1.54	0.0076	0.38	chr7(+):45354671-45359627	UCSC	D site albumin promoter binding protein	NULL	13170	--	671.28	1032.65
GSMG0001178	Igsf9	up	1.54	0.0195	0.653	chr1(+):172309780-172326445	UCSC	immunoglobulin superfamily, member 9	644ETD8, Das, Dasm1, Kiaa1355-hp, mKIAA1355, Ncaml, NR, NRT1	93842	--	1435.07	2204.37
GSMG0011093	Acot1	up	1.54	0.00023	0.0258	chr12(+):84056263-84065147	UCSC	acyl-CoA thioesterase 1	ACH, ACH2, CTE-, CTE-1, CTE-I, Cte1, D12Ucl, D12Ucla1	26897	ENSMUSG00000072949	1904.2	2925.78
GSMG0047108	Tpi1	up	1.54	0.0104	0.461	chr6(-):124787549-124791125	UCSC	triosephosphate isomerase 1	AI255506, TIM, Tpi, Tpi-1	21991	ENSMUSG00000023456	38967.6	59861.4
GSMG0041818	Mxd4	up	1.53	0.000679	0.0661	chr5(-):34333308-34345065	UCSC	Max dimerization protein 4	2810410A03Rik, bHLHc1, bHLHc12, Mad, Mad4	17122	ENSMUSG00000037235	1951.13	2994.42
GSMG0038520	Cdkn2a	up	1.53	0.00235	0.173	chr4(-):89192710-89212856	UCSC	cyclin dependent kinase inhibitor 2A	A, Arf, ARF-, ARF-INK4a, INK4, INK4a-ARF, Ink4a/Arf, MTS, MTS1, p1, p16, p16(INK4a), p16I, p16INK4a, p19, p19, p19ARF, Pct, Pctr1	12578	--	663.44	1018.35
GSMG0036899	Pgm1	up	1.53	0.00655	0.344	chr4(+):99786648-99844491	UCSC	phosphoglucomutase 1	2610020G18Rik, AA407108, AI098105, Pgm, Pgm-, Pgm-2, Pgm1a, Pgm2	72157	--	778.6	1195.32
GSMG0006038	Col6a2	up	1.53	0.0135	0.531	chr10(-):76431590-76459464	UCSC	collagen, type VI, alpha 2	Col6, Col6a-2	12834	--	231.35	354.92
GSMG0005809	Ddit4	up	1.52	9.49e-05	0.0115	chr10(-):59785497-59787592	UCSC	DNA-damage-inducible transcript 4	5830413E08Rik, AA415483, Dig, dig2, REDD, REDD1, Rtp8, Rtp801	74747	ENSMUSG00000020108	14749.5	22410.9
GSMG0041795	Spon2	up	1.52	0.00093	0.0839	chr5(-):33355515-33375582	UCSC	spondin 2, extracellular matrix protein	2310045I24Rik, AI504350, M-s, M-spondin, Mi, Mindin, Mspondin	100689	--	1186.55	1803.68
GSMG0035886	Gstm2	up	1.52	0.0013	0.111	chr3(-):107889015-107893769	UCSC	glutathione S-transferase, mu 2	Gstb, Gstb-, Gstb-2, Gstb2	14863	ENSMUSG00000040562	495.98	752.16
GSMG0037586	Ctnnbip1	up	1.52	0.000397	0.0424	chr4(+):149602697-149651182	UCSC	catenin beta interacting protein 1	1110008O09Rik, 2310001I19Rik, AW457332, Catn, Catnbip1, IC, Icat	67087	--	689.12	1045.13
GSMG0039796	Smim1	up	1.51	0.000318	0.0348	chr4(-):154104927-154110687	UCSC	small integral membrane protein 1	0610011H04Rik, 1190007F08Rik, 2700009I11Rik	68859	--	738.42	1118.32
GSMG0004729	Tmem263	up	1.51	8.44e-05	0.0104	chr10(+):84938491-84956482	UCSC	transmembrane protein 263	AI5974, AI597468	103266	ENSMUSG00000060935	1197.96	1813.92
GSMG0012932	Marcksl1-ps4	up	1.51	0.00336	0.224	chr13(+):4298734-4302842	UCSC	MARCKS-like 1, pseudogene 4	Gm16264, Mlp, Mlp-rs4, Mrp, Mrp-rs4	111002	--	733.88	1110.2
GSMG0008534	Map2k6	up	1.51	0.00186	0.145	chr11(+):110289928-110416348	UCSC	mitogen-activated protein kinase kinase 6	MAPKK6, MEK6, MKK6, Prkm, Prkmk6, SAP, SAPKK3	26399	--	638.82	963.5
GSMG0006070	Pfkl	up	1.51	0.00236	0.173	chr10(-):77820827-77845641	UCSC	phosphofructokinase, liver, B-type	AA407869, ATP-PFK, PFK-B, PFK-L	18641	ENSMUSG00000020277	9606.76	14482.5
GSMG0046092	Rny1	up	1.51	0.00103	0.0913	chr6(-):47765004-47765114	UCSC	RNA, Y1 small cytoplasmic, Ro-associated	NULL	19872	ENSMUSG00000065701	5002.54	7541.1
GSMG0044576	Dqx1	up	1.51	0.0448	0.932	chr6(+):83034825-83044200	UCSC	DEAQ RNA-dependent ATPase	2310066E11Rik	93838	ENSMUSG00000009145	480.27	723.59
GSMG0014653	Ctla2b	up	1.5	0.013	0.522	chr13(-):61043165-61045261	UCSC	cytotoxic T lymphocyte-associated protein 2 beta	AW545568, Ctla-, Ctla-2b	13025	--	271.16	407.76
GSMG0028965	Gm13375	up	1.5	0.00383	0.249	chr2(+):20973685-20975159	UCSC	predicted gene 13375	NULL	433408	--	343.65	517.33
GSMG0020276	Rapgef3	up	1.5	0.0032	0.215	chr15(-):97642651-97665554	UCSC	Rap guanine nucleotide exchange factor (GEF) 3	2310016P22Rik, 9330170P05Rik, Epa, Epac, Epac1	223864	--	780.18	1171.96
GSMG0042009	Gm3716	up	1.5	0.00096	0.0857	chr5(-):64751205-64768043	UCSC	predicted gene 3716	Gm1683	100042198	ENSMUSG00000105402	530.69	797.24
GSMG0013419	Tspan17	up	1.5	0.000356	0.0383	chr13(+):54937215-54944581	UCSC	tetraspanin 17	2210021G21Rik, AI047581, Fbxo2, Fbxo23, Tm4sf1, Tm4sf17	74257	--	771.86	1159.43
GSMG0034826	Gbp5	down	1965.1	1.47e-13	3.72e-11	chr3(+):142199738-142228105	UCSC	guanylate binding protein 5	5330409J06Rik, Gbp, Gbp5a	229898	ENSMUSG00000105504	368.49	0
GSMG0038501	Ifnb1	down	136.43	6.93e-10	1.32e-07	chr4(-):88440262-88441031	UCSC	interferon beta 1, fibroblast	If, If1da1, Ifb, IFN-b, IFN-beta, IFNB	15977	ENSMUSG00000048806	136.34	0.9
GSMG0042232	Cxcl10	down	108.1	3.08e-32	1.49e-29	chr5(-):92494500-92496749	UCSC	chemokine (C-X-C motif) ligand 10	C7, CRG-, CRG-2, gIP-, gIP-10, Ifi, Ifi10, IN, INP10, IP, IP-, IP-10, IP10, mob-, mob-1, Scyb1, Scyb10	15945	ENSMUSG00000034855	12575.7	116.43
GSMG0028432	Ifit1bl2	down	89	4.12e-15	1.17e-12	chr19(-):34594449-34618144	UCSC	interferon induced protein with tetratricopeptide repeats 1B like 2	2010002M12Rik, AW412491, Ifit1b	112419	ENSMUSG00000067297	1608.01	17.85
GSMG0011864	Rsad2	down	82.91	4.14e-10	8.11e-08	chr12(-):26492742-26506451	UCSC	radical S-adenosyl methionine domain containing 2	2510004L01Rik, cig, cig5, v, Vi, Vig1	58185	ENSMUSG00000020641	4868.86	58.69
GSMG0027634	Ifit3	down	81.12	8.81e-175	1.47e-170	chr19(+):34560927-34566436	UCSC	interferon-induced protein with tetratricopeptide repeats 3	Ifi, Ifi49, P49	15959	ENSMUSG00000074896	17415.2	214.41
GSMG0039844	Isg15	down	75.36	3.03e-27	1.27e-24	chr4(-):156283881-156285275	UCSC	ISG15 ubiquitin-like modifier	G1p, G1p2, IGI15, IP17, Irfp, UCRP	100038882	ENSMUSG00000035692	10028.2	132.72
GSMG0025919	Gm4951	down	74.83	1.37e-76	2.56e-73	chr18(+):60345148-60380892	UCSC	predicted gene 4951	EG240327, Ifgga2	240327	ENSMUSG00000073555	1247.53	16.63
GSMG0009720	Ccl5	down	74.77	1.57e-58	1.73e-55	chr11(-):83416607-83421345	UCSC	chemokine (C-C motif) ligand 5	MuRa, MuRantes, RA, RANTES, S, Scy, Scya5, SISd, TCP22, TCP228	20304	ENSMUSG00000035042	1045.62	13.61
GSMG0028431	Ifit1bl1	down	70.47	3.02e-151	3.38e-147	chr19(-):34570288-34639825	UCSC	interferon induced protein with tetratricpeptide repeats 1B like 1	Gm14446, Ifit1c	667373	--	4661.64	66.08
GSMG0027637	Ifit1	down	62.85	2.6e-28	1.13e-25	chr19(+):34618279-34627409	UCSC	interferon-induced protein with tetratricopeptide repeats 1	Ifi, Ifi56, ISG, ISG56, P56	15957	ENSMUSG00000034459	55795.1	887.59
GSMG0040952	--	down	59.03	3.29e-11	7.19e-09	chr5(+):115039895-115042002	UCSC	--	NULL	--	--	1598.84	26.9
GSMG0033489	Zbp1	down	58.49	1.61e-27	6.91e-25	chr2(-):173048405-173060715	UCSC	Z-DNA binding protein 1	2010010H03Rik, D, Dai, Dlm1, mZaD, mZaDLM	58203	--	354.52	6.04
GSMG0027635	Ifit3b	down	58.08	3.95e-183	1.32e-178	chr19(+):34585329-34590801	UCSC	interferon-induced protein with tetratricopeptide repeats 3B	I830012O16Rik	667370	ENSMUSG00000062488	14901.3	256.48
GSMG0034829	Gbp3	down	56.38	2.32e-136	1.55e-132	chr3(+):142265805-142278974	UCSC	guanylate binding protein 3	AW228655, GBP-3, GBP-4, Gbp4	55932	--	3645.42	64.15
GSMG0010619	Cmpk2	down	52.19	6.14e-73	1.03e-69	chr12(+):26519203-26529834	UCSC	cytidine monophosphate (UMP-CMP) kinase 2, mitochondrial	1200004E04Rik, TDK, TDKI, Tyk, Tyki	22169	ENSMUSG00000020638	3374.39	63.82
GSMG0036198	Ifi44l	down	51.45	7.21e-32	3.45e-29	chr3(-):151464376-151468528	UCSC	interferon-induced protein 44 like	H-28, H28, H28-1, NS11, NS1178	15061	ENSMUSG00000039146	414.52	7.96
GSMG0040951	Oasl2	down	51.08	5.83e-107	2.69e-103	chr5(+):115034995-115050306	UCSC	2'-5' oligoadenylate synthetase-like 2	M1204, Mmu-, Mmu-OASL, Oasl	23962	ENSMUSG00000029561	3004.45	58.18
GSMG0034307	Sprr2f	down	40.6	4.48e-19	1.53e-16	chr3(+):92272494-92273749	UCSC	small proline-rich protein 2F	NULL	20760	ENSMUSG00000050635	255.09	6.68
GSMG0025921	Iigp1	down	40.45	1.23e-79	2.58e-76	chr18(+):60506688-60525699	UCSC	interferon inducible GTPase 1	2900074L10Rik, AI046432, AW111922, Ifgga1, Iigp, Ir, Irga6	60440	--	6954.77	170.99
GSMG0053391	Ddx60	down	38.67	1.93e-13	4.81e-11	chr8(+):62381120-62490735	UCSC	DExD/H box helicase 60	9830118M07	234311	ENSMUSG00000037921	1208.19	31.01
GSMG0034828	Gbp7	down	37.23	9.5e-64	1.27e-60	chr3(+):142236097-142255912	UCSC	guanylate binding protein 7	9830147J24Rik	229900	--	1055.37	28.38
GSMG0036197	Ifi44	down	34.26	1.1e-70	1.76e-67	chr3(-):151436559-151455548	UCSC	interferon-induced protein 44	A430056A10Rik, AW261460, MTAP, MTAP44, p4, p44	99899	ENSMUSG00000028037	10182.4	296.2
GSMG0010017	Dhx58	down	33.38	7.93e-68	1.15e-64	chr11(-):100585530-100595097	UCSC	DEXH (Asp-Glu-X-His) box polypeptide 58	B430001I08Rik, D11Lgp, D11Lgp2e, Lgp2, LP, LPG2, RLR-3	80861	ENSMUSG00000017830	1449.6	42.96
GSMG0034827	Gbp2b	down	30.33	9.64e-55	8.49e-52	chr3(+):142300607-142324937	UCSC	guanylate binding protein 2b	Gbp, Gbp-, Gbp-1, Gbp1, Mag-, Mag-1, Mp, Mpa, Mpa-1, Mpa1	14468	ENSMUSG00000040264	1827.2	60.49
GSMG0052735	Irf7	down	30	1.24e-101	3.76e-98	chr7(-):140842619-140846337	UCSC	interferon regulatory factor 7	NULL	54123	--	9482.09	315.02
GSMG0021287	Mx2	down	27.21	6.45e-64	9e-61	chr16(+):97336504-97362105	UCSC	MX dynamin-like GTPase 2	AI528743, Mx-2	17858	ENSMUSG00000023341	8733.15	319.89
GSMG0009133	Gm5431	down	26.92	1.45e-33	7.23e-31	chr11(-):48778249-48792980	UCSC	predicted gene 5431	EG432555, Irgb9b8	432555	ENSMUSG00000058163	533.67	19.39
GSMG0034830	Gbp2	down	24.28	1.09e-16	3.29e-14	chr3(+):142326403-142343767	UCSC	guanylate binding protein 2	NULL	14469	ENSMUSG00000028270	3524.36	145.33
GSMG0007888	Slfn3	down	22.24	4.85e-25	1.94e-22	chr11(+):83082156-83109098	UCSC	schlafen 3	NULL	20557	ENSMUSG00000018986	313.37	14
GSMG0007284	Ifi47 // Olfr56	down	20.9	3.27e-48	2.49e-45	chr11(+):48941560-49026214	UCSC	interferon gamma inducible protein 47 // olfactory receptor 56	47kD, 47kDa, IF, IF7, Ifggc1, Ig, Igrd, Ii, Iigp4, Iipg4, IRG-, IRG-47, Irgd, MOR276, MOR276-1	15953, 18356	ENSMUSG00000040328	1217.05	57.73
GSMG0000505	--	down	20.79	3.69e-44	2.52e-41	chr1(+):85613199-85616397	UCSC	--	NULL	--	--	1023.06	48.74
GSMG0007427	--	down	18.92	5.87e-36	3.17e-33	chr11(+):58093093-58095600	UCSC	--	NULL	--	--	670.82	35.12
GSMG0018561	Apol9b	down	18.54	3.37e-15	9.64e-13	chr15(+):77613270-77620581	UCSC	apolipoprotein L 9b	2310016F22Rik	71898	--	13715.2	739.39
GSMG0019824	Apol9a	down	17.75	2.44e-40	1.49e-37	chr15(-):77287989-77295280	UCSC	apolipoprotein L 9a	NULL	223672	--	1215.26	67.74
GSMG0044992	Usp18	down	16.9	1.58e-116	8.82e-113	chr6(+):121222863-121247876	UCSC	ubiquitin specific peptidase 18	1110058H21Rik, AW047653, Ubp15, UBP4, UBP43	24110	ENSMUSG00000030107	13017.6	769.6
GSMG0007425	Igtp	down	16.3	1.28e-137	1.07e-133	chr11(+):58090381-58098417	UCSC	interferon gamma induced GTPase	AW558444, Irg, Irgm3	16145	ENSMUSG00000078853	9426.16	578.2
GSMG0052265	--	down	16.2	8.31e-53	7.14e-50	chr7(-):106109600-106128397	UCSC	--	NULL	--	--	8740.78	538.6
GSMG0021664	Parp14	down	15.89	1.2e-103	4.01e-100	chr16(-):35653248-35691870	UCSC	poly (ADP-ribose) polymerase family, member 14	1600029O10Rik, ARTD8, BC021340, Coa, CoaSt6, mKIAA1268	547253	ENSMUSG00000034422	9916.9	623.65
GSMG0020716	Rtp4	down	15.86	5.33e-82	1.19e-78	chr16(+):23428669-23432972	UCSC	receptor transporter protein 4	5830458K16Rik, Ifrg28	67775	--	9053.89	569.75
GSMG0052264	--	down	14.97	2.24e-57	2.14e-54	chr7(-):106103446-106106935	UCSC	--	NULL	--	--	13314.4	888.1
GSMG0000504	Sp100	down	14.27	1.09e-83	2.6e-80	chr1(+):85577709-85637719	UCSC	nuclear antigen Sp100	A430075G10Rik	20684	--	3216.67	224.75
GSMG0041048	Oas1b	down	14.12	0.000141	0.0164	chr5(+):120950700-120962228	UCSC	2'-5' oligoadenylate synthetase 1B	F, Flv, L, L1, Mmu-L, Mmu-L1, O, Oas1, Oi, Oias-2, Oias2, W, Wnv	23961	ENSMUSG00000029605	1491.45	105.63
GSMG0027633	Ifit2	down	13.87	2.55e-51	2.08e-48	chr19(+):34528094-34553934	UCSC	interferon-induced protein with tetratricopeptide repeats 2	AV302338, GARG-39, Ifi, IFI-54K, Ifi54, P54	15958	ENSMUSG00000045932	18131	1308.01
GSMG0007887	Slfn4	down	13.8	9.35e-17	2.85e-14	chr11(+):83066012-83081042	UCSC	schlafen 4	AI450778	20558	--	571.52	40.83
GSMG0000242	Stat1	down	13.37	3.67e-105	1.36e-101	chr1(+):52158595-52201024	UCSC	signal transducer and activator of transcription 1	2010005J02Rik, AA408197	20846	--	31068.8	2324.07
GSMG0007426	Irgm2	down	13.16	4.12e-76	7.25e-73	chr11(+):58105800-58113608	UCSC	immunity-related GTPase family M member 2	AI481100, Gt, GTPI, Ifggd2, Ii, Iigp2	54396	ENSMUSG00000069874	11081.6	841.44
GSMG0040953	Oasl1	down	13.08	6.04e-19	2.02e-16	chr5(+):115061298-115075974	UCSC	2'-5' oligoadenylate synthetase-like 1	7530414C13Rik, oasl9	231655	--	350.2	26.45
GSMG0042921	Oas3	down	12.92	0.0197	0.657	chr5(-):120891163-120915724	UCSC	2'-5' oligoadenylate synthetase 3	Oa, Oasl10	246727	ENSMUSG00000032661	10909.2	844.21
GSMG0007685	Xaf1	down	12.71	1.6e-58	1.73e-55	chr11(+):72192455-72204559	UCSC	XIAP associated factor 1	Fbox39	327959	--	5392.54	423.28
GSMG0042920	Oas2	down	11.94	2.6e-48	2.02e-45	chr5(-):120868398-120887918	UCSC	2'-5' oligoadenylate synthetase 2	Oa, Oasl11	246728	--	7237.73	605.25
GSMG0042337	Gbp4	down	11.86	1.46e-34	7.51e-32	chr5(-):105263630-105287452	UCSC	guanylate binding protein 4	AW228052, Mag-, Mag-2, Mp, Mpa, Mpa-2, Mpa2	17472	ENSMUSG00000079363	601.97	50.86
GSMG0052726	Ifitm3	down	11.18	1.24e-06	0.000192	chr7(-):140589503-140590672	UCSC	interferon induced transmembrane protein 3	1110004C05Rik, Cd225, Cdw217, DSPA2b, Fg, Fgls, fr, IP, IP15, mil, mil-1	66141	ENSMUSG00000025492	6063.92	542.36
GSMG0052214	Trim30a	down	10.6	6.98e-55	6.31e-52	chr7(-):104058232-104114368	UCSC	tripartite motif-containing 30A	Rp, Rpt, Rpt-1, Rpt1, Trim, Trim30	20128	ENSMUSG00000030921	5501	518.19
GSMG0007883	Slfn5	down	9.69	1.96e-37	1.11e-34	chr11(+):82842707-82855676	UCSC	schlafen 5	AI956840	327978	ENSMUSG00000054404	1366.15	140.63
GSMG0057440	Uba7	down	9.25	2.67e-41	1.72e-38	chr9(+):107852759-107861257	UCSC	ubiquitin-like modifier activating enzyme 7	1300004C08Rik, Ube1, Ube1l	74153	ENSMUSG00000032596	1513.83	163.49
GSMG0023088	Tap1	down	9.15	5.07e-24	1.95e-21	chr17(+):34406526-34416199	UCSC	transporter 1, ATP-binding cassette, sub-family B (MDR/TAP)	ABC17, Abcb, Abcb2, APT1, Ham, Ham-, Ham-1, Ham1, MTP, MTP1, PSF, PSF1, RI, RING4, T, TAP, Tap-1, Y3	21354	--	1567.97	170.8
GSMG0046006	Parp12	down	9.1	4.23e-99	1.18e-95	chr6(-):39054837-39095287	UCSC	poly (ADP-ribose) polymerase family, member 12	9930021O16, AA409132, AA536654, ARTD12, PARP-12, Zc3hdc1	243771	ENSMUSG00000038507	4132.67	453.74
GSMG0022135	Mx1	down	9.02	5.13e-41	3.24e-38	chr16(-):97248235-97264108	UCSC	MX dynamin-like GTPase 1	AI893580, Mx, Mx-1	17857	ENSMUSG00000000386	2075.5	230.8
GSMG0032030	Ifih1	down	8.93	7.26e-87	1.87e-83	chr2(-):62423633-62476600	UCSC	interferon induced with helicase C domain 1	9130009C22Rik, Heli, Helicard, Hlcd, MDA, MDA-, MDA5, RLR-2	71586	--	4862.81	544.48
GSMG0029594	Ube2l6	down	8.46	4.33e-55	4.02e-52	chr2(+):84629170-84640520	UCSC	ubiquitin-conjugating enzyme E2L 6	2810489I21Rik, RIG, RIG-B, Ubce8, UBCH8, Ubcm8	56791	ENSMUSG00000027078	5835.76	688.82
GSMG0008667	Rnf213	down	8.42	2.16e-31	1.02e-28	chr11(+):119280925-119378244	UCSC	ring finger protein 213	6030403J01, D11Ertd759, D11Ertd759e, mysterin	672511	ENSMUSG00000070327	5767.83	684.23
GSMG0055162	Bst2	down	8.01	6.42e-107	2.69e-103	chr8(-):71986902-71990116	UCSC	bone marrow stromal cell antigen 2	2310015I10Rik, Bst-, Bst-2, C87040, CD317, DAMP-1, GRE, GREG	69550	ENSMUSG00000046718	12421.8	1551.31
GSMG0023173	Gm6034	down	7.72	1.16e-11	2.6e-09	chr17(+):36353853-36369537	UCSC	predicted gene 6034	EG547347, H2-gs14-2	547347	ENSMUSG00000073407	294.03	37.63
GSMG0049690	Trim34a	down	7.65	5.8e-26	2.34e-23	chr7(+):103893662-103911446	UCSC	tripartite motif-containing 34A	Trim, Trim34, Trim34-1	94094	--	882.36	115.07
GSMG0052215	Trim30d	down	7.62	0.000226	0.0254	chr7(-):104119224-104157058	UCSC	tripartite motif-containing 30D	AI451617, Trim, TRIM30, TRIM30-3, Trim79	209387	--	967.46	126.74
GSMG0044389	Herc6	down	7.28	3.77e-27	1.54e-24	chr6(+):57453681-57642121	UCSC	hect domain and RLD 6	1700121D12Rik, 2510038N07Rik, 4930427L17Rik, AI451296, CEB1, Herc, Herc5	67138	ENSMUSG00000029798	1992.87	274.54
GSMG0042336	Gbp9	down	7.02	2.26e-31	1.05e-28	chr5(-):105224332-105258158	UCSC	guanylate-binding protein 9	NULL	236573	--	2757.09	391.76
GSMG0020835	Parp9	down	6.9	1.45e-62	1.86e-59	chr16(+):35758840-35792991	UCSC	poly (ADP-ribose) polymerase family, member 9	ARTD9, AW214463, Bagl, Bal, BC003281, PARP-9	80285	--	7974.56	1156.94
GSMG0027589	Cd274	down	6.64	6.47e-17	2.01e-14	chr19(+):29344838-29365496	UCSC	CD274 antigen	A530045L16Rik, B7h1, PD-, Pdcd1l, Pdcd1l1, Pdcd1lg1, Pdl1	60533	ENSMUSG00000016496	371.68	55.93
GSMG0045725	--	down	6.6	2.24e-44	1.56e-41	chr6(-):3336772-3339354	UCSC	--	NULL	--	--	2761.17	417.65
GSMG0052147	Trim21	down	6.6	8.42e-37	4.62e-34	chr7(-):102207127-102214689	UCSC	tripartite motif-containing 21	Ro, Ro52, S, Ssa1	20821	--	1458.64	221.23
GSMG0045724	--	down	6.47	1.55e-38	8.95e-36	chr6(-):3333194-3346104	UCSC	--	NULL	--	--	6708.96	1036.65
GSMG0042925	Oas1a	down	6.34	4.77e-58	4.99e-55	chr5(-):121034319-121045588	UCSC	2'-5' oligoadenylate synthetase 1A	L, L3	246730	ENSMUSG00000052776	11627	1835.11
GSMG0021665	Dtx3l	down	6.14	1.51e-57	1.49e-54	chr16(-):35746882-35759397	UCSC	deltex 3-like, E3 ubiquitin ligase	AU042200, BC023741	209200	ENSMUSG00000049502	6471.17	1055.27
GSMG0037910	Ddx58	down	6.12	2.41e-69	3.67e-66	chr4(-):40203777-40239827	UCSC	DEAD/H box helicase 58	6430573D20Rik, C330021E21, RI, RIG-I, RLR-1	230073	ENSMUSG00000040296	6190.87	1010.41
GSMG0002792	Ifi203	down	5.68	1.19e-39	6.98e-37	chr1(-):173747971-173770240	UCSC	interferon activated gene 203	Ifi203a, Ifi203b, Mndal	15950	--	4756.56	836.12
GSMG0012754	Ifi27l2a	down	5.65	2.28e-23	8.58e-21	chr12(-):103400132-103409939	UCSC	interferon, alpha-inducible protein 27 like 2A	2310061N23Rik, Ifi, Ifi27, Isg12, Isg12(b1)	76933	ENSMUSG00000079017	2899.82	512.66
GSMG0019778	Parp10	down	5.61	9.21e-45	6.56e-42	chr15(-):76117193-76127641	UCSC	poly (ADP-ribose) polymerase family, member 10	ARTD10, PARP-10	671535	--	7688.81	1370.84
GSMG0054864	Tlr3	down	5.54	4.86e-29	2.2e-26	chr8(-):45848702-45863656	UCSC	toll-like receptor 3	AI957183	142980	--	2423.42	437.71
GSMG0059851	Trex1	down	5.47	2.4e-61	2.98e-58	chr9(-):108883399-108888798	UCSC	three prime repair exonuclease 1	AU041952	22040	--	3809.66	696.94
GSMG0033583	Helz2	down	5.45	3.12e-29	1.43e-26	chr2(-):180869408-180883821	UCSC	helicase with zinc finger 2, transcriptional coactivator	mKIAA1769, mPDIP1, PDIP1, Pric285	229003	--	5791.07	1061.55
GSMG0005225	Stat2	down	5.35	1.16e-39	6.94e-37	chr10(+):128106367-128128722	UCSC	signal transducer and activator of transcription 2	1600010G07Rik, AW496480	20847	ENSMUSG00000040033	11612.1	2169.44
GSMG0009132	Irgm1	down	5.1	3.09e-22	1.09e-19	chr11(-):48752795-48762513	UCSC	immunity-related GTPase family M member 1	If, Ifggd3, Ifi1, Ii, Iigp3, Iipg3, Ir, Irgm, LRG-	15944	--	49272.5	9664.85
GSMG0009705	Slfn9	down	5.08	0.00756	0.38	chr11(-):82869238-82882658	UCSC	schlafen 9	9830137M10Rik	237886	ENSMUSG00000069793	1509.61	297.57
GSMG0002791	Mndal	down	5.01	1.92e-28	8.55e-26	chr1(-):173684787-173707754	UCSC	myeloid nuclear differentiation antigen like	Gm2785, Ifi2, Ifi212	100040462	--	907.96	180.83
GSMG0023090	Tap2	down	4.96	1.27e-14	3.47e-12	chr17(+):34423453-34435295	UCSC	transporter 2, ATP-binding cassette, sub-family B (MDR/TAP)	ABC18, Abcb, Abcb3, AI462429, APT2, Ham, Ham-, Ham-2, Ham2, jas, MTP, MTP2, PS, PSF2, RING11, Tap, Tap-2, Y1	21355	ENSMUSG00000024339	821.67	165.09
GSMG0008203	Ifi35	down	4.9	4.55e-21	1.57e-18	chr11(+):101339236-101349527	UCSC	interferon-induced protein 35	2010008K16Rik, AW986054, ifi-35, IFP, IFP35	70110	ENSMUSG00000010358	545.92	111.61
GSMG0038065	Trim14	down	4.82	4.78e-11	1.02e-08	chr4(-):46493781-46536146	UCSC	tripartite motif-containing 14	5830400N10Rik, pub	74735	ENSMUSG00000039853	239.44	49.7
GSMG0025299	Eif2ak2	down	4.35	1.91e-46	1.39e-43	chr17(-):79159979-79190001	UCSC	eukaryotic translation initiation factor 2-alpha kinase 2	2310047A08Rik, 4732414G15Rik, AI467567, AI747578, P, Pkr, Prkr, Ti, Tik	19106	ENSMUSG00000024079	3445.22	792.81
GSMG0010007	Hap1	down	4.33	3.23e-18	1.05e-15	chr11(-):100238153-100246967	UCSC	huntingtin-associated protein 1	HAP, HAP-1	15114	--	5361.93	1238.31
GSMG0033424	Znfx1	down	4.19	1.31e-34	6.84e-32	chr2(-):166877719-166904937	UCSC	zinc finger, NFX1-type containing 1	AI481105, Astx3	98999	--	14074.9	3357.03
GSMG0002559	Tor3a	down	4.18	4.92e-37	2.74e-34	chr1(-):156481187-156501927	UCSC	torsin family 3, member A	A, Adir	30935	ENSMUSG00000060519	4963.2	1187.68
GSMG0052211	Trim12c // Trim5	down	4.15	2.9e-34	1.47e-31	chr7(-):103913689-104002570	UCSC	tripartite motif-containing 12C // tripartite motif-containing 5	9230105E10Rik, EG667823, Gm8833, Trim12, Trim12-2	319236, 667823	ENSMUSG00000060441	1643.4	395.89
GSMG0000285	Spats2l	down	3.96	6.18e-15	1.73e-12	chr1(+):57813576-57987556	UCSC	spermatogenesis associated, serine-rich 2-like	2810022L02Rik, A230104H11Rik, AA987173, AI480531, AI842453, AW413586	67198	--	1601.53	404.78
GSMG0002788	Ifi207	down	3.93	1.64e-11	3.65e-09	chr1(-):173550996-173569375	UCSC	interferon activated gene 207	AI6078, AI607873, Pyh, Pyhin-A, pyhinA	226691	ENSMUSG00000073490	423.87	107.36
GSMG0055566	Psmb10	down	3.85	4.72e-11	1.01e-08	chr8(-):106662360-106665024	UCSC	proteasome (prosome, macropain) subunit, beta type 10	Mecl, Mecl-, Mecl-1, Mecl1	19171	ENSMUSG00000031897	1505.85	391.49
GSMG0002790	Ifi211	down	3.84	1.12e-15	3.24e-13	chr1(-):173723907-173740612	UCSC	interferon activated gene 211	A730048F03, ifi-205-B, Ifi20, Ifi205b, Mn, Mnda	381308	ENSMUSG00000026536	1532.06	399.02
GSMG0007884	Slfn2	down	3.83	3.78e-49	3.01e-46	chr11(+):82955938-82961502	UCSC	schlafen 2	Shl, Shlf2	20556	ENSMUSG00000072620	22654.2	5913.05
GSMG0045726	Samd9l	down	3.76	6.33e-22	2.21e-19	chr6(-):3372260-3399573	UCSC	sterile alpha motif domain containing 9-like	AA175286, ESTM2, ESTM25, mKIAA2005	209086	ENSMUSG00000047735	36245.8	9649.13
GSMG0028178	AW112010	down	3.72	8.32e-07	0.000131	chr19(-):11024977-11027930	UCSC	expressed sequence AW112010	NULL	107350	ENSMUSG00000075010	1332.67	358.94
GSMG0024623	H2-K2	down	3.6	3.13e-09	5.85e-07	chr17(-):34193633-34197765	UCSC	histocompatibility 2, K region locus 2	EG630499, Gm7035, H-2K1, H-2K1K, H-2K2, H2-K1	630499	ENSMUSG00000067203	603.76	168.58
GSMG0023139	H2-Q4	down	3.56	2.27e-27	9.62e-25	chr17(+):35598592-35604266	UCSC	histocompatibility 2, Q region locus 4	H-2Q4, H2-D1, H2-Gs1, H2-Gs10, Qa, Qa-, Qa-4, Qa4, Qat-, Qat-4, Qb-1, Qb1	15015	ENSMUSG00000035929	3508.28	987.01
GSMG0034254	Adar	down	3.44	3.21e-27	1.32e-24	chr3(+):89622328-89660761	UCSC	adenosine deaminase, RNA-specific	AD, Adar1, Adar1p110, Adar1p150, AV242451, DRADA, mZa, mZaADAR	56417	--	10302.5	2995.75
GSMG0031957	Nmi	down	3.43	7.27e-07	0.000116	chr2(-):51838511-51863220	UCSC	N-myc (and STAT) interactor	NULL	64685	--	255.66	74.1
GSMG0021366	Socs1	down	3.31	2.52e-12	5.81e-10	chr16(-):10600104-10603402	UCSC	suppressor of cytokine signaling 1	Cis, Cish1, Cish7, JA, JAB, SOC, SOCS-1, SS, SSI-1	12703	--	601.79	181.41
GSMG0024624	H2-K1	down	3.28	3.67e-24	1.45e-21	chr17(-):34214987-34219321	UCSC	histocompatibility 2, K1, K region	H-2K, H-2K(d), H2-D1, H2-K, H2-K_p, K-f	14972	--	4441.23	1355.79
GSMG0002793	Ifi202b	down	3.22	7.07e-43	4.73e-40	chr1(-):173790135-173810410	UCSC	interferon activated gene 202B	Ifbip-1, Ifi202, Ifi202a, Ifi202c, p20, p202	26388	ENSMUSG00000026535	10933.9	3394.69
GSMG0045084	Parp11	down	3.21	2.69e-22	9.59e-20	chr6(+):127423801-127471224	UCSC	poly (ADP-ribose) polymerase family, member 11	5330431N24Rik, AI851877, ARTD11, HI, HIN1L, PARP-11	101187	--	4948.96	1542.53
GSMG0023077	Tapbp	down	3.19	7.59e-14	1.95e-11	chr17(+):34138452-34148265	UCSC	TAP binding protein	D17Wsu91, D17Wsu91e, t, TPN	21356	--	14558	4563.2
GSMG0002551	Tor1aip1	down	3.13	4.31e-24	1.68e-21	chr1(-):155880345-155912226	UCSC	torsin A interacting protein 1	L, LAP1, Lap1B	208263	--	11761.8	3755.1
GSMG0012755	Ifi27l2b	down	3.05	1.15e-22	4.22e-20	chr12(-):103417157-103423482	UCSC	interferon, alpha-inducible protein 27 like 2B	1810023F06Rik, ISG12(b2)	217845	ENSMUSG00000021208	5892.39	1931.99
GSMG0042923	Oas1c	down	3.02	1.23e-07	2.11e-05	chr5(-):120938158-120950612	UCSC	2'-5' oligoadenylate synthetase 1C	O, Oasl2, Oasl5	114643	ENSMUSG00000001166	362.52	120.47
GSMG0023138	H2-Q2	down	2.99	1.66e-10	3.37e-08	chr17(+):35561218-35565740	UCSC	histocompatibility 2, Q region locus 2	BE136769, Gm11132, gs14-2, H-2Q2, H2-D1, H2-K1	15013	ENSMUSG00000091705	464.63	155.46
GSMG0027802	Sfxn2	down	2.98	5.18e-08	9.17e-06	chr19(+):46561804-46586505	UCSC	sideroflexin 2	C79732, F630107H02Rik	94279	ENSMUSG00000025036	512.7	172.1
GSMG0044068	Tmem140	down	2.94	1.03e-17	3.28e-15	chr6(+):34840078-34851881	UCSC	transmembrane protein 140	1110007F12Rik	68487	ENSMUSG00000057137	2294.07	780.22
GSMG0002944	Atf3	down	2.91	3.16e-09	5.88e-07	chr1(-):190902493-190950236	UCSC	activating transcription factor 3	LRG-, LRG-21	11910	ENSMUSG00000026628	7461.27	2563.96
GSMG0007988	Trim25	down	2.87	1.42e-18	4.72e-16	chr11(+):88890228-88911119	UCSC	tripartite motif-containing 25	AA960166, AL022677, EFP, Zfp14, Zfp147	217069	ENSMUSG00000000275	4460.27	1553.14
GSMG0015981	Irf9	down	2.87	1.04e-13	2.67e-11	chr14(+):55841442-55847487	UCSC	interferon regulatory factor 9	Irf, Irf-9, Isgf, Isgf3g, p4, p48	16391	--	2513.37	876.11
GSMG0007378	Irf1	down	2.85	1.86e-11	4.1e-09	chr11(+):53660841-53669200	UCSC	interferon regulatory factor 1	AU020929, Irf, Irf-1	16362	--	2787.14	979.02
GSMG0023147	H2-Q10	down	2.78	3.67e-07	6.02e-05	chr17(+):35780985-35785460	UCSC	histocompatibility 2, Q region locus 10	H-2Q10, H2-K1, Q10, Qa1, Qa10	15007	ENSMUSG00000067235	451.64	162.54
GSMG0001625	Mitd1	down	2.76	4.52e-16	1.32e-13	chr1(-):37913882-37929493	UCSC	MIT, microtubule interacting and transport, domain containing 1	1500032H18Rik	69028	--	1578.78	571.92
GSMG0008206	Tmem106a	down	2.76	1.27e-08	2.29e-06	chr11(+):101473066-101482612	UCSC	transmembrane protein 106A	0610008L10Rik, AI043106, BC022145	217203	--	440.85	160.16
GSMG0031402	Ogfr	down	2.75	2.6e-23	9.66e-21	chr2(+):180231200-180237630	UCSC	opioid growth factor receptor	2010013E17Rik	72075	ENSMUSG00000049401	7638.84	2775.51
GSMG0033292	Samhd1	down	2.69	6.16e-13	1.46e-10	chr2(-):156939453-156977086	UCSC	SAM domain and HD domain, 1	E330031J07Rik, Mg11, mSAMHD1	56045	--	2064.24	766.76
GSMG0023075	Daxx	down	2.68	1.46e-22	5.31e-20	chr17(+):34128419-34134563	UCSC	Fas death domain-associated protein	NULL	13163	--	5560.49	2074.67
GSMG0013354	Fbxw17	down	2.59	6.14e-13	1.46e-10	chr13(+):50571898-50587817	UCSC	F-box and WD-40 domain protein 17	1110064L07Rik, C85886	109082	--	1166.43	451.84
GSMG0009653	Lgals9	down	2.59	2.34e-18	7.69e-16	chr11(-):78853805-78875750	UCSC	lectin, galactose binding, soluble 9	AA407335, AI194909, AI265545, gal, gal-9, galect, galectin-9, Lg, LGA, LGALS35, Lgals5	16859	--	14586.3	5641.78
GSMG0057489	Shisa5	down	2.56	2.37e-16	7.03e-14	chr9(+):108867635-108886860	UCSC	shisa family member 5	2310008D10Rik, 6430628I05Rik, mShisa5, Sc, Scotin	66940	--	16103.6	6279.29
GSMG0024793	Enpp4	down	2.54	2.75e-08	4.9e-06	chr17(-):44407200-44416700	UCSC	ectonucleotide pyrophosphatase/phosphodiesterase 4	4933413N07Rik, AA986363, AI195364, E-NPP4, Gm90	224794	--	3442.29	1357.97
GSMG0024703	H2-D1 // H2-L	down	2.47	4.76e-19	1.61e-16	chr17(+):35481469-35486473	UCSC	histocompatibility 2, D region locus 1 // histocompatibility 2, D region locus L	H-2, H-2D, H-2L, H2-D, H2-K1	14964, 14980	ENSMUSG00000073411	10656.7	4311.95
GSMG0007851	Rnf135	down	2.45	8.21e-10	1.56e-07	chr11(+):80074695-80090588	UCSC	ring finger protein 135	0610037N03Rik, 2410006N06Rik, Riplet, U2-3-0	71956	ENSMUSG00000020707	603.3	246.46
GSMG0025279	Xdh	down	2.44	3.25e-13	8e-11	chr17(-):74190892-74257193	UCSC	xanthine dehydrogenase	X, XO, Xor, Xox, Xox-, Xox-1, Xox1	22436	ENSMUSG00000024066	2226.33	913.75
GSMG0035478	Tlr2	down	2.42	5.29e-09	9.79e-07	chr3(-):83743578-83749074	UCSC	toll-like receptor 2	Ly10, Ly105	24088	ENSMUSG00000027995	622.48	256.99
GSMG0047074	Apobec1	down	2.42	0.0108	0.47	chr6(-):122554751-122579403	UCSC	apolipoprotein B mRNA editing enzyme, catalytic polypeptide 1	Cdar1	11810	--	290.62	119.88
GSMG0027964	Tcirg1	down	2.39	4.45e-16	1.31e-13	chr19(-):3946052-3957133	UCSC	T cell, immune regulator 1, ATPase, H+ transporting, lysosomal V0 protein A3	At, ATP, ATP6a3, Atp6i, ATP6N1C, oc, OC-11, OC-116, OPTB1, Stv1, TIR, TIRC7, Vph1	27060	--	8527.35	3566.06
GSMG0013175	Serpinb9	down	2.37	1.25e-07	2.12e-05	chr13(+):33188523-33201938	UCSC	serine (or cysteine) peptidase inhibitor, clade B, member 9	BB283241, CAP-3, CAP3, ova, ovalbumin, PI, PI-9, PI9, S, Spi6	20723	ENSMUSG00000045827	3754.99	1581.59
GSMG0055896	Casp4	down	2.32	0.000492	0.0508	chr9(+):5308849-5336791	UCSC	caspase 4, apoptosis-related cysteine peptidase	Cas, CASP-11, CASP-4, Casp11, Caspa, Caspl, ich-, ich-3	12363	ENSMUSG00000033538	261.77	112.63
GSMG0036581	Tdrd7	down	2.31	1.52e-17	4.8e-15	chr4(+):45965021-46034765	UCSC	tudor domain containing 7	5730495N10Rik, AI447470, PCTAIRE2BP	100121	--	3635.57	1577.29
GSMG0058839	Pml	down	2.28	4.11e-13	1e-10	chr9(-):58124462-58157071	UCSC	promyelocytic leukemia	1200009E24Rik, AI661194, Trim, Trim19	18854	--	7574.12	3323.29
GSMG0029079	Olfm1	down	2.26	2.73e-07	4.55e-05	chr2(+):28083004-28120748	UCSC	olfactomedin 1	AMY, AW742568, Noe1, OlfA, Pancortin, Pancortin3	56177	--	669.19	295.45
GSMG0017243	Psme2	down	2.26	5.6e-09	1.03e-06	chr14(-):55824897-55828558	UCSC	proteasome (prosome, macropain) activator subunit 2 (PA28 beta)	AA589371, AI788882, PA2, PA28b	19188	--	1150.56	511.05
GSMG0007143	Pnpt1	down	2.25	2.78e-14	7.38e-12	chr11(+):29080744-29112528	UCSC	polyribonucleotide nucleotidyltransferase 1	1200003F12Rik, Old35, P, PNPase, Pnptl1	71701	ENSMUSG00000020464	5974.77	2653.97
GSMG0010351	Lgals3bp	down	2.24	4.31e-13	1.05e-10	chr11(-):118283575-118292787	UCSC	lectin, galactoside-binding, soluble, 3 binding protein	90K, CyC, CyCAP, MAC-2, MAC-2BP, P, Ppicap, Tango, Tango10b	19039	ENSMUSG00000033880	16644.3	7443.92
GSMG0019749	Ly6a	down	2.22	1.34e-06	0.000206	chr15(-):74866726-74869880	UCSC	lymphocyte antigen 6 complex, locus A	Ly-6A, Ly-6A.2, Ly-6A/E, Ly-6E., Ly-6E.1, Sc, Sca, Sca-1, Sca1, T, TAP	110454	--	1247.7	560.64
GSMG0041338	Mafk	down	2.14	6.79e-15	1.88e-12	chr5(+):139777285-139788407	UCSC	v-maf musculoaponeurotic fibrosarcoma oncogene family, protein K (avian)	AW061068, NF-E, NF-E2, Nfe2, Nfe2u	17135	--	6835.45	3187.7
GSMG0049343	Isg20	down	2.12	3.78e-14	9.95e-12	chr7(+):78563172-78570142	UCSC	interferon-stimulated protein	1600023I01Rik, 2010107M23Rik, 20kD, 20kDa, Dn, DnaQL, HEM45	57444	--	4877.18	2297.14
GSMG0043163	Trim56	down	2.11	4.38e-11	9.47e-09	chr5(-):137140138-137145062	UCSC	tripartite motif-containing 56	A130009K11Rik, Gm452, RNF1, RNF109	384309	ENSMUSG00000043279	7125.34	3374.84
GSMG0013595	Erap1	down	2.1	2.37e-06	0.000357	chr13(+):74787964-74841799	UCSC	endoplasmic reticulum aminopeptidase 1	A-LAP, Ar, ARTS-1, Arts1, E, ERAAP, PILSA, PILSAP	80898	ENSMUSG00000021583	1586.21	756.24
GSMG0009135	--	down	2.09	0.0253	0.74	chr11(-):48904902-48905615	UCSC	--	NULL	--	--	232.7	111.15
GSMG0052742	Slc25a22	down	2.09	2.05e-08	3.7e-06	chr7(-):141009662-141017787	UCSC	solute carrier family 25 (mitochondrial carrier, glutamate), member 22	1300006L01Rik, AI060884, Gc1	68267	--	1449.82	693.32
GSMG0054286	Foxf1	down	2.09	0.00141	0.118	chr8(+):121811125-121814893	UCSC	forkhead box F1	AI450827, Foxf, Foxf1a, FREA, Freac, Freac-1, FREAC1, HFH-8, Hfh8	15227	ENSMUSG00000042812	187.35	89.9
GSMG0022987	Rnf8 // Cmtr1 // Gm28043	down	2.07	1.3e-14	3.5e-12	chr17(+):29592437-29924953	UCSC	ring finger protein 8 // cap methyltransferase 1 // predicted gene, 28043	1300018I05Rik, 3830404E21Rik, AI, AI451264, AIP37, Ftsjd, Ftsjd2, laXp180, MTr1, Rnf8-cmtr1	106014251, 58230, 74157	ENSMUSG00000024019, ENSMUSG00000090083	5583.85	2698.35
GSMG0055649	Mlkl	down	2.05	1.08e-09	2.03e-07	chr8(-):112038429-112064837	UCSC	mixed lineage kinase domain-like	9130019I15Rik	74568	--	2238.12	1091.76
GSMG0060024	Csrnp1	down	2.05	1.14e-05	0.00162	chr9(-):119800229-119813808	UCSC	cysteine-serine-rich nuclear protein 1	4931429D10Rik, Axud, Axud1, CSR, CSRNP-1, tai, taip-3, URAX1	215418	--	533.31	260.46
GSMG0045988	Zc3hav1	down	2.04	2.79e-13	6.92e-11	chr6(-):38282221-38331539	UCSC	zinc finger CCCH type, antiviral 1	1200014N16Rik, 2900058M19Rik, 9130009D18Rik, 9830115L13Rik, ARTD13, D6Bwg1452e, PARP13, Z, ZAP	78781	--	9710.18	4756.67
GSMG0001014	Tor1aip2	down	2.03	4.22e-14	1.1e-11	chr1(+):155911148-155944607	UCSC	torsin A interacting protein 2	1110020D10Rik, 15kD, 15kDa, A130072J07, AA103493, AW060462, AW610675, C77739, Ifrg, Ifrg15, LU, Lull1	240832	--	33833.2	16665.4
GSMG0035831	Mov10	down	2.03	1.66e-13	4.17e-11	chr3(-):104702152-104725881	UCSC	Mov10 RISC complex RNA helicase	C77703, Mov-, Mov-10	17454	--	8114.34	4004.62
GSMG0009454	Nlgn2	down	2	3.33e-06	0.00049	chr11(-):69713948-69728612	UCSC	neuroligin 2	N, NL, NL2, NLG2	216856	--	1364.95	680.39
GSMG0015980	Rnf31	down	1.98	8.68e-10	1.64e-07	chr14(+):55829164-55841131	UCSC	ring finger protein 31	AL033293, BC031509, Flj10111, H, HOIP, mFLJ00217, P, Paul	268749	ENSMUSG00000047098	2576.02	1301.77
GSMG0007872	Ccl7	down	1.97	5.9e-10	1.14e-07	chr11(+):81936536-81938347	UCSC	chemokine (C-C motif) ligand 7	fi, fic, ma, marc, mcp, MCP-, MCP-3, mcp3, Scy, Scya7	20306	ENSMUSG00000035373	2152.15	1092.36
GSMG0010660	Gdap10	down	1.93	0.000115	0.0137	chr12(+):32874108-32876905	UCSC	ganglioside-induced differentiation-associated-protein 10	Gdap, Gdap-ps	100504486	--	662.8	344.59
GSMG0004029	Misp	down	1.92	6.47e-11	1.37e-08	chr10(+):79656855-79666324	UCSC	mitotic spindle positioning	9130017N09Rik	78906	--	4462.98	2321.36
GSMG0025763	Arhgap26	down	1.9	4.13e-05	0.00534	chr18(+):39126194-39509338	UCSC	Rho GTPase activating protein 26	1810044B20Rik, 2610010G17Rik, 4933432P15Rik, AI853435, mKIAA0621	71302	--	1131.99	595.7
GSMG0023182	Trim26	down	1.9	2.2e-05	0.00299	chr17(+):37148024-37170289	UCSC	tripartite motif-containing 26	AI462198, Zfp17, Zfp173, Zfp1736	22670	--	2962.57	1562.24
GSMG0019750	Ly6c1	down	1.87	0.00242	0.177	chr15(-):74915876-74920686	UCSC	lymphocyte antigen 6 complex, locus C1	AA682074, AA959465, Ly-6, Ly-6C, Ly-6C1, Ly6, Ly6c	17067	--	1709.03	913.72
GSMG0027746	Abcc2	down	1.84	3.34e-06	0.00049	chr19(+):43770747-43826657	UCSC	ATP-binding cassette, sub-family C (CFTR/MRP), member 2	Abc30, AI173996, Cmo, Cmoat, cMRP, Mr, Mrp2	12780	ENSMUSG00000025194	843.56	456.76
GSMG0043162	--	down	1.83	5.28e-07	8.58e-05	chr5(-):137134500-137137924	UCSC	--	NULL	--	--	4848.05	2645.86
GSMG0024616	BC051226	down	1.82	0.00735	0.374	chr17(-):34127018-34128154	UCSC	cDNA sequence BC051226	NULL	407803	ENSMUSG00000092564	179.85	98.96
GSMG0042930	Trafd1	down	1.82	0.000705	0.0677	chr5(-):121509788-121523678	UCSC	TRAF type zinc finger domain containing 1	1110008K06Rik, Fln, Fln29	231712	--	484.43	266.57
GSMG0046204	Ppm1k	down	1.82	0.00163	0.131	chr6(-):57483482-57512481	UCSC	protein phosphatase 1K (PP2C domain containing)	2900063A19Rik, A930026L03Rik, PP2, PP2C-kappa, PP2Cm	243382	ENSMUSG00000037826	329.06	180.96
GSMG0031956	Rbm43	down	1.82	1.97e-05	0.00271	chr2(-):51814460-51825176	UCSC	RNA binding motif protein 43	0610033I05Rik	71684	--	1093.93	602.42
GSMG0030676	B2m	down	1.81	3.16e-10	6.29e-08	chr2(+):121978166-121983564	UCSC	beta-2 microglobulin	beta2-, beta2-m, beta2m, Ly-m1, Ly-m11	12010	ENSMUSG00000060802	38698.6	21387.8
GSMG0003336	Ascc3	down	1.79	3.59e-11	7.81e-09	chr10(+):50468763-50727298	UCSC	activating signal cointegrator 1 complex subunit 3	ASC1p, ASC1p200, B630009I04Rik, BC023451, D430001L07Rik, D630041L21, Heli, Helic1, RNAH	77987	ENSMUSG00000038774	20910.3	11699.3
GSMG0043224	Zfand2a	down	1.78	7.42e-08	1.3e-05	chr5(-):139456971-139470246	UCSC	zinc finger, AN1-type domain 2A	AA407930, Airap, AU016206	100494	--	1181.7	665.15
GSMG0017305	Phf11d // Setdb2 // Phf11c // Gm45935	down	1.77	0.000569	0.0569	chr14(-):59584858-59678329	UCSC	PHD finger protein 11D // SET domain, bifurcated 2 // PHD finger protein 11C // predicted gene, 45935	Clld8, D14Ertd668, D14Ertd668e, EG628705, Gm293, Gm6907, KMT1F, Phf11, Phf11l, Setdb2-phf11c	107303348, 219132, 239122, 628705	ENSMUSG00000068245, ENSMUSG00000071350, ENSMUSG00000091144	978.3	551.83
GSMG0010835	Fancm	down	1.77	0.0452	0.932	chr12(+):65122376-65178832	UCSC	Fanconi anemia, complementation group M	AI427100, C730036B14Rik, D12Ertd364, D12Ertd364e	104806	ENSMUSG00000055884	297.51	168.84
GSMG0017273	Cenpj	down	1.76	0.0111	0.476	chr14(-):56764219-56809303	UCSC	centromere protein J	4932437H03Rik, CPAP, Gm81, LAP, LIP1, S, Sas4	219103	ENSMUSG00000064128	806.37	457.96
GSMG0025803	Dcp2	down	1.76	1.3e-07	2.19e-05	chr18(+):44513564-44558036	UCSC	decapping mRNA 2	2410015D23Rik, 5730537H01Rik, AL118268	70640	ENSMUSG00000024472	2702.71	1534.27
GSMG0014757	Tent4a	down	1.75	1.44e-07	2.42e-05	chr13(-):69646078-69682307	UCSC	terminal nucleotidyltransferase 4A	LAK, LAK-1, Pa, Papd7, POLK, Pols, TRF, TRF4, TRF4-, TRF4-1	210106	--	2463.99	1407.12
GSMG0030613	Gm14137	down	1.74	7.73e-08	1.35e-05	chr2(+):119004989-119008049	UCSC	predicted gene 14137	NULL	623781	ENSMUSG00000055926	1874.49	1078.04
GSMG0056291	1700110K17Rik	down	1.73	0.00403	0.255	chr9(+):40244766-40254633	UCSC	RIKEN cDNA 1700110K17 gene	NULL	73558	--	219.13	126.63
GSMG0014001	Lgals8	down	1.72	7.07e-07	0.000114	chr13(-):12454283-12479824	UCSC	lectin, galactose binding, soluble 8	1200015E08Rik, AI326142, D13Ertd524, D13Ertd524e, Lga, Lgals-8	56048	--	2118.92	1231.88
GSMG0012752	Ddx24	down	1.68	2.33e-08	4.17e-06	chr12(-):103374235-103392106	UCSC	DEAD box helicase 24	1700055J08Rik, 2510027P10Rik, AI649272	27225	--	3735.4	2227.43
GSMG0018485	Ly6e	down	1.67	1.24e-06	0.000192	chr15(+):74826874-74831753	UCSC	lymphocyte antigen 6 complex, locus E	Ly6, Ly67, RIG, RIG-E, Sca, Sca-2, Ts, TSA, TSA-1, Tsa1	17069	--	22789.9	13655.4
GSMG0001297	Aida	down	1.67	0.000722	0.0686	chr1(+):183078133-183105356	UCSC	axin interactor, dorsalization associated	2610208M17Rik, BC004835	108909	ENSMUSG00000042901	855.46	513.87
GSMG0013947	Tasor2	down	1.66	0.013	0.523	chr13(-):3616035-3661109	UCSC	transcription activation suppressor family member 2	AI645998, Fam208, Fam208b, mKIAA2006, Pap20	105203	ENSMUSG00000033799	412.79	248.11
GSMG0030920	Naa20	down	1.64	0.00054	0.0546	chr2(+):145745158-145758344	UCSC	N(alpha)-acetyltransferase 20, NatB catalytic subunit	1500004D14Rik, 2900026I01Rik, AU041458, D2Ertd186, D2Ertd186e, Na, Nat5	67877	--	3694.6	2256.86
GSMG0062346	Tsr2	down	1.63	0.0128	0.519	chrX(-):149870090-149879539	UCSC	TSR2 20S rRNA accumulation	2310007F12Rik	69499	--	208.32	127.66
GSMG0057283	Xrn1	down	1.62	0.000208	0.0235	chr9(+):95836813-95939859	UCSC	5'-3' exoribonuclease 1	Dhm2, exo, mXr, mXrn1	24127	--	661.88	407.25
GSMG0005153	Ppm1h	down	1.62	0.0134	0.53	chr10(+):122514666-122781696	UCSC	protein phosphatase 1H (PP2C domain containing)	A430075L18Rik, ARH, ARHCL1, C030002B11Rik	319468	--	207.16	127.53
GSMG0058360	Atm	down	1.62	0.000157	0.0182	chr9(-):53348422-53447974	UCSC	ataxia telangiectasia mutated	AI256621, C030026E19Rik	11920	ENSMUSG00000034218	3041.88	1875.77
GSMG0049689	Trim6	down	1.6	0.00532	0.309	chr7(+):103867999-103884359	UCSC	tripartite motif-containing 6	C430046K18Rik, D7Ertd684, D7Ertd684e	94088	--	379.61	237.02
GSMG0052512	Nfatc2ip	down	1.6	0.0394	0.88	chr7(-):125982026-125995911	UCSC	nuclear factor of activated T cells, cytoplasmic, calcineurin dependent 2 interacting protein	D7Ertd304, D7Ertd304e, NI, NIP45	18020	ENSMUSG00000030722	368.28	230.55
GSMG0034239	Muc1	down	1.6	1.13e-07	1.94e-05	chr3(+):89136363-89140688	UCSC	mucin 1, transmembrane	CD227, EM, EMA, Muc-1	17829	ENSMUSG00000042784	4102.4	2565.48
GSMG0045556	Clec2d	down	1.6	5.96e-05	0.00751	chr6(+):129157578-129163498	UCSC	C-type lectin domain family 2, member d	Cl, Clr, Clr-b, Clrb, O, Ocil	93694	ENSMUSG00000030157	1759.77	1102.13
GSMG0007695	Ankfy1	down	1.6	6.48e-06	0.000932	chr11(+):72580817-72662972	UCSC	ankyrin repeat and FYVE domain containing 1	Ank, Ankhzn, mKIAA1255, ZFYVE14	11736	ENSMUSG00000020790	2109.36	1322.08
GSMG0057284	--	down	1.59	0.0157	0.579	chr9(+):95910677-95912903	UCSC	--	NULL	--	--	405.56	253.7
GSMG0060015	Myd88	down	1.59	0.00011	0.0132	chr9(-):119165001-119170466	UCSC	myeloid differentiation primary response gene 88	NULL	17874	ENSMUSG00000032508	1132.14	712.94
GSMG0042206	Cox18	down	1.59	0.00334	0.223	chr5(-):90362586-90371855	UCSC	cytochrome c oxidase assembly protein 18	BC038311	231430	--	405.56	255.06
GSMG0056543	Pstpip1	down	1.59	0.0357	0.861	chr9(+):55997256-56036174	UCSC	proline-serine-threonine phosphatase-interacting protein 1	CD2BP, CD2BP1, def-2	19200	ENSMUSG00000032322	188.02	118.61
GSMG0046241	Hpgds	down	1.59	2.91e-06	0.000432	chr6(-):65094277-65121892	UCSC	hematopoietic prostaglandin D synthase	H-PG, H-PGDS, Ptgd, Ptgds2	54486	ENSMUSG00000029919	2441.92	1539.75
GSMG0015979	Psme1	down	1.58	3.64e-06	0.000532	chr14(+):55815907-55818984	UCSC	proteasome (prosome, macropain) activator subunit 1 (PA28 alpha)	AW413925, PA, PA28a	19186	ENSMUSG00000022216	3168.41	2001.63
GSMG0002519	--	down	1.58	0.00437	0.274	chr1(-):152754271-152756049	UCSC	--	NULL	--	--	296.73	187.25
GSMG0012753	--	down	1.57	0.00154	0.126	chr12(-):103378751-103381828	UCSC	--	NULL	--	--	684.85	434.21
GSMG0050746	Zfp36	down	1.57	1.55e-05	0.00215	chr7(-):28076209-28079678	UCSC	zinc finger protein 36	Gos24, Nup4, Nup475, Tis, Tis11, TIS11D, TISII, Tt, Ttp, Zfp-3, Zfp-36	22695	ENSMUSG00000044786	2068.34	1313.32
GSMG0001597	Neurl3	down	1.57	0.00105	0.0929	chr1(-):36303683-36312518	UCSC	neuralized E3 ubiquitin protein ligase 3	2010300P06Rik, L, Lincr	214854	ENSMUSG00000047180	964.33	613.2
GSMG0027792	--	down	1.57	0.00105	0.0929	chr19(+):46302540-46303812	UCSC	--	NULL	--	--	1156.45	737.4
GSMG0021742	Plcxd2	down	1.56	0.000588	0.0583	chr16(-):45779625-45830776	UCSC	phosphatidylinositol-specific phospholipase C, X domain containing 2	AW494639, EG433022	433022	ENSMUSG00000087141	1807.76	1154.96
GSMG0031457	--	down	1.56	0.00304	0.207	chr2(-):5062898-5064870	UCSC	--	NULL	--	--	560.02	358.89
GSMG0055286	Nfix	down	1.55	4.31e-06	0.000627	chr8(-):85431363-85526997	UCSC	nuclear factor I/X	CTF, NF-I/X, NF1-X, NFI-X	18032	--	4396.65	2827.81
GSMG0021289	B230307C23Rik	down	1.55	0.00187	0.145	chr16(+):97798522-97817956	UCSC	RIKEN cDNA B230307C23 gene	8030444G23R, 8030444G23Rik, EG245305	245305	--	610.95	393.38
GSMG0055011	Anxa10	down	1.55	0.0222	0.697	chr8(-):62510076-62576227	UCSC	annexin A10	NULL	26359	--	169.91	109.29
GSMG0010659	Nampt	down	1.55	0.00282	0.198	chr12(+):32870334-32903368	UCSC	nicotinamide phosphoribosyltransferase	1110035O14Rik, AI314458, AI480535, NAmPRTase, Pbef, Pbef1, Vi, Visfatin	59027	ENSMUSG00000020572	6088.66	3940.9
GSMG0047148	Ccnd2	down	1.54	0.00479	0.29	chr6(-):127102129-127128011	UCSC	cyclin D2	2600016F06Rik, AI256817, BF642806, C86853, cD2, V, Vi, Vin-1, Vin1	12444	ENSMUSG00000000184	3679.23	2383.43
GSMG0019056	--	down	1.54	0.00746	0.376	chr15(-):8453265-8454951	UCSC	--	NULL	--	--	283.3	184.04
GSMG0052402	Plekha7	down	1.54	0.0472	0.951	chr7(-):115722720-115907615	UCSC	pleckstrin homology domain containing, family A member 7	A430081P20Rik, AI414265	233765	--	1784.55	1161.63
GSMG0048491	Atp10a	down	1.54	8.93e-05	0.0109	chr7(+):58307950-58479174	UCSC	ATPase, class V, type 10A	Atp1, Atp10c, pf, pfatp	11982	ENSMUSG00000025324	1609.68	1047.41
GSMG0021116	Usp25	down	1.53	3.05e-05	0.00403	chr16(+):76810620-76913667	UCSC	ubiquitin specific peptidase 25	NULL	30940	--	3324.9	2172.01
GSMG0050588	Apoe	down	1.53	0.0145	0.557	chr7(-):19430034-19433113	UCSC	apolipoprotein E	A, AI255918, Apo-E	11816	--	290.91	190.2
GSMG0016242	Elf1	down	1.52	1.12e-05	0.00159	chr14(+):79718634-79819931	UCSC	E74-like factor 1	Elf-, Elf-1, mElf-1, p70, Sts1	13709	--	2767.04	1819.82
GSMG0038951	Jun	down	1.52	0.00325	0.218	chr4(-):94937273-94940459	UCSC	jun proto-oncogene	AP-1, c-ju, c-jun, Junc	16476	ENSMUSG00000052684	5570.83	3662.65
GSMG0022054	Urb1	down	1.51	0.00106	0.0938	chr16(-):90548416-90607301	UCSC	URB1 ribosome biogenesis 1 homolog (S. cerevisiae)	4921511H13Rik, 5730405K23Rik, AA670781, AI645590, mKIAA0539	207932	ENSMUSG00000039929	1450.67	959.1
GSMG0024103	Dusp1	down	1.51	0.048	0.957	chr17(-):26724565-26727450	UCSC	dual specificity phosphatase 1	3CH134, e, erp, MKP, mkp-, mkp-1, MKP1, Ptp, Ptpn16, U19515	19252	ENSMUSG00000024190	495.17	327.8
GSMG0035444	--	down	1.5	0.0143	0.552	chr3(-):79061897-79066726	UCSC	--	NULL	--	--	837.37	556.9

## Sheet: PATHWAY ANALYSIS (KEGG)
KEGG Pathway Analysis on Regulated Genes (Serpine1ATG* vs RelControl)
Significant Pathways (72)
Link to KEGG Pathway	Pathway Description (KEGG)	Nb Genes in Pathway	Nb Regulated Genes (Up / Down)	P-Value (All)	P-Value (Up)	P-Value (Down)	Min P-Value	min FDR
mmu05164	Influenza A	168	23 (1/22)	2.22045e-16	0.549151	0	0	0
mmu05169	Epstein-Barr virus infection	230	28 (1/27)	0	0.6645	0	0	0
mmu05168	Herpes simplex infection	215	30 (0/30)	0	NA	0	0	0
mmu04621	NOD-like receptor signaling pathway	168	22 (0/22)	2.88658e-15	NA	0	0	0
mmu05162	Measles	136	17 (0/17)	9.52549e-12	NA	1.32117e-14	1.32117e-14	4.19086e-12
mmu05170	Human immunodeficiency virus 1 infection	239	21 (2/19)	3.24167e-11	0.310971	1.4303e-12	1.4303e-12	3.54714e-10
mmu05160	Hepatitis C	134	15 (0/15)	7.80856e-10	NA	2.55218e-12	2.55218e-12	6.10732e-10
mmu04612	Antigen processing and presentation	91	12 (0/12)	6.03746e-09	NA	5.91087e-11	5.91087e-11	1.11978e-08
mmu05165	Human papillomavirus infection	370	21 (1/20)	8.20053e-08	0.828378	3.91348e-10	3.91348e-10	6.43131e-08
mmu05167	Kaposi sarcoma-associated herpesvirus infection	217	17 (2/15)	1.42742e-08	0.272647	2.44235e-09	2.44235e-09	3.36502e-07
mmu04623	Cytosolic DNA-sensing pathway	64	9 (0/9)	2.80702e-07	NA	8.71343e-09	8.71343e-09	1.01582e-06
mmu04622	RIG-I-like receptor signaling pathway	68	8 (0/8)	5.17521e-06	NA	2.48462e-07	2.48462e-07	2.27451e-05
mmu04620	Toll-like receptor signaling pathway	99	10 (1/9)	1.42102e-06	0.374193	4.12012e-07	4.12012e-07	3.57952e-05
mmu05161	Hepatitis B	143	10 (0/10)	3.77052e-05	NA	1.07546e-06	1.07546e-06	8.83687e-05
mmu05203	Viral carcinogenesis	231	14 (2/12)	5.79302e-06	0.297065	2.13316e-06	2.13316e-06	0.00016722
mmu05163	Human cytomegalovirus infection	256	15 (3/12)	4.06796e-06	0.120522	6.13561e-06	4.06796e-06	0.000348975
mmu04145	Phagosome	181	11 (1/10)	5.66115e-05	0.57621	8.918e-06	8.918e-06	0.000630267
mmu04668	TNF signaling pathway	110	9 (1/8)	2.68116e-05	0.406027	9.81905e-06	9.81905e-06	0.00068683
mmu04218	Cellular senescence	186	12 (4/8)	1.44373e-05	0.0116967	0.00039752	1.44373e-05	0.00104747
mmu05330	Allograft rejection	64	6 (0/6)	0.00028685	NA	3.10689e-05	3.10689e-05	0.00192627
mmu05332	Graft-versus-host disease	65	6 (0/6)	0.000312312	NA	3.39618e-05	3.39618e-05	0.00206803
mmu04217	Necroptosis	177	9 (0/9)	0.000969826	NA	4.83296e-05	4.83296e-05	0.00284145
mmu04940	Type I diabetes mellitus	70	7 (1/6)	5.91202e-05	0.281938	5.18434e-05	5.18434e-05	0.00300912
mmu05166	Human T-cell leukemia virus 1 infection	282	13 (2/11)	0.000204984	0.384433	8.02454e-05	8.02454e-05	0.00452292
mmu05320	Autoimmune thyroid disease	79	6 (0/6)	0.000891185	NA	0.000102446	0.000102446	0.00563452
mmu05416	Viral myocarditis	88	6 (0/6)	0.0015632	NA	0.000186193	0.000186193	0.00961995
mmu04514	Cell adhesion molecules (CAMs)	169	9 (1/8)	0.000698318	0.551292	0.000208259	0.000208259	0.0106791
mmu00010	Glycolysis / Gluconeogenesis	67	4 (4/0)	0.0149659	0.000284345	NA	0.000284345	0.149172
mmu00030	Pentose phosphate pathway	32	3 (3/0)	0.0102556	0.000456901	NA	0.000456901	0.19427
mmu01524	Platinum drug resistance	77	6 (4/2)	0.00077825	0.000484251	0.164189	0.000484251	0.034243
mmu04115	p53 signaling pathway	71	6 (3/3)	0.000504526	0.00460968	0.0295447	0.000504526	0.0237301
mmu05145	Toxoplasmosis	108	7 (1/6)	0.000871485	0.400361	0.000562672	0.000562672	0.0247576
mmu00051	Fructose and mannose metabolism	35	3 (3/0)	0.0131196	0.000596751	NA	0.000596751	0.229154
mmu00983	Drug metabolism	87	5 (4/1)	0.00787223	0.00076833	0.562001	0.00076833	0.217363
mmu04380	Osteoclast differentiation	128	7 (1/6)	0.00232722	0.454694	0.00136557	0.00136557	0.0520289
mmu04066	HIF-1 signaling pathway	105	4 (4/0)	0.0619497	0.00154664	NA	0.00154664	0.340261
mmu05142	Chagas disease (American trypanosomiasis)	101	6 (1/5)	0.00313941	0.380104	0.00270324	0.00270324	0.0908183
mmu00480	Glutathione metabolism	64	4 (3/1)	0.0128188	0.00344115	0.455005	0.00344115	0.298375
mmu05140	Leishmaniasis	67	4 (0/4)	0.0149659	NA	0.00369957	0.00369957	0.117627
mmu00980	Metabolism of xenobiotics by cytochrome P450	66	4 (3/1)	0.0142267	0.00375385	0.46526	0.00375385	0.321811
mmu00982	Drug metabolism	68	4 (3/1)	0.0157289	0.00408335	0.475323	0.00408335	0.34272
mmu04625	C-type lectin receptor signaling pathway	112	5 (0/5)	0.0215514	NA	0.00421388	0.00421388	0.130039
mmu05418	Fluid shear stress and atherosclerosis	143	6 (4/2)	0.0162401	0.00471622	0.391012	0.00471622	0.351054
mmu04917	Prolactin signaling pathway	72	4 (0/4)	0.0190235	NA	0.00478802	0.00478802	0.141361
mmu04630	JAK-STAT signaling pathway	165	6 (0/6)	0.0301869	NA	0.00483719	0.00483719	0.142197
mmu01230	Biosynthesis of amino acids	78	3 (3/0)	0.0985398	0.00599175	NA	0.00599175	0.659092
mmu03018	RNA degradation	83	5 (1/4)	0.00647333	0.324851	0.00789528	0.00647333	0.189071
mmu05323	Rheumatoid arthritis	83	4 (0/4)	0.0301608	NA	0.00789528	0.00789528	0.214525
mmu05225	Hepatocellular carcinoma	171	4 (4/0)	0.223639	0.00878836	NA	0.00878836	0.758996
mmu03050	Proteasome	46	3 (0/3)	0.0271739	NA	0.00930543	0.00930543	0.243153
mmu05321	Inflammatory bowel disease (IBD)	59	4 (1/3)	0.00969807	0.243524	0.0182329	0.00969807	0.247718
mmu02010	ABC transporters	47	3 (0/3)	0.028731	NA	0.00987195	0.00987195	0.253538
mmu00052	Galactose metabolism	32	2 (2/0)	0.0748924	0.00995306	NA	0.00995306	0.779506
mmu05204	Chemical carcinogenesis	94	4 (3/1)	0.0444585	0.010001	0.590206	0.010001	0.629109
mmu04657	IL-17 signaling pathway	91	4 (0/4)	0.0402415	NA	0.0108364	0.0108364	0.27372
mmu01100	Metabolic pathways	1351	18 (13/5)	0.637252	0.0109789	0.996396	0.0109789	0.820343
mmu05200	Pathways in cancer	530	12 (7/5)	0.0749899	0.0127749	0.561671	0.0127749	0.833628
mmu04144	Endocytosis	270	7 (0/7)	0.0898224	NA	0.0143994	0.0143994	0.332895
mmu04975	Fat digestion and absorption	40	2 (2/0)	0.109561	0.0152746	NA	0.0152746	0.909808
mmu04064	NF-kappa B signaling pathway	104	4 (0/4)	0.0602291	NA	0.0169731	0.0169731	0.372208
mmu01200	Carbon metabolism	120	3 (3/0)	0.241097	0.0191967	NA	0.0191967	0.984373
mmu04062	Chemokine signaling pathway	199	7 (2/5)	0.0234694	0.241239	0.040606	0.0234694	0.445136
mmu04140	Autophagy	130	3 (3/0)	0.279138	0.0236479	NA	0.0236479	1
mmu05152	Tuberculosis	178	6 (1/5)	0.0412892	0.570112	0.0269896	0.0269896	0.489798
mmu00561	Glycerolipid metabolism	61	2 (2/0)	0.21338	0.0336244	NA	0.0336244	1
mmu05133	Pertussis	76	3 (0/3)	0.0928951	NA	0.0351304	0.0351304	0.577324
mmu04137	Mitophagy	63	3 (2/1)	0.0597978	0.0356682	0.449805	0.0356682	0.739476
mmu05230	Central carbon metabolism in cancer	64	2 (2/0)	0.228996	0.0367078	NA	0.0367078	1
mmu00230	Purine metabolism	179	6 (3/3)	0.0422367	0.0527717	0.23868	0.0422367	0.607069
mmu04120	Ubiquitin mediated proteolysis	139	4 (0/4)	0.134783	NA	0.0427856	0.0427856	0.655725
mmu05340	Primary immunodeficiency	36	2 (0/2)	0.0917401	NA	0.0451765	0.0451765	0.681646
mmu05134	Legionellosis	58	3 (1/2)	0.0488763	0.239933	0.10381	0.0488763	0.665851
Regulated Genes in Pathways
Link to KEGG Pathway	Pathway Description (KEGG)	FAST DB STABLE ID	Gene Symbol	Gene Name	Link to Entrez Gene	Regulation	Fold-Change	P-Value
mmu05164	Influenza A	GSMG0054864	Tlr3	toll-like receptor 3	142980	down	5.5425	4.85501e-29
mmu05164	Influenza A	GSMG0042232	Cxcl10	chemokine (C-X-C motif) ligand 10	15945	down	108.096	3.07596e-32
mmu05164	Influenza A	GSMG0038501	Ifnb1	interferon beta 1, fibroblast	15977	down	136.433	6.92529e-10
mmu05164	Influenza A	GSMG0015981	Irf9	interferon regulatory factor 9	16391	down	2.86522	1.04351e-13
mmu05164	Influenza A	GSMG0038951	Jun	jun proto-oncogene	16476	down	1.52049	0.00325035
mmu05164	Influenza A	GSMG0021287	Mx2	MX dynamin-like GTPase 2	17858	down	27.2125	6.45421e-64
mmu05164	Influenza A	GSMG0060015	Myd88	myeloid differentiation primary response gene 88	17874	down	1.58951	0.000110145
mmu05164	Influenza A	GSMG0058839	Pml	promyelocytic leukemia	18854	down	2.27956	4.10595e-13
mmu05164	Influenza A	GSMG0025299	Eif2ak2	eukaryotic translation initiation factor 2-alpha kinase 2	19106	down	4.34614	1.9056e-46
mmu05164	Influenza A	GSMG0009720	Ccl5	chemokine (C-C motif) ligand 5	20304	down	74.7709	1.57404e-58
mmu05164	Influenza A	GSMG0000242	Stat1	signal transducer and activator of transcription 1	20846	down	13.367	3.66841e-105
mmu05164	Influenza A	GSMG0005225	Stat2	signal transducer and activator of transcription 2	20847	down	5.352	1.16065e-39
mmu05164	Influenza A	GSMG0007988	Trim25	tripartite motif-containing 25	217069	down	2.87034	1.42466e-18
mmu05164	Influenza A	GSMG0037910	Ddx58	DEAD/H box helicase 58	230073	down	6.12283	2.40943e-69
mmu05164	Influenza A	GSMG0041048	Oas1b	2'-5' oligoadenylate synthetase 1B	23961	down	14.1163	0.000140903
mmu05164	Influenza A	GSMG0042921	Oas3	2'-5' oligoadenylate synthetase 3	246727	down	12.9219	0.0197426
mmu05164	Influenza A	GSMG0042920	Oas2	2'-5' oligoadenylate synthetase 2	246728	down	11.9381	2.59675e-48
mmu05164	Influenza A	GSMG0042925	Oas1a	2'-5' oligoadenylate synthetase 1A	246730	down	6.33689	4.77327e-58
mmu05164	Influenza A	GSMG0008534	Map2k6	mitogen-activated protein kinase kinase 6	26399	up	1.50795	0.00186408
mmu05164	Influenza A	GSMG0052735	Irf7	interferon regulatory factor 7	54123	down	30.0004	1.23694e-101
mmu05164	Influenza A	GSMG0034254	Adar	adenosine deaminase, RNA-specific	56417	down	3.43784	3.20506e-27
mmu05164	Influenza A	GSMG0011864	Rsad2	radical S-adenosyl methionine domain containing 2	58185	down	82.9094	4.14051e-10
mmu05164	Influenza A	GSMG0032030	Ifih1	interferon induced with helicase C domain 1	71586	down	8.93061	7.26067e-87
mmu05169	Epstein-Barr virus infection	GSMG0039844	Isg15	ISG15 ubiquitin-like modifier	100038882	down	75.3646	3.03097e-27
mmu05169	Epstein-Barr virus infection	GSMG0030676	B2m	beta-2 microglobulin	12010	down	1.8093	3.15689e-10
mmu05169	Epstein-Barr virus infection	GSMG0047148	Ccnd2	cyclin D2	12444	down	1.54307	0.00478734
mmu05169	Epstein-Barr virus infection	GSMG0024703	H2-D1 // H2-L	histocompatibility 2, D region locus 1 // histocompatibility 2, D region locus L	14964	down	2.47144	4.75964e-19
mmu05169	Epstein-Barr virus infection	GSMG0024624	H2-K1	histocompatibility 2, K1, K region	14972	down	3.27611	3.67128e-24
mmu05169	Epstein-Barr virus infection	GSMG0024703	H2-D1 // H2-L	histocompatibility 2, D region locus 1 // histocompatibility 2, D region locus L	14980	down	2.47144	4.75964e-19
mmu05169	Epstein-Barr virus infection	GSMG0023147	H2-Q10	histocompatibility 2, Q region locus 10	15007	down	2.78442	3.66798e-07
mmu05169	Epstein-Barr virus infection	GSMG0023138	H2-Q2	histocompatibility 2, Q region locus 2	15013	down	2.98525	1.66087e-10
mmu05169	Epstein-Barr virus infection	GSMG0023139	H2-Q4	histocompatibility 2, Q region locus 4	15015	down	3.55651	2.26999e-27
mmu05169	Epstein-Barr virus infection	GSMG0042232	Cxcl10	chemokine (C-X-C motif) ligand 10	15945	down	108.096	3.07596e-32
mmu05169	Epstein-Barr virus infection	GSMG0038501	Ifnb1	interferon beta 1, fibroblast	15977	down	136.433	6.92529e-10
mmu05169	Epstein-Barr virus infection	GSMG0015981	Irf9	interferon regulatory factor 9	16391	down	2.86522	1.04351e-13
mmu05169	Epstein-Barr virus infection	GSMG0038951	Jun	jun proto-oncogene	16476	down	1.52049	0.00325035
mmu05169	Epstein-Barr virus infection	GSMG0060015	Myd88	myeloid differentiation primary response gene 88	17874	down	1.58951	0.000110145
mmu05169	Epstein-Barr virus infection	GSMG0025299	Eif2ak2	eukaryotic translation initiation factor 2-alpha kinase 2	19106	down	4.34614	1.9056e-46
mmu05169	Epstein-Barr virus infection	GSMG0000242	Stat1	signal transducer and activator of transcription 1	20846	down	13.367	3.66841e-105
mmu05169	Epstein-Barr virus infection	GSMG0005225	Stat2	signal transducer and activator of transcription 2	20847	down	5.352	1.16065e-39
mmu05169	Epstein-Barr virus infection	GSMG0023088	Tap1	transporter 1, ATP-binding cassette, sub-family B (MDR/TAP)	21354	down	9.14718	5.07352e-24
mmu05169	Epstein-Barr virus infection	GSMG0023090	Tap2	transporter 2, ATP-binding cassette, sub-family B (MDR/TAP)	21355	down	4.96335	1.27431e-14
mmu05169	Epstein-Barr virus infection	GSMG0023077	Tapbp	TAP binding protein	21356	down	3.19056	7.58616e-14
mmu05169	Epstein-Barr virus infection	GSMG0037910	Ddx58	DEAD/H box helicase 58	230073	down	6.12283	2.40943e-69
mmu05169	Epstein-Barr virus infection	GSMG0041048	Oas1b	2'-5' oligoadenylate synthetase 1B	23961	down	14.1163	0.000140903
mmu05169	Epstein-Barr virus infection	GSMG0035478	Tlr2	toll-like receptor 2	24088	down	2.4206	5.29116e-09
mmu05169	Epstein-Barr virus infection	GSMG0042921	Oas3	2'-5' oligoadenylate synthetase 3	246727	down	12.9219	0.0197426
mmu05169	Epstein-Barr virus infection	GSMG0042920	Oas2	2'-5' oligoadenylate synthetase 2	246728	down	11.9381	2.59675e-48
mmu05169	Epstein-Barr virus infection	GSMG0042925	Oas1a	2'-5' oligoadenylate synthetase 1A	246730	down	6.33689	4.77327e-58
mmu05169	Epstein-Barr virus infection	GSMG0008534	Map2k6	mitogen-activated protein kinase kinase 6	26399	up	1.50795	0.00186408
mmu05169	Epstein-Barr virus infection	GSMG0052735	Irf7	interferon regulatory factor 7	54123	down	30.0004	1.23694e-101
mmu05168	Herpes simplex infection	GSMG0023075	Daxx	Fas death domain-associated protein	13163	down	2.67997	1.46026e-22
mmu05168	Herpes simplex infection	GSMG0054864	Tlr3	toll-like receptor 3	142980	down	5.5425	4.85501e-29
mmu05168	Herpes simplex infection	GSMG0024703	H2-D1 // H2-L	histocompatibility 2, D region locus 1 // histocompatibility 2, D region locus L	14964	down	2.47144	4.75964e-19
mmu05168	Herpes simplex infection	GSMG0024624	H2-K1	histocompatibility 2, K1, K region	14972	down	3.27611	3.67128e-24
mmu05168	Herpes simplex infection	GSMG0024703	H2-D1 // H2-L	histocompatibility 2, D region locus 1 // histocompatibility 2, D region locus L	14980	down	2.47144	4.75964e-19
mmu05168	Herpes simplex infection	GSMG0023147	H2-Q10	histocompatibility 2, Q region locus 10	15007	down	2.78442	3.66798e-07
mmu05168	Herpes simplex infection	GSMG0023138	H2-Q2	histocompatibility 2, Q region locus 2	15013	down	2.98525	1.66087e-10
mmu05168	Herpes simplex infection	GSMG0023139	H2-Q4	histocompatibility 2, Q region locus 4	15015	down	3.55651	2.26999e-27
mmu05168	Herpes simplex infection	GSMG0027637	Ifit1	interferon-induced protein with tetratricopeptide repeats 1	15957	down	62.8461	2.6011e-28
mmu05168	Herpes simplex infection	GSMG0038501	Ifnb1	interferon beta 1, fibroblast	15977	down	136.433	6.92529e-10
mmu05168	Herpes simplex infection	GSMG0015981	Irf9	interferon regulatory factor 9	16391	down	2.86522	1.04351e-13
mmu05168	Herpes simplex infection	GSMG0038951	Jun	jun proto-oncogene	16476	down	1.52049	0.00325035
mmu05168	Herpes simplex infection	GSMG0060015	Myd88	myeloid differentiation primary response gene 88	17874	down	1.58951	0.000110145
mmu05168	Herpes simplex infection	GSMG0058839	Pml	promyelocytic leukemia	18854	down	2.27956	4.10595e-13
mmu05168	Herpes simplex infection	GSMG0025299	Eif2ak2	eukaryotic translation initiation factor 2-alpha kinase 2	19106	down	4.34614	1.9056e-46
mmu05168	Herpes simplex infection	GSMG0009720	Ccl5	chemokine (C-C motif) ligand 5	20304	down	74.7709	1.57404e-58
mmu05168	Herpes simplex infection	GSMG0000504	Sp100	nuclear antigen Sp100	20684	down	14.2733	1.08611e-83
mmu05168	Herpes simplex infection	GSMG0000242	Stat1	signal transducer and activator of transcription 1	20846	down	13.367	3.66841e-105
mmu05168	Herpes simplex infection	GSMG0005225	Stat2	signal transducer and activator of transcription 2	20847	down	5.352	1.16065e-39
mmu05168	Herpes simplex infection	GSMG0023088	Tap1	transporter 1, ATP-binding cassette, sub-family B (MDR/TAP)	21354	down	9.14718	5.07352e-24
mmu05168	Herpes simplex infection	GSMG0023090	Tap2	transporter 2, ATP-binding cassette, sub-family B (MDR/TAP)	21355	down	4.96335	1.27431e-14
mmu05168	Herpes simplex infection	GSMG0037910	Ddx58	DEAD/H box helicase 58	230073	down	6.12283	2.40943e-69
mmu05168	Herpes simplex infection	GSMG0041048	Oas1b	2'-5' oligoadenylate synthetase 1B	23961	down	14.1163	0.000140903
mmu05168	Herpes simplex infection	GSMG0035478	Tlr2	toll-like receptor 2	24088	down	2.4206	5.29116e-09
mmu05168	Herpes simplex infection	GSMG0042921	Oas3	2'-5' oligoadenylate synthetase 3	246727	down	12.9219	0.0197426
mmu05168	Herpes simplex infection	GSMG0042920	Oas2	2'-5' oligoadenylate synthetase 2	246728	down	11.9381	2.59675e-48
mmu05168	Herpes simplex infection	GSMG0042925	Oas1a	2'-5' oligoadenylate synthetase 1A	246730	down	6.33689	4.77327e-58
mmu05168	Herpes simplex infection	GSMG0052735	Irf7	interferon regulatory factor 7	54123	down	30.0004	1.23694e-101
mmu05168	Herpes simplex infection	GSMG0028431	Ifit1bl1	interferon induced protein with tetratricpeptide repeats 1B like 1	667373	down	70.4662	3.02445e-151
mmu05168	Herpes simplex infection	GSMG0032030	Ifih1	interferon induced with helicase C domain 1	71586	down	8.93061	7.26067e-87
mmu04621	NOD-like receptor signaling pathway	GSMG0055896	Casp4	caspase 4, apoptosis-related cysteine peptidase	12363	down	2.32187	0.000491841
mmu04621	NOD-like receptor signaling pathway	GSMG0034827	Gbp2b	guanylate binding protein 2b	14468	down	30.3296	9.63782e-55
mmu04621	NOD-like receptor signaling pathway	GSMG0034830	Gbp2	guanylate binding protein 2	14469	down	24.2763	1.09123e-16
mmu04621	NOD-like receptor signaling pathway	GSMG0038501	Ifnb1	interferon beta 1, fibroblast	15977	down	136.433	6.92529e-10
mmu04621	NOD-like receptor signaling pathway	GSMG0015981	Irf9	interferon regulatory factor 9	16391	down	2.86522	1.04351e-13
mmu04621	NOD-like receptor signaling pathway	GSMG0038951	Jun	jun proto-oncogene	16476	down	1.52049	0.00325035
mmu04621	NOD-like receptor signaling pathway	GSMG0060015	Myd88	myeloid differentiation primary response gene 88	17874	down	1.58951	0.000110145
mmu04621	NOD-like receptor signaling pathway	GSMG0056543	Pstpip1	proline-serine-threonine phosphatase-interacting protein 1	19200	down	1.58702	0.0356856
mmu04621	NOD-like receptor signaling pathway	GSMG0009720	Ccl5	chemokine (C-C motif) ligand 5	20304	down	74.7709	1.57404e-58
mmu04621	NOD-like receptor signaling pathway	GSMG0000242	Stat1	signal transducer and activator of transcription 1	20846	down	13.367	3.66841e-105
mmu04621	NOD-like receptor signaling pathway	GSMG0005225	Stat2	signal transducer and activator of transcription 2	20847	down	5.352	1.16065e-39
mmu04621	NOD-like receptor signaling pathway	GSMG0002788	Ifi207	interferon activated gene 207	226691	down	3.93318	1.63674e-11
mmu04621	NOD-like receptor signaling pathway	GSMG0034826	Gbp5	guanylate binding protein 5	229898	down	1965.1	1.46827e-13
mmu04621	NOD-like receptor signaling pathway	GSMG0034828	Gbp7	guanylate binding protein 7	229900	down	37.2299	9.49669e-64
mmu04621	NOD-like receptor signaling pathway	GSMG0041048	Oas1b	2'-5' oligoadenylate synthetase 1B	23961	down	14.1163	0.000140903
mmu04621	NOD-like receptor signaling pathway	GSMG0042921	Oas3	2'-5' oligoadenylate synthetase 3	246727	down	12.9219	0.0197426
mmu04621	NOD-like receptor signaling pathway	GSMG0042920	Oas2	2'-5' oligoadenylate synthetase 2	246728	down	11.9381	2.59675e-48
mmu04621	NOD-like receptor signaling pathway	GSMG0042925	Oas1a	2'-5' oligoadenylate synthetase 1A	246730	down	6.33689	4.77327e-58
mmu04621	NOD-like receptor signaling pathway	GSMG0015980	Rnf31	ring finger protein 31	268749	down	1.97863	8.68015e-10
mmu04621	NOD-like receptor signaling pathway	GSMG0052735	Irf7	interferon regulatory factor 7	54123	down	30.0004	1.23694e-101
mmu04621	NOD-like receptor signaling pathway	GSMG0034829	Gbp3	guanylate binding protein 3	55932	down	56.3839	2.32116e-136
mmu04621	NOD-like receptor signaling pathway	GSMG0010659	Nampt	nicotinamide phosphoribosyltransferase	59027	down	1.54535	0.00282344
mmu05162	Measles	GSMG0047148	Ccnd2	cyclin D2	12444	down	1.54307	0.00478734
mmu05162	Measles	GSMG0038501	Ifnb1	interferon beta 1, fibroblast	15977	down	136.433	6.92529e-10
mmu05162	Measles	GSMG0015981	Irf9	interferon regulatory factor 9	16391	down	2.86522	1.04351e-13
mmu05162	Measles	GSMG0021287	Mx2	MX dynamin-like GTPase 2	17858	down	27.2125	6.45421e-64
mmu05162	Measles	GSMG0060015	Myd88	myeloid differentiation primary response gene 88	17874	down	1.58951	0.000110145
mmu05162	Measles	GSMG0025299	Eif2ak2	eukaryotic translation initiation factor 2-alpha kinase 2	19106	down	4.34614	1.9056e-46
mmu05162	Measles	GSMG0000242	Stat1	signal transducer and activator of transcription 1	20846	down	13.367	3.66841e-105
mmu05162	Measles	GSMG0005225	Stat2	signal transducer and activator of transcription 2	20847	down	5.352	1.16065e-39
mmu05162	Measles	GSMG0037910	Ddx58	DEAD/H box helicase 58	230073	down	6.12283	2.40943e-69
mmu05162	Measles	GSMG0041048	Oas1b	2'-5' oligoadenylate synthetase 1B	23961	down	14.1163	0.000140903
mmu05162	Measles	GSMG0035478	Tlr2	toll-like receptor 2	24088	down	2.4206	5.29116e-09
mmu05162	Measles	GSMG0042921	Oas3	2'-5' oligoadenylate synthetase 3	246727	down	12.9219	0.0197426
mmu05162	Measles	GSMG0042920	Oas2	2'-5' oligoadenylate synthetase 2	246728	down	11.9381	2.59675e-48
mmu05162	Measles	GSMG0042925	Oas1a	2'-5' oligoadenylate synthetase 1A	246730	down	6.33689	4.77327e-58
mmu05162	Measles	GSMG0052735	Irf7	interferon regulatory factor 7	54123	down	30.0004	1.23694e-101
mmu05162	Measles	GSMG0034254	Adar	adenosine deaminase, RNA-specific	56417	down	3.43784	3.20506e-27
mmu05162	Measles	GSMG0032030	Ifih1	interferon induced with helicase C domain 1	71586	down	8.93061	7.26067e-87
mmu05170	Human immunodeficiency virus 1 infection	GSMG0058360	Atm	ataxia telangiectasia mutated	11920	down	1.62208	0.000156851
mmu05170	Human immunodeficiency virus 1 infection	GSMG0030676	B2m	beta-2 microglobulin	12010	down	1.8093	3.15689e-10
mmu05170	Human immunodeficiency virus 1 infection	GSMG0008064	Gngt2	guanine nucleotide binding protein (G protein), gamma transducing activity polypeptide 2	14710	up	1.90828	0.0143032
mmu05170	Human immunodeficiency virus 1 infection	GSMG0024703	H2-D1 // H2-L	histocompatibility 2, D region locus 1 // histocompatibility 2, D region locus L	14964	down	2.47144	4.75964e-19
mmu05170	Human immunodeficiency virus 1 infection	GSMG0024624	H2-K1	histocompatibility 2, K1, K region	14972	down	3.27611	3.67128e-24
mmu05170	Human immunodeficiency virus 1 infection	GSMG0024703	H2-D1 // H2-L	histocompatibility 2, D region locus 1 // histocompatibility 2, D region locus L	14980	down	2.47144	4.75964e-19
mmu05170	Human immunodeficiency virus 1 infection	GSMG0023147	H2-Q10	histocompatibility 2, Q region locus 10	15007	down	2.78442	3.66798e-07
mmu05170	Human immunodeficiency virus 1 infection	GSMG0023138	H2-Q2	histocompatibility 2, Q region locus 2	15013	down	2.98525	1.66087e-10
mmu05170	Human immunodeficiency virus 1 infection	GSMG0023139	H2-Q4	histocompatibility 2, Q region locus 4	15015	down	3.55651	2.26999e-27
mmu05170	Human immunodeficiency virus 1 infection	GSMG0038501	Ifnb1	interferon beta 1, fibroblast	15977	down	136.433	6.92529e-10
mmu05170	Human immunodeficiency virus 1 infection	GSMG0038951	Jun	jun proto-oncogene	16476	down	1.52049	0.00325035
mmu05170	Human immunodeficiency virus 1 infection	GSMG0060015	Myd88	myeloid differentiation primary response gene 88	17874	down	1.58951	0.000110145
mmu05170	Human immunodeficiency virus 1 infection	GSMG0052215	Trim30d	tripartite motif-containing 30D	209387	down	7.62088	0.000226392
mmu05170	Human immunodeficiency virus 1 infection	GSMG0023088	Tap1	transporter 1, ATP-binding cassette, sub-family B (MDR/TAP)	21354	down	9.14718	5.07352e-24
mmu05170	Human immunodeficiency virus 1 infection	GSMG0023090	Tap2	transporter 2, ATP-binding cassette, sub-family B (MDR/TAP)	21355	down	4.96335	1.27431e-14
mmu05170	Human immunodeficiency virus 1 infection	GSMG0023077	Tapbp	TAP binding protein	21356	down	3.19056	7.58616e-14
mmu05170	Human immunodeficiency virus 1 infection	GSMG0035478	Tlr2	toll-like receptor 2	24088	down	2.4206	5.29116e-09
mmu05170	Human immunodeficiency virus 1 infection	GSMG0008534	Map2k6	mitogen-activated protein kinase kinase 6	26399	up	1.50795	0.00186408
mmu05170	Human immunodeficiency virus 1 infection	GSMG0052211	Trim12c // Trim5	tripartite motif-containing 12C // tripartite motif-containing 5	319236	down	4.151	2.90027e-34
mmu05170	Human immunodeficiency virus 1 infection	GSMG0033292	Samhd1	SAM domain and HD domain, 1	56045	down	2.69466	6.15929e-13
mmu05170	Human immunodeficiency virus 1 infection	GSMG0055162	Bst2	bone marrow stromal cell antigen 2	69550	down	8.00537	6.42132e-107
mmu05160	Hepatitis C	GSMG0054864	Tlr3	toll-like receptor 3	142980	down	5.5425	4.85501e-29
mmu05160	Hepatitis C	GSMG0027637	Ifit1	interferon-induced protein with tetratricopeptide repeats 1	15957	down	62.8461	2.6011e-28
mmu05160	Hepatitis C	GSMG0038501	Ifnb1	interferon beta 1, fibroblast	15977	down	136.433	6.92529e-10
mmu05160	Hepatitis C	GSMG0007378	Irf1	interferon regulatory factor 1	16362	down	2.84953	1.86103e-11
mmu05160	Hepatitis C	GSMG0015981	Irf9	interferon regulatory factor 9	16391	down	2.86522	1.04351e-13
mmu05160	Hepatitis C	GSMG0025299	Eif2ak2	eukaryotic translation initiation factor 2-alpha kinase 2	19106	down	4.34614	1.9056e-46
mmu05160	Hepatitis C	GSMG0000242	Stat1	signal transducer and activator of transcription 1	20846	down	13.367	3.66841e-105
mmu05160	Hepatitis C	GSMG0005225	Stat2	signal transducer and activator of transcription 2	20847	down	5.352	1.16065e-39
mmu05160	Hepatitis C	GSMG0037910	Ddx58	DEAD/H box helicase 58	230073	down	6.12283	2.40943e-69
mmu05160	Hepatitis C	GSMG0041048	Oas1b	2'-5' oligoadenylate synthetase 1B	23961	down	14.1163	0.000140903
mmu05160	Hepatitis C	GSMG0042921	Oas3	2'-5' oligoadenylate synthetase 3	246727	down	12.9219	0.0197426
mmu05160	Hepatitis C	GSMG0042920	Oas2	2'-5' oligoadenylate synthetase 2	246728	down	11.9381	2.59675e-48
mmu05160	Hepatitis C	GSMG0042925	Oas1a	2'-5' oligoadenylate synthetase 1A	246730	down	6.33689	4.77327e-58
mmu05160	Hepatitis C	GSMG0052735	Irf7	interferon regulatory factor 7	54123	down	30.0004	1.23694e-101
mmu05160	Hepatitis C	GSMG0028431	Ifit1bl1	interferon induced protein with tetratricpeptide repeats 1B like 1	667373	down	70.4662	3.02445e-151
mmu04612	Antigen processing and presentation	GSMG0030676	B2m	beta-2 microglobulin	12010	down	1.8093	3.15689e-10
mmu04612	Antigen processing and presentation	GSMG0024703	H2-D1 // H2-L	histocompatibility 2, D region locus 1 // histocompatibility 2, D region locus L	14964	down	2.47144	4.75964e-19
mmu04612	Antigen processing and presentation	GSMG0024624	H2-K1	histocompatibility 2, K1, K region	14972	down	3.27611	3.67128e-24
mmu04612	Antigen processing and presentation	GSMG0024703	H2-D1 // H2-L	histocompatibility 2, D region locus 1 // histocompatibility 2, D region locus L	14980	down	2.47144	4.75964e-19
mmu04612	Antigen processing and presentation	GSMG0023147	H2-Q10	histocompatibility 2, Q region locus 10	15007	down	2.78442	3.66798e-07
mmu04612	Antigen processing and presentation	GSMG0023138	H2-Q2	histocompatibility 2, Q region locus 2	15013	down	2.98525	1.66087e-10
mmu04612	Antigen processing and presentation	GSMG0023139	H2-Q4	histocompatibility 2, Q region locus 4	15015	down	3.55651	2.26999e-27
mmu04612	Antigen processing and presentation	GSMG0015979	Psme1	proteasome (prosome, macropain) activator subunit 1 (PA28 alpha)	19186	down	1.5834	3.63655e-06
mmu04612	Antigen processing and presentation	GSMG0017243	Psme2	proteasome (prosome, macropain) activator subunit 2 (PA28 beta)	19188	down	2.25505	5.60324e-09
mmu04612	Antigen processing and presentation	GSMG0023088	Tap1	transporter 1, ATP-binding cassette, sub-family B (MDR/TAP)	21354	down	9.14718	5.07352e-24
mmu04612	Antigen processing and presentation	GSMG0023090	Tap2	transporter 2, ATP-binding cassette, sub-family B (MDR/TAP)	21355	down	4.96335	1.27431e-14
mmu04612	Antigen processing and presentation	GSMG0023077	Tapbp	TAP binding protein	21356	down	3.19056	7.58616e-14
mmu05165	Human papillomavirus infection	GSMG0039844	Isg15	ISG15 ubiquitin-like modifier	100038882	down	75.3646	3.03097e-27
mmu05165	Human papillomavirus infection	GSMG0058360	Atm	ataxia telangiectasia mutated	11920	down	1.62208	0.000156851
mmu05165	Human papillomavirus infection	GSMG0047148	Ccnd2	cyclin D2	12444	down	1.54307	0.00478734
mmu05165	Human papillomavirus infection	GSMG0006038	Col6a2	collagen, type VI, alpha 2	12834	up	1.53374	0.0134584
mmu05165	Human papillomavirus infection	GSMG0054864	Tlr3	toll-like receptor 3	142980	down	5.5425	4.85501e-29
mmu05165	Human papillomavirus infection	GSMG0024703	H2-D1 // H2-L	histocompatibility 2, D region locus 1 // histocompatibility 2, D region locus L	14964	down	2.47144	4.75964e-19
mmu05165	Human papillomavirus infection	GSMG0024624	H2-K1	histocompatibility 2, K1, K region	14972	down	3.27611	3.67128e-24
mmu05165	Human papillomavirus infection	GSMG0024703	H2-D1 // H2-L	histocompatibility 2, D region locus 1 // histocompatibility 2, D region locus L	14980	down	2.47144	4.75964e-19
mmu05165	Human papillomavirus infection	GSMG0023147	H2-Q10	histocompatibility 2, Q region locus 10	15007	down	2.78442	3.66798e-07
mmu05165	Human papillomavirus infection	GSMG0023138	H2-Q2	histocompatibility 2, Q region locus 2	15013	down	2.98525	1.66087e-10
mmu05165	Human papillomavirus infection	GSMG0023139	H2-Q4	histocompatibility 2, Q region locus 4	15015	down	3.55651	2.26999e-27
mmu05165	Human papillomavirus infection	GSMG0038501	Ifnb1	interferon beta 1, fibroblast	15977	down	136.433	6.92529e-10
mmu05165	Human papillomavirus infection	GSMG0007378	Irf1	interferon regulatory factor 1	16362	down	2.84953	1.86103e-11
mmu05165	Human papillomavirus infection	GSMG0015981	Irf9	interferon regulatory factor 9	16391	down	2.86522	1.04351e-13
mmu05165	Human papillomavirus infection	GSMG0021287	Mx2	MX dynamin-like GTPase 2	17858	down	27.2125	6.45421e-64
mmu05165	Human papillomavirus infection	GSMG0025299	Eif2ak2	eukaryotic translation initiation factor 2-alpha kinase 2	19106	down	4.34614	1.9056e-46
mmu05165	Human papillomavirus infection	GSMG0000242	Stat1	signal transducer and activator of transcription 1	20846	down	13.367	3.66841e-105
mmu05165	Human papillomavirus infection	GSMG0005225	Stat2	signal transducer and activator of transcription 2	20847	down	5.352	1.16065e-39
mmu05165	Human papillomavirus infection	GSMG0040953	Oasl1	2'-5' oligoadenylate synthetase-like 1	231655	down	13.077	6.04128e-19
mmu05165	Human papillomavirus infection	GSMG0040951	Oasl2	2'-5' oligoadenylate synthetase-like 2	23962	down	51.0801	5.83478e-107
mmu05165	Human papillomavirus infection	GSMG0027964	Tcirg1	T cell, immune regulator 1, ATPase, H+ transporting, lysosomal V0 protein A3	27060	down	2.3915	4.4516e-16
mmu05167	Kaposi sarcoma-associated herpesvirus infection	GSMG0054864	Tlr3	toll-like receptor 3	142980	down	5.5425	4.85501e-29
mmu05167	Kaposi sarcoma-associated herpesvirus infection	GSMG0008064	Gngt2	guanine nucleotide binding protein (G protein), gamma transducing activity polypeptide 2	14710	up	1.90828	0.0143032
mmu05167	Kaposi sarcoma-associated herpesvirus infection	GSMG0024703	H2-D1 // H2-L	histocompatibility 2, D region locus 1 // histocompatibility 2, D region locus L	14964	down	2.47144	4.75964e-19
mmu05167	Kaposi sarcoma-associated herpesvirus infection	GSMG0024624	H2-K1	histocompatibility 2, K1, K region	14972	down	3.27611	3.67128e-24
mmu05167	Kaposi sarcoma-associated herpesvirus infection	GSMG0024703	H2-D1 // H2-L	histocompatibility 2, D region locus 1 // histocompatibility 2, D region locus L	14980	down	2.47144	4.75964e-19
mmu05167	Kaposi sarcoma-associated herpesvirus infection	GSMG0023147	H2-Q10	histocompatibility 2, Q region locus 10	15007	down	2.78442	3.66798e-07
mmu05167	Kaposi sarcoma-associated herpesvirus infection	GSMG0023138	H2-Q2	histocompatibility 2, Q region locus 2	15013	down	2.98525	1.66087e-10
mmu05167	Kaposi sarcoma-associated herpesvirus infection	GSMG0023139	H2-Q4	histocompatibility 2, Q region locus 4	15015	down	3.55651	2.26999e-27
mmu05167	Kaposi sarcoma-associated herpesvirus infection	GSMG0038501	Ifnb1	interferon beta 1, fibroblast	15977	down	136.433	6.92529e-10
mmu05167	Kaposi sarcoma-associated herpesvirus infection	GSMG0015981	Irf9	interferon regulatory factor 9	16391	down	2.86522	1.04351e-13
mmu05167	Kaposi sarcoma-associated herpesvirus infection	GSMG0038951	Jun	jun proto-oncogene	16476	down	1.52049	0.00325035
mmu05167	Kaposi sarcoma-associated herpesvirus infection	GSMG0025299	Eif2ak2	eukaryotic translation initiation factor 2-alpha kinase 2	19106	down	4.34614	1.9056e-46
mmu05167	Kaposi sarcoma-associated herpesvirus infection	GSMG0000242	Stat1	signal transducer and activator of transcription 1	20846	down	13.367	3.66841e-105
mmu05167	Kaposi sarcoma-associated herpesvirus infection	GSMG0005225	Stat2	signal transducer and activator of transcription 2	20847	down	5.352	1.16065e-39
mmu05167	Kaposi sarcoma-associated herpesvirus infection	GSMG0050746	Zfp36	zinc finger protein 36	22695	down	1.57442	1.55348e-05
mmu05167	Kaposi sarcoma-associated herpesvirus infection	GSMG0008534	Map2k6	mitogen-activated protein kinase kinase 6	26399	up	1.50795	0.00186408
mmu05167	Kaposi sarcoma-associated herpesvirus infection	GSMG0052735	Irf7	interferon regulatory factor 7	54123	down	30.0004	1.23694e-101
mmu04623	Cytosolic DNA-sensing pathway	GSMG0042232	Cxcl10	chemokine (C-X-C motif) ligand 10	15945	down	108.096	3.07596e-32
mmu04623	Cytosolic DNA-sensing pathway	GSMG0038501	Ifnb1	interferon beta 1, fibroblast	15977	down	136.433	6.92529e-10
mmu04623	Cytosolic DNA-sensing pathway	GSMG0009720	Ccl5	chemokine (C-C motif) ligand 5	20304	down	74.7709	1.57404e-58
mmu04623	Cytosolic DNA-sensing pathway	GSMG0059851	Trex1	three prime repair exonuclease 1	22040	down	5.46792	2.40163e-61
mmu04623	Cytosolic DNA-sensing pathway	GSMG0037910	Ddx58	DEAD/H box helicase 58	230073	down	6.12283	2.40943e-69
mmu04623	Cytosolic DNA-sensing pathway	GSMG0002793	Ifi202b	interferon activated gene 202B	26388	down	3.22085	7.06972e-43
mmu04623	Cytosolic DNA-sensing pathway	GSMG0052735	Irf7	interferon regulatory factor 7	54123	down	30.0004	1.23694e-101
mmu04623	Cytosolic DNA-sensing pathway	GSMG0034254	Adar	adenosine deaminase, RNA-specific	56417	down	3.43784	3.20506e-27
mmu04623	Cytosolic DNA-sensing pathway	GSMG0033489	Zbp1	Z-DNA binding protein 1	58203	down	58.4941	1.60884e-27
mmu04622	RIG-I-like receptor signaling pathway	GSMG0039844	Isg15	ISG15 ubiquitin-like modifier	100038882	down	75.3646	3.03097e-27
mmu04622	RIG-I-like receptor signaling pathway	GSMG0042232	Cxcl10	chemokine (C-X-C motif) ligand 10	15945	down	108.096	3.07596e-32
mmu04622	RIG-I-like receptor signaling pathway	GSMG0038501	Ifnb1	interferon beta 1, fibroblast	15977	down	136.433	6.92529e-10
mmu04622	RIG-I-like receptor signaling pathway	GSMG0007988	Trim25	tripartite motif-containing 25	217069	down	2.87034	1.42466e-18
mmu04622	RIG-I-like receptor signaling pathway	GSMG0037910	Ddx58	DEAD/H box helicase 58	230073	down	6.12283	2.40943e-69
mmu04622	RIG-I-like receptor signaling pathway	GSMG0052735	Irf7	interferon regulatory factor 7	54123	down	30.0004	1.23694e-101
mmu04622	RIG-I-like receptor signaling pathway	GSMG0032030	Ifih1	interferon induced with helicase C domain 1	71586	down	8.93061	7.26067e-87
mmu04622	RIG-I-like receptor signaling pathway	GSMG0010017	Dhx58	DEXH (Asp-Glu-X-His) box polypeptide 58	80861	down	33.3785	7.9317e-68
mmu04620	Toll-like receptor signaling pathway	GSMG0054864	Tlr3	toll-like receptor 3	142980	down	5.5425	4.85501e-29
mmu04620	Toll-like receptor signaling pathway	GSMG0042232	Cxcl10	chemokine (C-X-C motif) ligand 10	15945	down	108.096	3.07596e-32
mmu04620	Toll-like receptor signaling pathway	GSMG0038501	Ifnb1	interferon beta 1, fibroblast	15977	down	136.433	6.92529e-10
mmu04620	Toll-like receptor signaling pathway	GSMG0038951	Jun	jun proto-oncogene	16476	down	1.52049	0.00325035
mmu04620	Toll-like receptor signaling pathway	GSMG0060015	Myd88	myeloid differentiation primary response gene 88	17874	down	1.58951	0.000110145
mmu04620	Toll-like receptor signaling pathway	GSMG0009720	Ccl5	chemokine (C-C motif) ligand 5	20304	down	74.7709	1.57404e-58
mmu04620	Toll-like receptor signaling pathway	GSMG0000242	Stat1	signal transducer and activator of transcription 1	20846	down	13.367	3.66841e-105
mmu04620	Toll-like receptor signaling pathway	GSMG0035478	Tlr2	toll-like receptor 2	24088	down	2.4206	5.29116e-09
mmu04620	Toll-like receptor signaling pathway	GSMG0008534	Map2k6	mitogen-activated protein kinase kinase 6	26399	up	1.50795	0.00186408
mmu04620	Toll-like receptor signaling pathway	GSMG0052735	Irf7	interferon regulatory factor 7	54123	down	30.0004	1.23694e-101
mmu05161	Hepatitis B	GSMG0054864	Tlr3	toll-like receptor 3	142980	down	5.5425	4.85501e-29
mmu05161	Hepatitis B	GSMG0038501	Ifnb1	interferon beta 1, fibroblast	15977	down	136.433	6.92529e-10
mmu05161	Hepatitis B	GSMG0038951	Jun	jun proto-oncogene	16476	down	1.52049	0.00325035
mmu05161	Hepatitis B	GSMG0060015	Myd88	myeloid differentiation primary response gene 88	17874	down	1.58951	0.000110145
mmu05161	Hepatitis B	GSMG0000242	Stat1	signal transducer and activator of transcription 1	20846	down	13.367	3.66841e-105
mmu05161	Hepatitis B	GSMG0005225	Stat2	signal transducer and activator of transcription 2	20847	down	5.352	1.16065e-39
mmu05161	Hepatitis B	GSMG0037910	Ddx58	DEAD/H box helicase 58	230073	down	6.12283	2.40943e-69
mmu05161	Hepatitis B	GSMG0035478	Tlr2	toll-like receptor 2	24088	down	2.4206	5.29116e-09
mmu05161	Hepatitis B	GSMG0052735	Irf7	interferon regulatory factor 7	54123	down	30.0004	1.23694e-101
mmu05161	Hepatitis B	GSMG0032030	Ifih1	interferon induced with helicase C domain 1	71586	down	8.93061	7.26067e-87
mmu05203	Viral carcinogenesis	GSMG0047148	Ccnd2	cyclin D2	12444	down	1.54307	0.00478734
mmu05203	Viral carcinogenesis	GSMG0038520	Cdkn2a	cyclin dependent kinase inhibitor 2A	12578	up	1.53447	0.002352
mmu05203	Viral carcinogenesis	GSMG0038521	Cdkn2b	cyclin dependent kinase inhibitor 2B	12579	up	1.75709	0.000240186
mmu05203	Viral carcinogenesis	GSMG0024703	H2-D1 // H2-L	histocompatibility 2, D region locus 1 // histocompatibility 2, D region locus L	14964	down	2.47144	4.75964e-19
mmu05203	Viral carcinogenesis	GSMG0024624	H2-K1	histocompatibility 2, K1, K region	14972	down	3.27611	3.67128e-24
mmu05203	Viral carcinogenesis	GSMG0024703	H2-D1 // H2-L	histocompatibility 2, D region locus 1 // histocompatibility 2, D region locus L	14980	down	2.47144	4.75964e-19
mmu05203	Viral carcinogenesis	GSMG0023147	H2-Q10	histocompatibility 2, Q region locus 10	15007	down	2.78442	3.66798e-07
mmu05203	Viral carcinogenesis	GSMG0023138	H2-Q2	histocompatibility 2, Q region locus 2	15013	down	2.98525	1.66087e-10
mmu05203	Viral carcinogenesis	GSMG0023139	H2-Q4	histocompatibility 2, Q region locus 4	15015	down	3.55651	2.26999e-27
mmu05203	Viral carcinogenesis	GSMG0015981	Irf9	interferon regulatory factor 9	16391	down	2.86522	1.04351e-13
mmu05203	Viral carcinogenesis	GSMG0038951	Jun	jun proto-oncogene	16476	down	1.52049	0.00325035
mmu05203	Viral carcinogenesis	GSMG0025299	Eif2ak2	eukaryotic translation initiation factor 2-alpha kinase 2	19106	down	4.34614	1.9056e-46
mmu05203	Viral carcinogenesis	GSMG0000504	Sp100	nuclear antigen Sp100	20684	down	14.2733	1.08611e-83
mmu05203	Viral carcinogenesis	GSMG0052735	Irf7	interferon regulatory factor 7	54123	down	30.0004	1.23694e-101
mmu05163	Human cytomegalovirus infection	GSMG0030676	B2m	beta-2 microglobulin	12010	down	1.8093	3.15689e-10
mmu05163	Human cytomegalovirus infection	GSMG0038520	Cdkn2a	cyclin dependent kinase inhibitor 2A	12578	up	1.53447	0.002352
mmu05163	Human cytomegalovirus infection	GSMG0008064	Gngt2	guanine nucleotide binding protein (G protein), gamma transducing activity polypeptide 2	14710	up	1.90828	0.0143032
mmu05163	Human cytomegalovirus infection	GSMG0024703	H2-D1 // H2-L	histocompatibility 2, D region locus 1 // histocompatibility 2, D region locus L	14964	down	2.47144	4.75964e-19
mmu05163	Human cytomegalovirus infection	GSMG0024624	H2-K1	histocompatibility 2, K1, K region	14972	down	3.27611	3.67128e-24
mmu05163	Human cytomegalovirus infection	GSMG0024703	H2-D1 // H2-L	histocompatibility 2, D region locus 1 // histocompatibility 2, D region locus L	14980	down	2.47144	4.75964e-19
mmu05163	Human cytomegalovirus infection	GSMG0023147	H2-Q10	histocompatibility 2, Q region locus 10	15007	down	2.78442	3.66798e-07
mmu05163	Human cytomegalovirus infection	GSMG0023138	H2-Q2	histocompatibility 2, Q region locus 2	15013	down	2.98525	1.66087e-10
mmu05163	Human cytomegalovirus infection	GSMG0023139	H2-Q4	histocompatibility 2, Q region locus 4	15015	down	3.55651	2.26999e-27
mmu05163	Human cytomegalovirus infection	GSMG0038501	Ifnb1	interferon beta 1, fibroblast	15977	down	136.433	6.92529e-10
mmu05163	Human cytomegalovirus infection	GSMG0009720	Ccl5	chemokine (C-C motif) ligand 5	20304	down	74.7709	1.57404e-58
mmu05163	Human cytomegalovirus infection	GSMG0023088	Tap1	transporter 1, ATP-binding cassette, sub-family B (MDR/TAP)	21354	down	9.14718	5.07352e-24
mmu05163	Human cytomegalovirus infection	GSMG0023090	Tap2	transporter 2, ATP-binding cassette, sub-family B (MDR/TAP)	21355	down	4.96335	1.27431e-14
mmu05163	Human cytomegalovirus infection	GSMG0023077	Tapbp	TAP binding protein	21356	down	3.19056	7.58616e-14
mmu05163	Human cytomegalovirus infection	GSMG0008534	Map2k6	mitogen-activated protein kinase kinase 6	26399	up	1.50795	0.00186408
mmu04145	Phagosome	GSMG0024703	H2-D1 // H2-L	histocompatibility 2, D region locus 1 // histocompatibility 2, D region locus L	14964	down	2.47144	4.75964e-19
mmu04145	Phagosome	GSMG0024624	H2-K1	histocompatibility 2, K1, K region	14972	down	3.27611	3.67128e-24
mmu04145	Phagosome	GSMG0024703	H2-D1 // H2-L	histocompatibility 2, D region locus 1 // histocompatibility 2, D region locus L	14980	down	2.47144	4.75964e-19
mmu04145	Phagosome	GSMG0023147	H2-Q10	histocompatibility 2, Q region locus 10	15007	down	2.78442	3.66798e-07
mmu04145	Phagosome	GSMG0023138	H2-Q2	histocompatibility 2, Q region locus 2	15013	down	2.98525	1.66087e-10
mmu04145	Phagosome	GSMG0023139	H2-Q4	histocompatibility 2, Q region locus 4	15015	down	3.55651	2.26999e-27
mmu04145	Phagosome	GSMG0028900	Mrc1	mannose receptor, C type 1	17533	up	1.71936	0.00148087
mmu04145	Phagosome	GSMG0023088	Tap1	transporter 1, ATP-binding cassette, sub-family B (MDR/TAP)	21354	down	9.14718	5.07352e-24
mmu04145	Phagosome	GSMG0023090	Tap2	transporter 2, ATP-binding cassette, sub-family B (MDR/TAP)	21355	down	4.96335	1.27431e-14
mmu04145	Phagosome	GSMG0035478	Tlr2	toll-like receptor 2	24088	down	2.4206	5.29116e-09
mmu04145	Phagosome	GSMG0027964	Tcirg1	T cell, immune regulator 1, ATPase, H+ transporting, lysosomal V0 protein A3	27060	down	2.3915	4.4516e-16
mmu04668	TNF signaling pathway	GSMG0042232	Cxcl10	chemokine (C-X-C motif) ligand 10	15945	down	108.096	3.07596e-32
mmu04668	TNF signaling pathway	GSMG0007284	Ifi47 // Olfr56	interferon gamma inducible protein 47 // olfactory receptor 56	15953	down	20.905	3.27396e-48
mmu04668	TNF signaling pathway	GSMG0038501	Ifnb1	interferon beta 1, fibroblast	15977	down	136.433	6.92529e-10
mmu04668	TNF signaling pathway	GSMG0007378	Irf1	interferon regulatory factor 1	16362	down	2.84953	1.86103e-11
mmu04668	TNF signaling pathway	GSMG0038951	Jun	jun proto-oncogene	16476	down	1.52049	0.00325035
mmu04668	TNF signaling pathway	GSMG0009720	Ccl5	chemokine (C-C motif) ligand 5	20304	down	74.7709	1.57404e-58
mmu04668	TNF signaling pathway	GSMG0008534	Map2k6	mitogen-activated protein kinase kinase 6	26399	up	1.50795	0.00186408
mmu04668	TNF signaling pathway	GSMG0009133	Gm5431	predicted gene 5431	432555	down	26.9154	1.44656e-33
mmu04668	TNF signaling pathway	GSMG0055649	Mlkl	mixed lineage kinase domain-like	74568	down	2.05154	1.07715e-09
mmu04218	Cellular senescence	GSMG0058360	Atm	ataxia telangiectasia mutated	11920	down	1.62208	0.000156851
mmu04218	Cellular senescence	GSMG0047148	Ccnd2	cyclin D2	12444	down	1.54307	0.00478734
mmu04218	Cellular senescence	GSMG0038520	Cdkn2a	cyclin dependent kinase inhibitor 2A	12578	up	1.53447	0.002352
mmu04218	Cellular senescence	GSMG0038521	Cdkn2b	cyclin dependent kinase inhibitor 2B	12579	up	1.75709	0.000240186
mmu04218	Cellular senescence	GSMG0024703	H2-D1 // H2-L	histocompatibility 2, D region locus 1 // histocompatibility 2, D region locus L	14964	down	2.47144	4.75964e-19
mmu04218	Cellular senescence	GSMG0024624	H2-K1	histocompatibility 2, K1, K region	14972	down	3.27611	3.67128e-24
mmu04218	Cellular senescence	GSMG0024703	H2-D1 // H2-L	histocompatibility 2, D region locus 1 // histocompatibility 2, D region locus L	14980	down	2.47144	4.75964e-19
mmu04218	Cellular senescence	GSMG0023147	H2-Q10	histocompatibility 2, Q region locus 10	15007	down	2.78442	3.66798e-07
mmu04218	Cellular senescence	GSMG0023138	H2-Q2	histocompatibility 2, Q region locus 2	15013	down	2.98525	1.66087e-10
mmu04218	Cellular senescence	GSMG0023139	H2-Q4	histocompatibility 2, Q region locus 4	15015	down	3.55651	2.26999e-27
mmu04218	Cellular senescence	GSMG0043161	Serpine1	serine (or cysteine) peptidase inhibitor, clade E, member 1	18787	up	7.07862	1.31036e-51
mmu04218	Cellular senescence	GSMG0008534	Map2k6	mitogen-activated protein kinase kinase 6	26399	up	1.50795	0.00186408
mmu05330	Allograft rejection	GSMG0024703	H2-D1 // H2-L	histocompatibility 2, D region locus 1 // histocompatibility 2, D region locus L	14964	down	2.47144	4.75964e-19
mmu05330	Allograft rejection	GSMG0024624	H2-K1	histocompatibility 2, K1, K region	14972	down	3.27611	3.67128e-24
mmu05330	Allograft rejection	GSMG0024703	H2-D1 // H2-L	histocompatibility 2, D region locus 1 // histocompatibility 2, D region locus L	14980	down	2.47144	4.75964e-19
mmu05330	Allograft rejection	GSMG0023147	H2-Q10	histocompatibility 2, Q region locus 10	15007	down	2.78442	3.66798e-07
mmu05330	Allograft rejection	GSMG0023138	H2-Q2	histocompatibility 2, Q region locus 2	15013	down	2.98525	1.66087e-10
mmu05330	Allograft rejection	GSMG0023139	H2-Q4	histocompatibility 2, Q region locus 4	15015	down	3.55651	2.26999e-27
mmu05332	Graft-versus-host disease	GSMG0024703	H2-D1 // H2-L	histocompatibility 2, D region locus 1 // histocompatibility 2, D region locus L	14964	down	2.47144	4.75964e-19
mmu05332	Graft-versus-host disease	GSMG0024624	H2-K1	histocompatibility 2, K1, K region	14972	down	3.27611	3.67128e-24
mmu05332	Graft-versus-host disease	GSMG0024703	H2-D1 // H2-L	histocompatibility 2, D region locus 1 // histocompatibility 2, D region locus L	14980	down	2.47144	4.75964e-19
mmu05332	Graft-versus-host disease	GSMG0023147	H2-Q10	histocompatibility 2, Q region locus 10	15007	down	2.78442	3.66798e-07
mmu05332	Graft-versus-host disease	GSMG0023138	H2-Q2	histocompatibility 2, Q region locus 2	15013	down	2.98525	1.66087e-10
mmu05332	Graft-versus-host disease	GSMG0023139	H2-Q4	histocompatibility 2, Q region locus 4	15015	down	3.55651	2.26999e-27
mmu04217	Necroptosis	GSMG0054864	Tlr3	toll-like receptor 3	142980	down	5.5425	4.85501e-29
mmu04217	Necroptosis	GSMG0038501	Ifnb1	interferon beta 1, fibroblast	15977	down	136.433	6.92529e-10
mmu04217	Necroptosis	GSMG0015981	Irf9	interferon regulatory factor 9	16391	down	2.86522	1.04351e-13
mmu04217	Necroptosis	GSMG0025299	Eif2ak2	eukaryotic translation initiation factor 2-alpha kinase 2	19106	down	4.34614	1.9056e-46
mmu04217	Necroptosis	GSMG0000242	Stat1	signal transducer and activator of transcription 1	20846	down	13.367	3.66841e-105
mmu04217	Necroptosis	GSMG0005225	Stat2	signal transducer and activator of transcription 2	20847	down	5.352	1.16065e-39
mmu04217	Necroptosis	GSMG0015980	Rnf31	ring finger protein 31	268749	down	1.97863	8.68015e-10
mmu04217	Necroptosis	GSMG0033489	Zbp1	Z-DNA binding protein 1	58203	down	58.4941	1.60884e-27
mmu04217	Necroptosis	GSMG0055649	Mlkl	mixed lineage kinase domain-like	74568	down	2.05154	1.07715e-09
mmu04940	Type I diabetes mellitus	GSMG0024703	H2-D1 // H2-L	histocompatibility 2, D region locus 1 // histocompatibility 2, D region locus L	14964	down	2.47144	4.75964e-19
mmu04940	Type I diabetes mellitus	GSMG0024624	H2-K1	histocompatibility 2, K1, K region	14972	down	3.27611	3.67128e-24
mmu04940	Type I diabetes mellitus	GSMG0024703	H2-D1 // H2-L	histocompatibility 2, D region locus 1 // histocompatibility 2, D region locus L	14980	down	2.47144	4.75964e-19
mmu04940	Type I diabetes mellitus	GSMG0023147	H2-Q10	histocompatibility 2, Q region locus 10	15007	down	2.78442	3.66798e-07
mmu04940	Type I diabetes mellitus	GSMG0023138	H2-Q2	histocompatibility 2, Q region locus 2	15013	down	2.98525	1.66087e-10
mmu04940	Type I diabetes mellitus	GSMG0023139	H2-Q4	histocompatibility 2, Q region locus 4	15015	down	3.55651	2.26999e-27
mmu04940	Type I diabetes mellitus	GSMG0001953	Ptprn	protein tyrosine phosphatase, receptor type, N	19275	up	1.57437	0.0140908
mmu05166	Human T-cell leukemia virus 1 infection	GSMG0002944	Atf3	activating transcription factor 3	11910	down	2.90874	3.15861e-09
mmu05166	Human T-cell leukemia virus 1 infection	GSMG0058360	Atm	ataxia telangiectasia mutated	11920	down	1.62208	0.000156851
mmu05166	Human T-cell leukemia virus 1 infection	GSMG0047148	Ccnd2	cyclin D2	12444	down	1.54307	0.00478734
mmu05166	Human T-cell leukemia virus 1 infection	GSMG0038520	Cdkn2a	cyclin dependent kinase inhibitor 2A	12578	up	1.53447	0.002352
mmu05166	Human T-cell leukemia virus 1 infection	GSMG0038521	Cdkn2b	cyclin dependent kinase inhibitor 2B	12579	up	1.75709	0.000240186
mmu05166	Human T-cell leukemia virus 1 infection	GSMG0024703	H2-D1 // H2-L	histocompatibility 2, D region locus 1 // histocompatibility 2, D region locus L	14964	down	2.47144	4.75964e-19
mmu05166	Human T-cell leukemia virus 1 infection	GSMG0024624	H2-K1	histocompatibility 2, K1, K region	14972	down	3.27611	3.67128e-24
mmu05166	Human T-cell leukemia virus 1 infection	GSMG0024703	H2-D1 // H2-L	histocompatibility 2, D region locus 1 // histocompatibility 2, D region locus L	14980	down	2.47144	4.75964e-19
mmu05166	Human T-cell leukemia virus 1 infection	GSMG0023147	H2-Q10	histocompatibility 2, Q region locus 10	15007	down	2.78442	3.66798e-07
mmu05166	Human T-cell leukemia virus 1 infection	GSMG0023138	H2-Q2	histocompatibility 2, Q region locus 2	15013	down	2.98525	1.66087e-10
mmu05166	Human T-cell leukemia virus 1 infection	GSMG0023139	H2-Q4	histocompatibility 2, Q region locus 4	15015	down	3.55651	2.26999e-27
mmu05166	Human T-cell leukemia virus 1 infection	GSMG0038951	Jun	jun proto-oncogene	16476	down	1.52049	0.00325035
mmu05166	Human T-cell leukemia virus 1 infection	GSMG0050746	Zfp36	zinc finger protein 36	22695	down	1.57442	1.55348e-05
mmu05320	Autoimmune thyroid disease	GSMG0024703	H2-D1 // H2-L	histocompatibility 2, D region locus 1 // histocompatibility 2, D region locus L	14964	down	2.47144	4.75964e-19
mmu05320	Autoimmune thyroid disease	GSMG0024624	H2-K1	histocompatibility 2, K1, K region	14972	down	3.27611	3.67128e-24
mmu05320	Autoimmune thyroid disease	GSMG0024703	H2-D1 // H2-L	histocompatibility 2, D region locus 1 // histocompatibility 2, D region locus L	14980	down	2.47144	4.75964e-19
mmu05320	Autoimmune thyroid disease	GSMG0023147	H2-Q10	histocompatibility 2, Q region locus 10	15007	down	2.78442	3.66798e-07
mmu05320	Autoimmune thyroid disease	GSMG0023138	H2-Q2	histocompatibility 2, Q region locus 2	15013	down	2.98525	1.66087e-10
mmu05320	Autoimmune thyroid disease	GSMG0023139	H2-Q4	histocompatibility 2, Q region locus 4	15015	down	3.55651	2.26999e-27
mmu05416	Viral myocarditis	GSMG0024703	H2-D1 // H2-L	histocompatibility 2, D region locus 1 // histocompatibility 2, D region locus L	14964	down	2.47144	4.75964e-19
mmu05416	Viral myocarditis	GSMG0024624	H2-K1	histocompatibility 2, K1, K region	14972	down	3.27611	3.67128e-24
mmu05416	Viral myocarditis	GSMG0024703	H2-D1 // H2-L	histocompatibility 2, D region locus 1 // histocompatibility 2, D region locus L	14980	down	2.47144	4.75964e-19
mmu05416	Viral myocarditis	GSMG0023147	H2-Q10	histocompatibility 2, Q region locus 10	15007	down	2.78442	3.66798e-07
mmu05416	Viral myocarditis	GSMG0023138	H2-Q2	histocompatibility 2, Q region locus 2	15013	down	2.98525	1.66087e-10
mmu05416	Viral myocarditis	GSMG0023139	H2-Q4	histocompatibility 2, Q region locus 4	15015	down	3.55651	2.26999e-27
mmu04514	Cell adhesion molecules (CAMs)	GSMG0024703	H2-D1 // H2-L	histocompatibility 2, D region locus 1 // histocompatibility 2, D region locus L	14964	down	2.47144	4.75964e-19
mmu04514	Cell adhesion molecules (CAMs)	GSMG0024624	H2-K1	histocompatibility 2, K1, K region	14972	down	3.27611	3.67128e-24
mmu04514	Cell adhesion molecules (CAMs)	GSMG0024703	H2-D1 // H2-L	histocompatibility 2, D region locus 1 // histocompatibility 2, D region locus L	14980	down	2.47144	4.75964e-19
mmu04514	Cell adhesion molecules (CAMs)	GSMG0023147	H2-Q10	histocompatibility 2, Q region locus 10	15007	down	2.78442	3.66798e-07
mmu04514	Cell adhesion molecules (CAMs)	GSMG0023138	H2-Q2	histocompatibility 2, Q region locus 2	15013	down	2.98525	1.66087e-10
mmu04514	Cell adhesion molecules (CAMs)	GSMG0023139	H2-Q4	histocompatibility 2, Q region locus 4	15015	down	3.55651	2.26999e-27
mmu04514	Cell adhesion molecules (CAMs)	GSMG0009454	Nlgn2	neuroligin 2	216856	down	2.00325	3.33099e-06
mmu04514	Cell adhesion molecules (CAMs)	GSMG0027589	Cd274	CD274 antigen	60533	down	6.63713	6.46882e-17
mmu04514	Cell adhesion molecules (CAMs)	GSMG0021165	Jam2	junction adhesion molecule 2	67374	up	1.82516	0.00129916
mmu00010	Glycolysis / Gluconeogenesis	GSMG0007821	Aldoc	aldolase C, fructose-bisphosphate	11676	up	2.21273	4.62386e-07
mmu00010	Glycolysis / Gluconeogenesis	GSMG0006070	Pfkl	phosphofructokinase, liver, B-type	18641	up	1.5074	0.00235988
mmu00010	Glycolysis / Gluconeogenesis	GSMG0047108	Tpi1	triosephosphate isomerase 1	21991	up	1.53615	0.0103911
mmu00010	Glycolysis / Gluconeogenesis	GSMG0036899	Pgm1	phosphoglucomutase 1	72157	up	1.53388	0.00655177
mmu00030	Pentose phosphate pathway	GSMG0007821	Aldoc	aldolase C, fructose-bisphosphate	11676	up	2.21273	4.62386e-07
mmu00030	Pentose phosphate pathway	GSMG0006070	Pfkl	phosphofructokinase, liver, B-type	18641	up	1.5074	0.00235988
mmu00030	Pentose phosphate pathway	GSMG0036899	Pgm1	phosphoglucomutase 1	72157	up	1.53388	0.00655177
mmu01524	Platinum drug resistance	GSMG0058360	Atm	ataxia telangiectasia mutated	11920	down	1.62208	0.000156851
mmu01524	Platinum drug resistance	GSMG0038520	Cdkn2a	cyclin dependent kinase inhibitor 2A	12578	up	1.53447	0.002352
mmu01524	Platinum drug resistance	GSMG0027746	Abcc2	ATP-binding cassette, sub-family C (CFTR/MRP), member 2	12780	down	1.84485	3.33673e-06
mmu01524	Platinum drug resistance	GSMG0035886	Gstm2	glutathione S-transferase, mu 2	14863	up	1.51677	0.00130199
mmu01524	Platinum drug resistance	GSMG0034551	Gstm5	glutathione S-transferase, mu 5	14866	up	1.61292	0.00164386
mmu01524	Platinum drug resistance	GSMG0035883	Gstm7	glutathione S-transferase, mu 7	68312	up	1.77975	0.000585
mmu04115	p53 signaling pathway	GSMG0058360	Atm	ataxia telangiectasia mutated	11920	down	1.62208	0.000156851
mmu04115	p53 signaling pathway	GSMG0047148	Ccnd2	cyclin D2	12444	down	1.54307	0.00478734
mmu04115	p53 signaling pathway	GSMG0038520	Cdkn2a	cyclin dependent kinase inhibitor 2A	12578	up	1.53447	0.002352
mmu04115	p53 signaling pathway	GSMG0043161	Serpine1	serine (or cysteine) peptidase inhibitor, clade E, member 1	18787	up	7.07862	1.31036e-51
mmu04115	p53 signaling pathway	GSMG0000698	Serpinb5	serine (or cysteine) peptidase inhibitor, clade B, member 5	20724	up	1.89912	0.000281982
mmu04115	p53 signaling pathway	GSMG0057489	Shisa5	shisa family member 5	66940	down	2.56423	2.37248e-16
mmu05145	Toxoplasmosis	GSMG0021366	Socs1	suppressor of cytokine signaling 1	12703	down	3.31327	2.51595e-12
mmu05145	Toxoplasmosis	GSMG0009132	Irgm1	immunity-related GTPase family M member 1	15944	down	5.09766	3.08971e-22
mmu05145	Toxoplasmosis	GSMG0007425	Igtp	interferon gamma induced GTPase	16145	down	16.3015	1.27632e-137
mmu05145	Toxoplasmosis	GSMG0060015	Myd88	myeloid differentiation primary response gene 88	17874	down	1.58951	0.000110145
mmu05145	Toxoplasmosis	GSMG0000242	Stat1	signal transducer and activator of transcription 1	20846	down	13.367	3.66841e-105
mmu05145	Toxoplasmosis	GSMG0035478	Tlr2	toll-like receptor 2	24088	down	2.4206	5.29116e-09
mmu05145	Toxoplasmosis	GSMG0008534	Map2k6	mitogen-activated protein kinase kinase 6	26399	up	1.50795	0.00186408
mmu00051	Fructose and mannose metabolism	GSMG0007821	Aldoc	aldolase C, fructose-bisphosphate	11676	up	2.21273	4.62386e-07
mmu00051	Fructose and mannose metabolism	GSMG0006070	Pfkl	phosphofructokinase, liver, B-type	18641	up	1.5074	0.00235988
mmu00051	Fructose and mannose metabolism	GSMG0047108	Tpi1	triosephosphate isomerase 1	21991	up	1.53615	0.0103911
mmu00983	Drug metabolism	GSMG0035886	Gstm2	glutathione S-transferase, mu 2	14863	up	1.51677	0.00130199
mmu00983	Drug metabolism	GSMG0034551	Gstm5	glutathione S-transferase, mu 5	14866	up	1.61292	0.00164386
mmu00983	Drug metabolism	GSMG0025279	Xdh	xanthine dehydrogenase	22436	down	2.4384	3.24773e-13
mmu00983	Drug metabolism	GSMG0024097	Nme4	NME/NM23 nucleoside diphosphate kinase 4	56520	up	1.67694	0.0106164
mmu00983	Drug metabolism	GSMG0035883	Gstm7	glutathione S-transferase, mu 7	68312	up	1.77975	0.000585
mmu04380	Osteoclast differentiation	GSMG0021366	Socs1	suppressor of cytokine signaling 1	12703	down	3.31327	2.51595e-12
mmu04380	Osteoclast differentiation	GSMG0038501	Ifnb1	interferon beta 1, fibroblast	15977	down	136.433	6.92529e-10
mmu04380	Osteoclast differentiation	GSMG0015981	Irf9	interferon regulatory factor 9	16391	down	2.86522	1.04351e-13
mmu04380	Osteoclast differentiation	GSMG0038951	Jun	jun proto-oncogene	16476	down	1.52049	0.00325035
mmu04380	Osteoclast differentiation	GSMG0000242	Stat1	signal transducer and activator of transcription 1	20846	down	13.367	3.66841e-105
mmu04380	Osteoclast differentiation	GSMG0005225	Stat2	signal transducer and activator of transcription 2	20847	down	5.352	1.16065e-39
mmu04380	Osteoclast differentiation	GSMG0008534	Map2k6	mitogen-activated protein kinase kinase 6	26399	up	1.50795	0.00186408
mmu04066	HIF-1 signaling pathway	GSMG0012000	Egln3	egl-9 family hypoxia-inducible factor 3	112407	up	2.08919	0.036477
mmu04066	HIF-1 signaling pathway	GSMG0006070	Pfkl	phosphofructokinase, liver, B-type	18641	up	1.5074	0.00235988
mmu04066	HIF-1 signaling pathway	GSMG0043161	Serpine1	serine (or cysteine) peptidase inhibitor, clade E, member 1	18787	up	7.07862	1.31036e-51
mmu04066	HIF-1 signaling pathway	GSMG0029489	Pdk1	pyruvate dehydrogenase kinase, isoenzyme 1	228026	up	2.6803	3.18929e-07
mmu05142	Chagas disease (American trypanosomiasis)	GSMG0038501	Ifnb1	interferon beta 1, fibroblast	15977	down	136.433	6.92529e-10
mmu05142	Chagas disease (American trypanosomiasis)	GSMG0038951	Jun	jun proto-oncogene	16476	down	1.52049	0.00325035
mmu05142	Chagas disease (American trypanosomiasis)	GSMG0060015	Myd88	myeloid differentiation primary response gene 88	17874	down	1.58951	0.000110145
mmu05142	Chagas disease (American trypanosomiasis)	GSMG0043161	Serpine1	serine (or cysteine) peptidase inhibitor, clade E, member 1	18787	up	7.07862	1.31036e-51
mmu05142	Chagas disease (American trypanosomiasis)	GSMG0009720	Ccl5	chemokine (C-C motif) ligand 5	20304	down	74.7709	1.57404e-58
mmu05142	Chagas disease (American trypanosomiasis)	GSMG0035478	Tlr2	toll-like receptor 2	24088	down	2.4206	5.29116e-09
mmu00480	Glutathione metabolism	GSMG0035886	Gstm2	glutathione S-transferase, mu 2	14863	up	1.51677	0.00130199
mmu00480	Glutathione metabolism	GSMG0034551	Gstm5	glutathione S-transferase, mu 5	14866	up	1.61292	0.00164386
mmu00480	Glutathione metabolism	GSMG0046241	Hpgds	hematopoietic prostaglandin D synthase	54486	down	1.58554	2.91411e-06
mmu00480	Glutathione metabolism	GSMG0035883	Gstm7	glutathione S-transferase, mu 7	68312	up	1.77975	0.000585
mmu05140	Leishmaniasis	GSMG0038951	Jun	jun proto-oncogene	16476	down	1.52049	0.00325035
mmu05140	Leishmaniasis	GSMG0060015	Myd88	myeloid differentiation primary response gene 88	17874	down	1.58951	0.000110145
mmu05140	Leishmaniasis	GSMG0000242	Stat1	signal transducer and activator of transcription 1	20846	down	13.367	3.66841e-105
mmu05140	Leishmaniasis	GSMG0035478	Tlr2	toll-like receptor 2	24088	down	2.4206	5.29116e-09
mmu00980	Metabolism of xenobiotics by cytochrome P450	GSMG0035886	Gstm2	glutathione S-transferase, mu 2	14863	up	1.51677	0.00130199
mmu00980	Metabolism of xenobiotics by cytochrome P450	GSMG0034551	Gstm5	glutathione S-transferase, mu 5	14866	up	1.61292	0.00164386
mmu00980	Metabolism of xenobiotics by cytochrome P450	GSMG0046241	Hpgds	hematopoietic prostaglandin D synthase	54486	down	1.58554	2.91411e-06
mmu00980	Metabolism of xenobiotics by cytochrome P450	GSMG0035883	Gstm7	glutathione S-transferase, mu 7	68312	up	1.77975	0.000585
mmu00982	Drug metabolism	GSMG0035886	Gstm2	glutathione S-transferase, mu 2	14863	up	1.51677	0.00130199
mmu00982	Drug metabolism	GSMG0034551	Gstm5	glutathione S-transferase, mu 5	14866	up	1.61292	0.00164386
mmu00982	Drug metabolism	GSMG0046241	Hpgds	hematopoietic prostaglandin D synthase	54486	down	1.58554	2.91411e-06
mmu00982	Drug metabolism	GSMG0035883	Gstm7	glutathione S-transferase, mu 7	68312	up	1.77975	0.000585
mmu04625	C-type lectin receptor signaling pathway	GSMG0007378	Irf1	interferon regulatory factor 1	16362	down	2.84953	1.86103e-11
mmu04625	C-type lectin receptor signaling pathway	GSMG0015981	Irf9	interferon regulatory factor 9	16391	down	2.86522	1.04351e-13
mmu04625	C-type lectin receptor signaling pathway	GSMG0038951	Jun	jun proto-oncogene	16476	down	1.52049	0.00325035
mmu04625	C-type lectin receptor signaling pathway	GSMG0000242	Stat1	signal transducer and activator of transcription 1	20846	down	13.367	3.66841e-105
mmu04625	C-type lectin receptor signaling pathway	GSMG0005225	Stat2	signal transducer and activator of transcription 2	20847	down	5.352	1.16065e-39
mmu05418	Fluid shear stress and atherosclerosis	GSMG0035886	Gstm2	glutathione S-transferase, mu 2	14863	up	1.51677	0.00130199
mmu05418	Fluid shear stress and atherosclerosis	GSMG0034551	Gstm5	glutathione S-transferase, mu 5	14866	up	1.61292	0.00164386
mmu05418	Fluid shear stress and atherosclerosis	GSMG0038951	Jun	jun proto-oncogene	16476	down	1.52049	0.00325035
mmu05418	Fluid shear stress and atherosclerosis	GSMG0024103	Dusp1	dual specificity phosphatase 1	19252	down	1.50735	0.0480111
mmu05418	Fluid shear stress and atherosclerosis	GSMG0008534	Map2k6	mitogen-activated protein kinase kinase 6	26399	up	1.50795	0.00186408
mmu05418	Fluid shear stress and atherosclerosis	GSMG0035883	Gstm7	glutathione S-transferase, mu 7	68312	up	1.77975	0.000585
mmu04917	Prolactin signaling pathway	GSMG0047148	Ccnd2	cyclin D2	12444	down	1.54307	0.00478734
mmu04917	Prolactin signaling pathway	GSMG0021366	Socs1	suppressor of cytokine signaling 1	12703	down	3.31327	2.51595e-12
mmu04917	Prolactin signaling pathway	GSMG0007378	Irf1	interferon regulatory factor 1	16362	down	2.84953	1.86103e-11
mmu04917	Prolactin signaling pathway	GSMG0000242	Stat1	signal transducer and activator of transcription 1	20846	down	13.367	3.66841e-105
mmu04630	JAK-STAT signaling pathway	GSMG0047148	Ccnd2	cyclin D2	12444	down	1.54307	0.00478734
mmu04630	JAK-STAT signaling pathway	GSMG0021366	Socs1	suppressor of cytokine signaling 1	12703	down	3.31327	2.51595e-12
mmu04630	JAK-STAT signaling pathway	GSMG0038501	Ifnb1	interferon beta 1, fibroblast	15977	down	136.433	6.92529e-10
mmu04630	JAK-STAT signaling pathway	GSMG0015981	Irf9	interferon regulatory factor 9	16391	down	2.86522	1.04351e-13
mmu04630	JAK-STAT signaling pathway	GSMG0000242	Stat1	signal transducer and activator of transcription 1	20846	down	13.367	3.66841e-105
mmu04630	JAK-STAT signaling pathway	GSMG0005225	Stat2	signal transducer and activator of transcription 2	20847	down	5.352	1.16065e-39
mmu01230	Biosynthesis of amino acids	GSMG0007821	Aldoc	aldolase C, fructose-bisphosphate	11676	up	2.21273	4.62386e-07
mmu01230	Biosynthesis of amino acids	GSMG0006070	Pfkl	phosphofructokinase, liver, B-type	18641	up	1.5074	0.00235988
mmu01230	Biosynthesis of amino acids	GSMG0047108	Tpi1	triosephosphate isomerase 1	21991	up	1.53615	0.0103911
mmu03018	RNA degradation	GSMG0006070	Pfkl	phosphofructokinase, liver, B-type	18641	up	1.5074	0.00235988
mmu03018	RNA degradation	GSMG0014757	Tent4a	terminal nucleotidyltransferase 4A	210106	down	1.75191	1.44032e-07
mmu03018	RNA degradation	GSMG0057283	Xrn1	5'-3' exoribonuclease 1	24127	down	1.62325	0.000207838
mmu03018	RNA degradation	GSMG0025803	Dcp2	decapping mRNA 2	70640	down	1.7623	1.29791e-07
mmu03018	RNA degradation	GSMG0007143	Pnpt1	polyribonucleotide nucleotidyltransferase 1	71701	down	2.25201	2.77595e-14
mmu05323	Rheumatoid arthritis	GSMG0038951	Jun	jun proto-oncogene	16476	down	1.52049	0.00325035
mmu05323	Rheumatoid arthritis	GSMG0009720	Ccl5	chemokine (C-C motif) ligand 5	20304	down	74.7709	1.57404e-58
mmu05323	Rheumatoid arthritis	GSMG0035478	Tlr2	toll-like receptor 2	24088	down	2.4206	5.29116e-09
mmu05323	Rheumatoid arthritis	GSMG0027964	Tcirg1	T cell, immune regulator 1, ATPase, H+ transporting, lysosomal V0 protein A3	27060	down	2.3915	4.4516e-16
mmu05225	Hepatocellular carcinoma	GSMG0038520	Cdkn2a	cyclin dependent kinase inhibitor 2A	12578	up	1.53447	0.002352
mmu05225	Hepatocellular carcinoma	GSMG0035886	Gstm2	glutathione S-transferase, mu 2	14863	up	1.51677	0.00130199
mmu05225	Hepatocellular carcinoma	GSMG0034551	Gstm5	glutathione S-transferase, mu 5	14866	up	1.61292	0.00164386
mmu05225	Hepatocellular carcinoma	GSMG0035883	Gstm7	glutathione S-transferase, mu 7	68312	up	1.77975	0.000585
mmu03050	Proteasome	GSMG0055566	Psmb10	proteasome (prosome, macropain) subunit, beta type 10	19171	down	3.85317	4.71845e-11
mmu03050	Proteasome	GSMG0015979	Psme1	proteasome (prosome, macropain) activator subunit 1 (PA28 alpha)	19186	down	1.5834	3.63655e-06
mmu03050	Proteasome	GSMG0017243	Psme2	proteasome (prosome, macropain) activator subunit 2 (PA28 beta)	19188	down	2.25505	5.60324e-09
mmu05321	Inflammatory bowel disease (IBD)	GSMG0038951	Jun	jun proto-oncogene	16476	down	1.52049	0.00325035
mmu05321	Inflammatory bowel disease (IBD)	GSMG0034338	Rorc	RAR-related orphan receptor gamma	19885	up	1.69655	0.0117542
mmu05321	Inflammatory bowel disease (IBD)	GSMG0000242	Stat1	signal transducer and activator of transcription 1	20846	down	13.367	3.66841e-105
mmu05321	Inflammatory bowel disease (IBD)	GSMG0035478	Tlr2	toll-like receptor 2	24088	down	2.4206	5.29116e-09
mmu02010	ABC transporters	GSMG0027746	Abcc2	ATP-binding cassette, sub-family C (CFTR/MRP), member 2	12780	down	1.84485	3.33673e-06
mmu02010	ABC transporters	GSMG0023088	Tap1	transporter 1, ATP-binding cassette, sub-family B (MDR/TAP)	21354	down	9.14718	5.07352e-24
mmu02010	ABC transporters	GSMG0023090	Tap2	transporter 2, ATP-binding cassette, sub-family B (MDR/TAP)	21355	down	4.96335	1.27431e-14
mmu00052	Galactose metabolism	GSMG0006070	Pfkl	phosphofructokinase, liver, B-type	18641	up	1.5074	0.00235988
mmu00052	Galactose metabolism	GSMG0036899	Pgm1	phosphoglucomutase 1	72157	up	1.53388	0.00655177
mmu05204	Chemical carcinogenesis	GSMG0035886	Gstm2	glutathione S-transferase, mu 2	14863	up	1.51677	0.00130199
mmu05204	Chemical carcinogenesis	GSMG0034551	Gstm5	glutathione S-transferase, mu 5	14866	up	1.61292	0.00164386
mmu05204	Chemical carcinogenesis	GSMG0046241	Hpgds	hematopoietic prostaglandin D synthase	54486	down	1.58554	2.91411e-06
mmu05204	Chemical carcinogenesis	GSMG0035883	Gstm7	glutathione S-transferase, mu 7	68312	up	1.77975	0.000585
mmu04657	IL-17 signaling pathway	GSMG0042232	Cxcl10	chemokine (C-X-C motif) ligand 10	15945	down	108.096	3.07596e-32
mmu04657	IL-17 signaling pathway	GSMG0038951	Jun	jun proto-oncogene	16476	down	1.52049	0.00325035
mmu04657	IL-17 signaling pathway	GSMG0007872	Ccl7	chemokine (C-C motif) ligand 7	20306	down	1.96926	5.90184e-10
mmu04657	IL-17 signaling pathway	GSMG0021116	Usp25	ubiquitin specific peptidase 25	30940	down	1.53134	3.05388e-05
mmu01100	Metabolic pathways	GSMG0011676	Adssl1	adenylosuccinate synthetase like 1	11565	up	1.8513	0.00286577
mmu01100	Metabolic pathways	GSMG0027505	Aldh1a1 // E030003E18Rik	aldehyde dehydrogenase family 1, subfamily A1 // RIKEN cDNA E030003E18 gene	11668	up	1.5382	0.000900562
mmu01100	Metabolic pathways	GSMG0007821	Aldoc	aldolase C, fructose-bisphosphate	11676	up	2.21273	4.62386e-07
mmu01100	Metabolic pathways	GSMG0006070	Pfkl	phosphofructokinase, liver, B-type	18641	up	1.5074	0.00235988
mmu01100	Metabolic pathways	GSMG0047108	Tpi1	triosephosphate isomerase 1	21991	up	1.53615	0.0103911
mmu01100	Metabolic pathways	GSMG0010619	Cmpk2	cytidine monophosphate (UMP-CMP) kinase 2, mitochondrial	22169	down	52.1884	6.14082e-73
mmu01100	Metabolic pathways	GSMG0025279	Xdh	xanthine dehydrogenase	22436	down	2.4384	3.24773e-13
mmu01100	Metabolic pathways	GSMG0048005	Blvrb	biliverdin reductase B (flavin reductase (NADPH))	233016	up	1.70513	4.82951e-05
mmu01100	Metabolic pathways	GSMG0028276	Aldh1a7	aldehyde dehydrogenase family 1, subfamily A7	26358	up	1.86831	0.00144485
mmu01100	Metabolic pathways	GSMG0011093	Acot1	acyl-CoA thioesterase 1	26897	up	1.53658	0.000230439
mmu01100	Metabolic pathways	GSMG0027964	Tcirg1	T cell, immune regulator 1, ATPase, H+ transporting, lysosomal V0 protein A3	27060	down	2.3915	4.4516e-16
mmu01100	Metabolic pathways	GSMG0046241	Hpgds	hematopoietic prostaglandin D synthase	54486	down	1.58554	2.91411e-06
mmu01100	Metabolic pathways	GSMG0024097	Nme4	NME/NM23 nucleoside diphosphate kinase 4	56520	up	1.67694	0.0106164
mmu01100	Metabolic pathways	GSMG0010659	Nampt	nicotinamide phosphoribosyltransferase	59027	down	1.54535	0.00282344
mmu01100	Metabolic pathways	GSMG0052085	Dgat2	diacylglycerol O-acyltransferase 2	67800	up	1.55135	0.00202997
mmu01100	Metabolic pathways	GSMG0017945	Cmbl	carboxymethylenebutenolidase-like (Pseudomonas)	69574	up	1.55142	0.00123281
mmu01100	Metabolic pathways	GSMG0036899	Pgm1	phosphoglucomutase 1	72157	up	1.53388	0.00655177
mmu01100	Metabolic pathways	GSMG0058773	Acsbg1	acyl-CoA synthetase bubblegum family member 1	94180	up	1.60191	0.0214805
mmu05200	Pathways in cancer	GSMG0012000	Egln3	egl-9 family hypoxia-inducible factor 3	112407	up	2.08919	0.036477
mmu05200	Pathways in cancer	GSMG0047148	Ccnd2	cyclin D2	12444	down	1.54307	0.00478734
mmu05200	Pathways in cancer	GSMG0038520	Cdkn2a	cyclin dependent kinase inhibitor 2A	12578	up	1.53447	0.002352
mmu05200	Pathways in cancer	GSMG0038521	Cdkn2b	cyclin dependent kinase inhibitor 2B	12579	up	1.75709	0.000240186
mmu05200	Pathways in cancer	GSMG0008064	Gngt2	guanine nucleotide binding protein (G protein), gamma transducing activity polypeptide 2	14710	up	1.90828	0.0143032
mmu05200	Pathways in cancer	GSMG0035886	Gstm2	glutathione S-transferase, mu 2	14863	up	1.51677	0.00130199
mmu05200	Pathways in cancer	GSMG0034551	Gstm5	glutathione S-transferase, mu 5	14866	up	1.61292	0.00164386
mmu05200	Pathways in cancer	GSMG0038951	Jun	jun proto-oncogene	16476	down	1.52049	0.00325035
mmu05200	Pathways in cancer	GSMG0058839	Pml	promyelocytic leukemia	18854	down	2.27956	4.10595e-13
mmu05200	Pathways in cancer	GSMG0000242	Stat1	signal transducer and activator of transcription 1	20846	down	13.367	3.66841e-105
mmu05200	Pathways in cancer	GSMG0005225	Stat2	signal transducer and activator of transcription 2	20847	down	5.352	1.16065e-39
mmu05200	Pathways in cancer	GSMG0035883	Gstm7	glutathione S-transferase, mu 7	68312	up	1.77975	0.000585
mmu04144	Endocytosis	GSMG0024703	H2-D1 // H2-L	histocompatibility 2, D region locus 1 // histocompatibility 2, D region locus L	14964	down	2.47144	4.75964e-19
mmu04144	Endocytosis	GSMG0024624	H2-K1	histocompatibility 2, K1, K region	14972	down	3.27611	3.67128e-24
mmu04144	Endocytosis	GSMG0024703	H2-D1 // H2-L	histocompatibility 2, D region locus 1 // histocompatibility 2, D region locus L	14980	down	2.47144	4.75964e-19
mmu04144	Endocytosis	GSMG0023147	H2-Q10	histocompatibility 2, Q region locus 10	15007	down	2.78442	3.66798e-07
mmu04144	Endocytosis	GSMG0023138	H2-Q2	histocompatibility 2, Q region locus 2	15013	down	2.98525	1.66087e-10
mmu04144	Endocytosis	GSMG0023139	H2-Q4	histocompatibility 2, Q region locus 4	15015	down	3.55651	2.26999e-27
mmu04144	Endocytosis	GSMG0058839	Pml	promyelocytic leukemia	18854	down	2.27956	4.10595e-13
mmu04975	Fat digestion and absorption	GSMG0052087	Mogat2	monoacylglycerol O-acyltransferase 2	233549	up	1.80504	0.00258053
mmu04975	Fat digestion and absorption	GSMG0052085	Dgat2	diacylglycerol O-acyltransferase 2	67800	up	1.55135	0.00202997
mmu04064	NF-kappa B signaling pathway	GSMG0058360	Atm	ataxia telangiectasia mutated	11920	down	1.62208	0.000156851
mmu04064	NF-kappa B signaling pathway	GSMG0060015	Myd88	myeloid differentiation primary response gene 88	17874	down	1.58951	0.000110145
mmu04064	NF-kappa B signaling pathway	GSMG0007988	Trim25	tripartite motif-containing 25	217069	down	2.87034	1.42466e-18
mmu04064	NF-kappa B signaling pathway	GSMG0037910	Ddx58	DEAD/H box helicase 58	230073	down	6.12283	2.40943e-69
mmu01200	Carbon metabolism	GSMG0007821	Aldoc	aldolase C, fructose-bisphosphate	11676	up	2.21273	4.62386e-07
mmu01200	Carbon metabolism	GSMG0006070	Pfkl	phosphofructokinase, liver, B-type	18641	up	1.5074	0.00235988
mmu01200	Carbon metabolism	GSMG0047108	Tpi1	triosephosphate isomerase 1	21991	up	1.53615	0.0103911
mmu04062	Chemokine signaling pathway	GSMG0008064	Gngt2	guanine nucleotide binding protein (G protein), gamma transducing activity polypeptide 2	14710	up	1.90828	0.0143032
mmu04062	Chemokine signaling pathway	GSMG0042232	Cxcl10	chemokine (C-X-C motif) ligand 10	15945	down	108.096	3.07596e-32
mmu04062	Chemokine signaling pathway	GSMG0009720	Ccl5	chemokine (C-C motif) ligand 5	20304	down	74.7709	1.57404e-58
mmu04062	Chemokine signaling pathway	GSMG0007872	Ccl7	chemokine (C-C motif) ligand 7	20306	down	1.96926	5.90184e-10
mmu04062	Chemokine signaling pathway	GSMG0009721	Ccl9	chemokine (C-C motif) ligand 9	20308	up	2.31498	4.83219e-05
mmu04062	Chemokine signaling pathway	GSMG0000242	Stat1	signal transducer and activator of transcription 1	20846	down	13.367	3.66841e-105
mmu04062	Chemokine signaling pathway	GSMG0005225	Stat2	signal transducer and activator of transcription 2	20847	down	5.352	1.16065e-39
mmu04140	Autophagy	GSMG0052691	Bnip3	BCL2/adenovirus E1B interacting protein 3	12176	up	3.20895	8.94551e-08
mmu04140	Autophagy	GSMG0005809	Ddit4	DNA-damage-inducible transcript 4	74747	up	1.51943	9.49091e-05
mmu04140	Autophagy	GSMG0018073	Deptor	DEP domain containing MTOR-interacting protein	97998	up	1.66485	0.0030169
mmu05152	Tuberculosis	GSMG0038501	Ifnb1	interferon beta 1, fibroblast	15977	down	136.433	6.92529e-10
mmu05152	Tuberculosis	GSMG0028900	Mrc1	mannose receptor, C type 1	17533	up	1.71936	0.00148087
mmu05152	Tuberculosis	GSMG0060015	Myd88	myeloid differentiation primary response gene 88	17874	down	1.58951	0.000110145
mmu05152	Tuberculosis	GSMG0000242	Stat1	signal transducer and activator of transcription 1	20846	down	13.367	3.66841e-105
mmu05152	Tuberculosis	GSMG0035478	Tlr2	toll-like receptor 2	24088	down	2.4206	5.29116e-09
mmu05152	Tuberculosis	GSMG0027964	Tcirg1	T cell, immune regulator 1, ATPase, H+ transporting, lysosomal V0 protein A3	27060	down	2.3915	4.4516e-16
mmu00561	Glycerolipid metabolism	GSMG0052087	Mogat2	monoacylglycerol O-acyltransferase 2	233549	up	1.80504	0.00258053
mmu00561	Glycerolipid metabolism	GSMG0052085	Dgat2	diacylglycerol O-acyltransferase 2	67800	up	1.55135	0.00202997
mmu05133	Pertussis	GSMG0007378	Irf1	interferon regulatory factor 1	16362	down	2.84953	1.86103e-11
mmu05133	Pertussis	GSMG0038951	Jun	jun proto-oncogene	16476	down	1.52049	0.00325035
mmu05133	Pertussis	GSMG0060015	Myd88	myeloid differentiation primary response gene 88	17874	down	1.58951	0.000110145
mmu04137	Mitophagy	GSMG0052691	Bnip3	BCL2/adenovirus E1B interacting protein 3	12176	up	3.20895	8.94551e-08
mmu04137	Mitophagy	GSMG0038951	Jun	jun proto-oncogene	16476	down	1.52049	0.00325035
mmu04137	Mitophagy	GSMG0039579	Pink1	PTEN induced putative kinase 1	68943	up	1.54529	0.00344354
mmu05230	Central carbon metabolism in cancer	GSMG0006070	Pfkl	phosphofructokinase, liver, B-type	18641	up	1.5074	0.00235988
mmu05230	Central carbon metabolism in cancer	GSMG0029489	Pdk1	pyruvate dehydrogenase kinase, isoenzyme 1	228026	up	2.6803	3.18929e-07
mmu00230	Purine metabolism	GSMG0011676	Adssl1	adenylosuccinate synthetase like 1	11565	up	1.8513	0.00286577
mmu00230	Purine metabolism	GSMG0025279	Xdh	xanthine dehydrogenase	22436	down	2.4384	3.24773e-13
mmu00230	Purine metabolism	GSMG0024793	Enpp4	ectonucleotide pyrophosphatase/phosphodiesterase 4	224794	down	2.53631	2.74994e-08
mmu00230	Purine metabolism	GSMG0024097	Nme4	NME/NM23 nucleoside diphosphate kinase 4	56520	up	1.67694	0.0106164
mmu00230	Purine metabolism	GSMG0007143	Pnpt1	polyribonucleotide nucleotidyltransferase 1	71701	down	2.25201	2.77595e-14
mmu00230	Purine metabolism	GSMG0036899	Pgm1	phosphoglucomutase 1	72157	up	1.53388	0.00655177
mmu04120	Ubiquitin mediated proteolysis	GSMG0021366	Socs1	suppressor of cytokine signaling 1	12703	down	3.31327	2.51595e-12
mmu04120	Ubiquitin mediated proteolysis	GSMG0058839	Pml	promyelocytic leukemia	18854	down	2.27956	4.10595e-13
mmu04120	Ubiquitin mediated proteolysis	GSMG0029594	Ube2l6	ubiquitin-conjugating enzyme E2L 6	56791	down	8.46305	4.32577e-55
mmu04120	Ubiquitin mediated proteolysis	GSMG0057440	Uba7	ubiquitin-like modifier activating enzyme 7	74153	down	9.25484	2.67462e-41
mmu05340	Primary immunodeficiency	GSMG0023088	Tap1	transporter 1, ATP-binding cassette, sub-family B (MDR/TAP)	21354	down	9.14718	5.07352e-24
mmu05340	Primary immunodeficiency	GSMG0023090	Tap2	transporter 2, ATP-binding cassette, sub-family B (MDR/TAP)	21355	down	4.96335	1.27431e-14
mmu05134	Legionellosis	GSMG0052691	Bnip3	BCL2/adenovirus E1B interacting protein 3	12176	up	3.20895	8.94551e-08
mmu05134	Legionellosis	GSMG0060015	Myd88	myeloid differentiation primary response gene 88	17874	down	1.58951	0.000110145
mmu05134	Legionellosis	GSMG0035478	Tlr2	toll-like receptor 2	24088	down	2.4206	5.29116e-09

## Sheet: PATHWAY ANALYSIS (REACTOME)
REACTOME Pathway Analysis on Regulated Genes (Serpine1ATG* vs RelControl)
Significant Pathways (158)
Link to REACTOME Pathway	Pathway Description (REACTOME)	Nb Genes in Pathway	Nb Regulated Genes (Up / Down)	P-Value (All)	P-Value (Up)	P-Value (Down)	Min P-Value	min FDR
R-MMU-913531	Interferon Signaling	62	13 (0/13)	3.15392e-12	NA	1.77636e-14	1.77636e-14	5.50671e-12
R-MMU-1169408	ISG15 antiviral mechanism	23	9 (0/9)	1.38528e-11	NA	3.61045e-13	3.61045e-13	9.65617e-11
R-MMU-1169410	Antiviral mechanism by IFN-stimulated genes	25	9 (0/9)	3.37816e-11	NA	8.88178e-13	8.88178e-13	2.2858e-10
R-MMU-983170	Antigen Presentation: Folding, assembly and peptide loading of class I MHC	36	10 (0/10)	5.09008e-11	NA	9.18599e-13	9.18599e-13	2.32031e-10
R-MMU-1236974	ER-Phagosome pathway	29	9 (0/9)	1.57572e-10	NA	4.21396e-12	4.21396e-12	9.57974e-10
R-MMU-1236975	Antigen processing-Cross presentation	86	13 (1/12)	2.43835e-10	0.334387	2.98508e-11	2.98508e-11	6.26407e-09
R-MMU-168256	Immune System	1649	52 (9/43)	3.93206e-08	0.37422	8.46454e-10	8.46454e-10	1.34251e-07
R-MMU-983169	Class I MHC mediated antigen processing & presentation	358	20 (1/19)	2.16378e-07	0.818199	1.48574e-09	1.48574e-09	2.17908e-07
R-MMU-1236977	Endosomal/Vacuolar pathway	20	6 (0/6)	2.49996e-07	NA	2.26852e-08	2.26852e-08	2.47541e-06
R-MMU-1280215	Cytokine Signaling in Immune system	397	19 (1/18)	4.31458e-06	0.849265	4.61845e-08	4.61845e-08	4.66634e-06
R-MMU-909733	Interferon alpha/beta signaling	30	6 (0/6)	3.39952e-06	NA	3.21236e-07	3.21236e-07	2.88267e-05
R-MMU-1280218	Adaptive Immune System	690	26 (4/22)	6.31902e-06	0.410007	6.77979e-07	6.77979e-07	5.77977e-05
R-MMU-1430728	Metabolism	1812	36 (23/13)	0.0241712	9.79143e-06	0.880433	9.79143e-06	0.0166944
R-MMU-197264	Nicotinamide salvaging	18	4 (0/4)	0.000102608	NA	2.11694e-05	2.11694e-05	0.00135564
R-MMU-198933	Immunoregulatory interactions between a Lymphoid and a non-Lymphoid cell	100	8 (1/7)	8.81408e-05	0.377156	4.56511e-05	4.56511e-05	0.00270265
R-MMU-912694	Regulation of IFNA signaling	25	4 (0/4)	0.000392334	NA	8.31007e-05	8.31007e-05	0.00466458
R-MMU-168249	Innate Immune System	948	27 (5/22)	0.00047172	0.463904	9.57367e-05	9.57367e-05	0.00528684
R-MMU-5362517	Signaling by Retinoic Acid	56	4 (4/0)	0.00808789	0.000141776	NA	0.000141776	0.113754
R-MMU-196807	Nicotinate metabolism	30	4 (0/4)	0.000803997	NA	0.000173508	0.000173508	0.00903302
R-MMU-5656169	Termination of translesion DNA synthesis	30	4 (0/4)	0.000803997	NA	0.000173508	0.000173508	0.00903302
R-MMU-70350	Fructose catabolism	6	2 (2/0)	0.00287911	0.000326007	NA	0.000326007	0.0986516
R-MMU-1834949	Cytosolic sensors of pathogen-associated DNA	37	4 (0/4)	0.00179293	NA	0.000397133	0.000397133	0.0184428
R-MMU-110313	Translesion synthesis by Y family DNA polymerases bypasses lesions on DNA template	37	4 (0/4)	0.00179293	NA	0.000397133	0.000397133	0.0184428
R-MMU-5652084	Fructose metabolism	8	2 (2/0)	0.00527464	0.000604806	NA	0.000604806	0.159526
R-MMU-450531	Regulation of mRNA stability by proteins that bind AU-rich elements	79	5 (0/5)	0.00525873	NA	0.000908557	0.000908557	0.0374402
R-MMU-73893	DNA Damage Bypass	47	4 (0/4)	0.00433595	NA	0.000996537	0.000996537	0.0398615
R-MMU-349425	Autodegradation of the E3 ubiquitin ligase COP1	49	4 (0/4)	0.00503843	NA	0.00116653	0.00116653	0.0455915
R-MMU-211859	Biological oxidations	251	7 (6/1)	0.066638	0.00122469	0.908418	0.00122469	0.320342
R-MMU-75072	mRNA Editing	6	2 (0/2)	0.00287911	NA	0.00129382	0.00129382	0.049712
R-MMU-933541	TRAF6 mediated IRF7 activation	6	2 (0/2)	0.00287911	NA	0.00129382	0.00129382	0.049712
R-MMU-5689880	Ub-specific processing proteases	175	7 (0/7)	0.0124646	NA	0.00139245	0.00139245	0.0526121
R-MMU-71384	Ethanol oxidation	12	2 (2/0)	0.0119776	0.00140816	NA	0.00140816	0.287126
R-MMU-75109	Triglyceride biosynthesis	12	2 (2/0)	0.0119776	0.00140816	NA	0.00140816	0.287126
R-MMU-71387	Metabolism of carbohydrates	260	6 (6/0)	0.164068	0.00146553	NA	0.00146553	0.327702
R-MMU-69541	Stabilization of p53	53	4 (0/4)	0.0066639	NA	0.00156564	0.00156564	0.0580307
R-MMU-8934593	Regulation of RUNX1 Expression and Activity	8	2 (0/2)	0.00527464	NA	0.00238526	0.00238526	0.0823671
R-MMU-983168	Antigen processing: Ubiquitination & Proteasome degradation	305	9 (0/9)	0.0301729	NA	0.00252176	0.00252176	0.085992
R-MMU-204174	Regulation of pyruvate dehydrogenase (PDH) complex	16	2 (2/0)	0.0209835	0.00252899	NA	0.00252899	0.409629
R-MMU-69563	p53-Dependent G1 DNA Damage Response	61	4 (0/4)	0.0108793	NA	0.0026316	0.0026316	0.0890694
R-MMU-69580	p53-Dependent G1/S DNA damage checkpoint	61	4 (0/4)	0.0108793	NA	0.0026316	0.0026316	0.0890694
R-MMU-69615	G1/S DNA Damage Checkpoints	63	4 (0/4)	0.0121495	NA	0.00296025	0.00296025	0.0972958
R-MMU-5205685	Pink/Parkin Mediated Mitophagy	18	2 (2/0)	0.0262635	0.00320472	NA	0.00320472	0.474482
R-MMU-70171	Glycolysis	63	3 (3/0)	0.0597978	0.00329102	NA	0.00329102	0.510108
R-MMU-168928	DDX58/IFIH1-mediated induction of interferon-alpha/beta	32	3 (0/3)	0.0102556	NA	0.0033481	0.0033481	0.107454
R-MMU-3134963	DEx/H-box helicases activate type I IFN and inflammatory cytokines production	10	2 (0/2)	0.0083202	NA	0.00378611	0.00378611	0.118719
R-MMU-211945	Phase I - Functionalization of compounds	141	4 (4/0)	0.139848	0.00448711	NA	0.00448711	0.583462
R-MMU-975110	TRAF6 mediated IRF7 activation in TLR7/8 or 9 signaling	11	2 (0/2)	0.0100748	NA	0.00459884	0.00459884	0.137562
R-MMU-877312	Regulation of IFNG signaling	11	2 (0/2)	0.0100748	NA	0.00459884	0.00459884	0.137562
R-MMU-1236978	Cross-presentation of soluble exogenous antigens (endosomes)	48	4 (1/3)	0.00467834	0.203076	0.0104581	0.00467834	0.146359
R-MMU-2173782	Binding and Uptake of Ligands by Scavenger Receptors	36	3 (0/3)	0.0141653	NA	0.00468845	0.00468845	0.13963
R-MMU-8979227	Triglyceride metabolism	23	2 (2/0)	0.041474	0.00521863	NA	0.00521863	0.602377
R-MMU-5205647	Mitophagy	25	2 (2/0)	0.0482846	0.0061503	NA	0.0061503	0.663245
R-MMU-499943	Interconversion of nucleotide di- and triphosphates	26	2 (2/0)	0.0518316	0.00664245	NA	0.00664245	0.69312
R-MMU-70326	Glucose metabolism	82	3 (3/0)	0.11023	0.00688111	NA	0.00688111	0.711048
R-MMU-70268	Pyruvate metabolism	27	2 (2/0)	0.0554685	0.00715192	NA	0.00715192	0.703805
R-MMU-449147	Signaling by Interleukins	297	9 (1/8)	0.0260537	0.756443	0.00736872	0.00736872	0.204287
R-MMU-3134975	Regulation of innate immune responses to cytosolic DNA	15	2 (0/2)	0.0185315	NA	0.00856471	0.00856471	0.227532
R-MMU-5688426	Deubiquitination	246	7 (0/7)	0.0612118	NA	0.00897487	0.00897487	0.235418
R-MMU-9006931	Signaling by Nuclear Receptors	173	5 (4/1)	0.0995167	0.00914526	0.806941	0.00914526	0.758996
R-MMU-6785807	Interleukin-4 and Interleukin-13 signaling	16	2 (0/2)	0.0209835	NA	0.00972791	0.00972791	0.250829
R-MMU-9020702	Interleukin-1 signaling	92	5 (1/4)	0.00989984	0.353062	0.0112473	0.00989984	0.2524
R-MMU-156590	Glutathione conjugation	32	3 (2/1)	0.0102556	0.00995306	0.261602	0.00995306	0.253418
R-MMU-69229	Ubiquitin-dependent degradation of Cyclin D1	48	3 (0/3)	0.0303345	NA	0.0104581	0.0104581	0.26564
R-MMU-75815	Ubiquitin-dependent degradation of Cyclin D	48	3 (0/3)	0.0303345	NA	0.0104581	0.0104581	0.26564
R-MMU-8854214	TBC/RABGAPs	33	2 (2/0)	0.0790038	0.0105629	NA	0.0105629	0.809425
R-MMU-8878171	Transcriptional regulation by RUNX1	195	6 (0/6)	0.0592683	NA	0.0106193	0.0106193	0.269234
R-MMU-877300	Interferon gamma signaling	17	2 (0/2)	0.0235622	NA	0.0109571	0.0109571	0.274228
R-MMU-450385	Butyrate Response Factor 1 (BRF1) binds and destabilizes mRNA	17	2 (0/2)	0.0235622	NA	0.0109571	0.0109571	0.274228
R-MMU-1474244	Extracellular matrix organization	283	5 (5/0)	0.371404	0.0110061	NA	0.0110061	0.820343
R-MMU-69601	Ubiquitin Mediated Degradation of Phosphorylated Cdc25A	49	3 (0/3)	0.0319843	NA	0.0110641	0.0110641	0.27439
R-MMU-8939902	Regulation of RUNX2 expression and activity	49	3 (0/3)	0.0319843	NA	0.0110641	0.0110641	0.27439
R-MMU-69613	p53-Independent G1/S DNA damage checkpoint	49	3 (0/3)	0.0319843	NA	0.0110641	0.0110641	0.27439
R-MMU-69610	p53-Independent DNA Damage Response	49	3 (0/3)	0.0319843	NA	0.0110641	0.0110641	0.27439
R-MMU-15869	Metabolism of nucleotides	98	5 (3/2)	0.0127739	0.0111956	0.236012	0.0111956	0.298375
R-MMU-8941858	Regulation of RUNX3 expression and activity	50	3 (0/3)	0.0336801	NA	0.01169	0.01169	0.285755
R-MMU-350562	Regulation of ornithine decarboxylase (ODC)	50	3 (0/3)	0.0336801	NA	0.01169	0.01169	0.285755
R-MMU-5365859	RA biosynthesis pathway	35	2 (2/0)	0.0874304	0.0118308	NA	0.0118308	0.827549
R-MMU-381676	Glucagon-like Peptide-1 (GLP1) regulates insulin secretion	35	2 (2/0)	0.0874304	0.0118308	NA	0.0118308	0.827549
R-MMU-70263	Gluconeogenesis	35	2 (2/0)	0.0874304	0.0118308	NA	0.0118308	0.827549
R-MMU-1234176	Oxygen-dependent proline hydroxylation of Hypoxia-inducible Factor Alpha	63	4 (1/3)	0.0121495	0.257723	0.0216736	0.0121495	0.288208
R-MMU-168898	Toll-like Receptor Cascades	147	6 (1/5)	0.0183532	0.501782	0.0129005	0.0129005	0.310044
R-MMU-8854050	FBXL7 down-regulates AURKA during mitotic entry and in early mitosis	52	3 (0/3)	0.037209	NA	0.0130019	0.0130019	0.310044
R-MMU-450408	AUF1 (hnRNP D0) binds and destabilizes mRNA	52	3 (0/3)	0.037209	NA	0.0130019	0.0130019	0.310044
R-MMU-4641257	Degradation of AXIN	52	3 (0/3)	0.037209	NA	0.0130019	0.0130019	0.310044
R-MMU-174113	SCF-beta-TrCP mediated degradation of Emi1	52	3 (0/3)	0.037209	NA	0.0130019	0.0130019	0.310044
R-MMU-382556	ABC-family proteins mediated transport	97	4 (0/4)	0.0489137	NA	0.0134521	0.0134521	0.318553
R-MMU-5610780	Degradation of GLI1 by the proteasome	54	3 (0/3)	0.0409196	NA	0.0143945	0.0143945	0.332895
R-MMU-4641258	Degradation of DVL	54	3 (0/3)	0.0409196	NA	0.0143945	0.0143945	0.332895
R-MMU-69481	G2/M Checkpoints	152	5 (0/5)	0.0650931	NA	0.0147238	0.0147238	0.339244
R-MMU-168164	Toll Like Receptor 3 (TLR3) Cascade	67	4 (1/3)	0.0149659	0.271657	0.0254444	0.0149659	0.331056
R-MMU-6798695	Neutrophil degranulation	514	14 (4/10)	0.0152308	0.224266	0.0244307	0.0152308	0.335077
R-MMU-1234174	Regulation of Hypoxia-inducible Factor (HIF) by oxygen	68	4 (1/3)	0.0157289	0.2751	0.0264386	0.0157289	0.34272
R-MMU-2262749	Cellular response to hypoxia	68	4 (1/3)	0.0157289	0.2751	0.0264386	0.0157289	0.34272
R-MMU-5676590	NIK-->noncanonical NF-kB signaling	56	3 (0/3)	0.0448095	NA	0.0158684	0.0158684	0.354828
R-MMU-5607761	Dectin-1 mediated noncanonical NF-kB signaling	56	3 (0/3)	0.0448095	NA	0.0158684	0.0158684	0.354828
R-MMU-5610785	GLI3 is processed to GLI3R by the proteasome	56	3 (0/3)	0.0448095	NA	0.0158684	0.0158684	0.354828
R-MMU-68827	CDT1 association with the CDC6:ORC:origin complex	56	3 (0/3)	0.0448095	NA	0.0158684	0.0158684	0.354828
R-MMU-9007101	Rab regulation of trafficking	113	3 (3/0)	0.215028	0.0163852	NA	0.0163852	0.955105
R-MMU-187577	SCF(Skp2)-mediated degradation of p27/p21	57	3 (0/3)	0.0468209	NA	0.016636	0.016636	0.365993
R-MMU-8878166	Transcriptional regulation by RUNX2	58	3 (0/3)	0.0488763	NA	0.0174242	0.0174242	0.379052
R-MMU-4608870	Asymmetric localization of PCP proteins	59	3 (0/3)	0.0509751	NA	0.0182329	0.0182329	0.388368
R-MMU-174084	Autodegradation of Cdh1 by Cdh1:APC/C	59	3 (0/3)	0.0509751	NA	0.0182329	0.0182329	0.388368
R-MMU-73894	DNA Repair	285	7 (0/7)	0.110959	NA	0.0187943	0.0187943	0.388415
R-MMU-5358346	Hedgehog ligand biogenesis	60	3 (0/3)	0.0531171	NA	0.0190621	0.0190621	0.39276
R-MMU-446652	Interleukin-1 family signaling	109	5 (1/4)	0.0194119	0.403201	0.0198098	0.0194119	0.390115
R-MMU-2168880	Scavenging of heme from plasma	23	2 (0/2)	0.041474	NA	0.0196435	0.0196435	0.396945
R-MMU-6807070	PTEN Regulation	109	4 (0/4)	0.0690888	NA	0.0198098	0.0198098	0.398534
R-MMU-8854691	Interleukin-20 family signaling	24	2 (0/2)	0.044831	NA	0.021298	0.021298	0.418596
R-MMU-174154	APC/C:Cdc20 mediated degradation of Securin	63	3 (0/3)	0.0597978	NA	0.0216736	0.0216736	0.423981
R-MMU-1169091	Activation of NF-kappaB in B cells	63	3 (0/3)	0.0597978	NA	0.0216736	0.0216736	0.423981
R-MMU-8856688	Golgi-to-ER retrograde transport	126	3 (3/0)	0.263835	0.0218059	NA	0.0218059	1
R-MMU-3000178	ECM proteoglycans	49	2 (2/0)	0.152419	0.0224077	NA	0.0224077	1
R-MMU-168181	Toll Like Receptor 7/8 (TLR7/8) Cascade	76	4 (1/3)	0.0227153	0.30207	0.0351304	0.0227153	0.435216
R-MMU-975155	MyD88 dependent cascade initiated on endosome	76	4 (1/3)	0.0227153	0.30207	0.0351304	0.0227153	0.435216
R-MMU-1474228	Degradation of the extracellular matrix	129	3 (3/0)	0.275304	0.0231797	NA	0.0231797	1
R-MMU-68867	Assembly of the pre-replicative complex	65	3 (0/3)	0.0644597	NA	0.0235177	0.0235177	0.448645
R-MMU-8948751	Regulation of PTEN stability and activity	65	3 (0/3)	0.0644597	NA	0.0235177	0.0235177	0.448645
R-MMU-5658442	Regulation of RAS by GAPs	65	3 (0/3)	0.0644597	NA	0.0235177	0.0235177	0.448645
R-MMU-8939236	RUNX1 regulates transcription of genes involved in differentiation of HSCs	65	3 (0/3)	0.0644597	NA	0.0235177	0.0235177	0.448645
R-MMU-8878159	Transcriptional regulation by RUNX3	77	4 (1/3)	0.0237015	0.30537	0.0363084	0.0237015	0.447149
R-MMU-168643	Nucleotide-binding domain, leucine rich repeat containing receptor (NLR) signaling pathways	44	3 (1/2)	0.0241992	0.187843	0.0646242	0.0241992	0.45216
R-MMU-71406	Pyruvate metabolism and Citric Acid (TCA) cycle	52	2 (2/0)	0.167349	0.0250369	NA	0.0250369	1
R-MMU-69202	Cyclin E associated events during G1/S transition	67	3 (0/3)	0.0692839	NA	0.0254444	0.0254444	0.470911
R-MMU-2454202	Fc epsilon receptor (FCERI) signaling	119	4 (0/4)	0.0886863	NA	0.026317	0.026317	0.483408
R-MMU-174184	Cdc20:Phospho-APC/C mediated degradation of Cyclin A	68	3 (0/3)	0.0717557	NA	0.0264386	0.0264386	0.483408
R-MMU-174178	APC/C:Cdh1 mediated degradation of Cdc20 and other APC/C:Cdh1 targeted proteins in late mitosis/early G1	68	3 (0/3)	0.0717557	NA	0.0264386	0.0264386	0.483408
R-MMU-69017	CDK-mediated phosphorylation and removal of Cdc6	68	3 (0/3)	0.0717557	NA	0.0264386	0.0264386	0.483408
R-MMU-68949	Orc1 removal from chromatin	68	3 (0/3)	0.0717557	NA	0.0264386	0.0264386	0.483408
R-MMU-168138	Toll Like Receptor 9 (TLR9) Cascade	80	4 (1/3)	0.0268144	0.315179	0.0399629	0.0268144	0.481147
R-MMU-196849	Metabolism of water-soluble vitamins and cofactors	120	4 (0/4)	0.0907794	NA	0.0270302	0.0270302	0.489798
R-MMU-179419	APC:Cdc20 mediated degradation of cell cycle proteins prior to satisfation of the cell cycle checkpoint	69	3 (0/3)	0.0742666	NA	0.0274534	0.0274534	0.493366
R-MMU-69656	Cyclin A:Cdk2-associated events at S phase entry	69	3 (0/3)	0.0742666	NA	0.0274534	0.0274534	0.493366
R-MMU-8957275	Post-translational protein phosphorylation	121	4 (0/4)	0.0928959	NA	0.0277548	0.0277548	0.494313
R-MMU-8852276	The role of GTSE1 in G2/M progression after G2 checkpoint	70	3 (0/3)	0.0768161	NA	0.0284888	0.0284888	0.495648
R-MMU-176409	APC/C:Cdc20 mediated degradation of mitotic proteins	71	3 (0/3)	0.0794037	NA	0.0295447	0.0295447	0.510761
R-MMU-176814	Activation of APC/C and APC/C:Cdc20 mediated degradation of mitotic proteins	72	3 (0/3)	0.0820289	NA	0.0306211	0.0306211	0.522743
R-MMU-5687128	MAPK6/MAPK4 signaling	72	3 (0/3)	0.0820289	NA	0.0306211	0.0306211	0.522743
R-MMU-2871837	FCERI mediated NF-kB activation	73	3 (0/3)	0.0846912	NA	0.0317179	0.0317179	0.539442
R-MMU-422356	Regulation of insulin secretion	60	2 (2/0)	0.208197	0.0326204	NA	0.0326204	1
R-MMU-196854	Metabolism of vitamins and cofactors	189	6 (1/5)	0.0524658	0.592055	0.0336901	0.0336901	0.568025
R-MMU-453279	Mitotic G1-G1/S phases	129	5 (1/4)	0.0365524	0.457278	0.0339682	0.0339682	0.569271
R-MMU-166166	MyD88-independent TLR4 cascade	87	4 (1/3)	0.0349898	0.337536	0.0491825	0.0349898	0.555486
R-MMU-937061	TRIF(TICAM1)-mediated TLR4 signaling	87	4 (1/3)	0.0349898	0.337536	0.0491825	0.0349898	0.555486
R-MMU-195253	Degradation of beta-catenin by the destruction complex	77	3 (0/3)	0.0957003	NA	0.0363084	0.0363084	0.590326
R-MMU-1168372	Downstream signaling events of B Cell Receptor (BCR)	77	3 (0/3)	0.0957003	NA	0.0363084	0.0363084	0.590326
R-MMU-176408	Regulation of APC/C activators between G1/S and early anaphase	78	3 (0/3)	0.0985398	NA	0.0375066	0.0375066	0.592804
R-MMU-6806003	Regulation of TP53 Expression and Degradation	33	2 (0/2)	0.0790038	NA	0.0385605	0.0385605	0.605253
R-MMU-6804757	Regulation of TP53 Degradation	33	2 (0/2)	0.0790038	NA	0.0385605	0.0385605	0.605253
R-MMU-1442490	Collagen degradation	68	2 (2/0)	0.249926	0.0409808	NA	0.0409808	1
R-MMU-69002	DNA Replication Pre-Initiation	81	3 (0/3)	0.107259	NA	0.041221	0.041221	0.638201
R-MMU-381426	Regulation of Insulin-like Growth Factor (IGF) transport and uptake by Insulin-like Growth Factor Binding Proteins (IGFBPs)	138	4 (0/4)	0.132279	NA	0.0418511	0.0418511	0.645027
R-MMU-351202	Metabolism of polyamines	83	3 (0/3)	0.113232	NA	0.0437966	0.0437966	0.668216
R-MMU-453276	Regulation of mitotic cell cycle	84	3 (0/3)	0.116266	NA	0.0451138	0.0451138	0.681646
R-MMU-4086400	PCP/CE pathway	84	3 (0/3)	0.116266	NA	0.0451138	0.0451138	0.681646
R-MMU-174143	APC/C-mediated degradation of cell cycle proteins	84	3 (0/3)	0.116266	NA	0.0451138	0.0451138	0.681646
R-MMU-202424	Downstream TCR signaling	85	3 (0/3)	0.119329	NA	0.0464507	0.0464507	0.682744
R-MMU-69052	Switching of origins to a post-replicative state	86	3 (0/3)	0.122423	NA	0.0478069	0.0478069	0.698165
R-MMU-8956319	Nucleobase catabolism	38	2 (0/2)	0.100539	NA	0.0498021	0.0498021	0.719598
Regulated Genes in Pathways
Link to REACTOME Pathway	Pathway Description (REACTOME)	FAST DB STABLE ID	Gene Symbol	Gene Name	Link to Entrez Gene	Regulation	Fold-Change	P-Value
R-MMU-913531	Interferon Signaling	GSMG0039844	Isg15	ISG15 ubiquitin-like modifier	100038882	down	75.3646	3.03097e-27
R-MMU-913531	Interferon Signaling	GSMG0021366	Socs1	suppressor of cytokine signaling 1	12703	down	3.31327	2.51595e-12
R-MMU-913531	Interferon Signaling	GSMG0038501	Ifnb1	interferon beta 1, fibroblast	15977	down	136.433	6.92529e-10
R-MMU-913531	Interferon Signaling	GSMG0015981	Irf9	interferon regulatory factor 9	16391	down	2.86522	1.04351e-13
R-MMU-913531	Interferon Signaling	GSMG0021287	Mx2	MX dynamin-like GTPase 2	17858	down	27.2125	6.45421e-64
R-MMU-913531	Interferon Signaling	GSMG0025299	Eif2ak2	eukaryotic translation initiation factor 2-alpha kinase 2	19106	down	4.34614	1.9056e-46
R-MMU-913531	Interferon Signaling	GSMG0000242	Stat1	signal transducer and activator of transcription 1	20846	down	13.367	3.66841e-105
R-MMU-913531	Interferon Signaling	GSMG0005225	Stat2	signal transducer and activator of transcription 2	20847	down	5.352	1.16065e-39
R-MMU-913531	Interferon Signaling	GSMG0007988	Trim25	tripartite motif-containing 25	217069	down	2.87034	1.42466e-18
R-MMU-913531	Interferon Signaling	GSMG0037910	Ddx58	DEAD/H box helicase 58	230073	down	6.12283	2.40943e-69
R-MMU-913531	Interferon Signaling	GSMG0044992	Usp18	ubiquitin specific peptidase 18	24110	down	16.9004	1.58058e-116
R-MMU-913531	Interferon Signaling	GSMG0029594	Ube2l6	ubiquitin-conjugating enzyme E2L 6	56791	down	8.46305	4.32577e-55
R-MMU-913531	Interferon Signaling	GSMG0057440	Uba7	ubiquitin-like modifier activating enzyme 7	74153	down	9.25484	2.67462e-41
R-MMU-1169408	ISG15 antiviral mechanism	GSMG0039844	Isg15	ISG15 ubiquitin-like modifier	100038882	down	75.3646	3.03097e-27
R-MMU-1169408	ISG15 antiviral mechanism	GSMG0021287	Mx2	MX dynamin-like GTPase 2	17858	down	27.2125	6.45421e-64
R-MMU-1169408	ISG15 antiviral mechanism	GSMG0025299	Eif2ak2	eukaryotic translation initiation factor 2-alpha kinase 2	19106	down	4.34614	1.9056e-46
R-MMU-1169408	ISG15 antiviral mechanism	GSMG0000242	Stat1	signal transducer and activator of transcription 1	20846	down	13.367	3.66841e-105
R-MMU-1169408	ISG15 antiviral mechanism	GSMG0007988	Trim25	tripartite motif-containing 25	217069	down	2.87034	1.42466e-18
R-MMU-1169408	ISG15 antiviral mechanism	GSMG0037910	Ddx58	DEAD/H box helicase 58	230073	down	6.12283	2.40943e-69
R-MMU-1169408	ISG15 antiviral mechanism	GSMG0044992	Usp18	ubiquitin specific peptidase 18	24110	down	16.9004	1.58058e-116
R-MMU-1169408	ISG15 antiviral mechanism	GSMG0029594	Ube2l6	ubiquitin-conjugating enzyme E2L 6	56791	down	8.46305	4.32577e-55
R-MMU-1169408	ISG15 antiviral mechanism	GSMG0057440	Uba7	ubiquitin-like modifier activating enzyme 7	74153	down	9.25484	2.67462e-41
R-MMU-1169410	Antiviral mechanism by IFN-stimulated genes	GSMG0039844	Isg15	ISG15 ubiquitin-like modifier	100038882	down	75.3646	3.03097e-27
R-MMU-1169410	Antiviral mechanism by IFN-stimulated genes	GSMG0021287	Mx2	MX dynamin-like GTPase 2	17858	down	27.2125	6.45421e-64
R-MMU-1169410	Antiviral mechanism by IFN-stimulated genes	GSMG0025299	Eif2ak2	eukaryotic translation initiation factor 2-alpha kinase 2	19106	down	4.34614	1.9056e-46
R-MMU-1169410	Antiviral mechanism by IFN-stimulated genes	GSMG0000242	Stat1	signal transducer and activator of transcription 1	20846	down	13.367	3.66841e-105
R-MMU-1169410	Antiviral mechanism by IFN-stimulated genes	GSMG0007988	Trim25	tripartite motif-containing 25	217069	down	2.87034	1.42466e-18
R-MMU-1169410	Antiviral mechanism by IFN-stimulated genes	GSMG0037910	Ddx58	DEAD/H box helicase 58	230073	down	6.12283	2.40943e-69
R-MMU-1169410	Antiviral mechanism by IFN-stimulated genes	GSMG0044992	Usp18	ubiquitin specific peptidase 18	24110	down	16.9004	1.58058e-116
R-MMU-1169410	Antiviral mechanism by IFN-stimulated genes	GSMG0029594	Ube2l6	ubiquitin-conjugating enzyme E2L 6	56791	down	8.46305	4.32577e-55
R-MMU-1169410	Antiviral mechanism by IFN-stimulated genes	GSMG0057440	Uba7	ubiquitin-like modifier activating enzyme 7	74153	down	9.25484	2.67462e-41
R-MMU-983170	Antigen Presentation: Folding, assembly and peptide loading of class I MHC	GSMG0030676	B2m	beta-2 microglobulin	12010	down	1.8093	3.15689e-10
R-MMU-983170	Antigen Presentation: Folding, assembly and peptide loading of class I MHC	GSMG0024703	H2-D1 // H2-L	histocompatibility 2, D region locus 1 // histocompatibility 2, D region locus L	14964	down	2.47144	4.75964e-19
R-MMU-983170	Antigen Presentation: Folding, assembly and peptide loading of class I MHC	GSMG0024624	H2-K1	histocompatibility 2, K1, K region	14972	down	3.27611	3.67128e-24
R-MMU-983170	Antigen Presentation: Folding, assembly and peptide loading of class I MHC	GSMG0023147	H2-Q10	histocompatibility 2, Q region locus 10	15007	down	2.78442	3.66798e-07
R-MMU-983170	Antigen Presentation: Folding, assembly and peptide loading of class I MHC	GSMG0023138	H2-Q2	histocompatibility 2, Q region locus 2	15013	down	2.98525	1.66087e-10
R-MMU-983170	Antigen Presentation: Folding, assembly and peptide loading of class I MHC	GSMG0023139	H2-Q4	histocompatibility 2, Q region locus 4	15015	down	3.55651	2.26999e-27
R-MMU-983170	Antigen Presentation: Folding, assembly and peptide loading of class I MHC	GSMG0023088	Tap1	transporter 1, ATP-binding cassette, sub-family B (MDR/TAP)	21354	down	9.14718	5.07352e-24
R-MMU-983170	Antigen Presentation: Folding, assembly and peptide loading of class I MHC	GSMG0023090	Tap2	transporter 2, ATP-binding cassette, sub-family B (MDR/TAP)	21355	down	4.96335	1.27431e-14
R-MMU-983170	Antigen Presentation: Folding, assembly and peptide loading of class I MHC	GSMG0023077	Tapbp	TAP binding protein	21356	down	3.19056	7.58616e-14
R-MMU-983170	Antigen Presentation: Folding, assembly and peptide loading of class I MHC	GSMG0013595	Erap1	endoplasmic reticulum aminopeptidase 1	80898	down	2.10003	2.3686e-06
R-MMU-1236974	ER-Phagosome pathway	GSMG0030676	B2m	beta-2 microglobulin	12010	down	1.8093	3.15689e-10
R-MMU-1236974	ER-Phagosome pathway	GSMG0024703	H2-D1 // H2-L	histocompatibility 2, D region locus 1 // histocompatibility 2, D region locus L	14964	down	2.47144	4.75964e-19
R-MMU-1236974	ER-Phagosome pathway	GSMG0024624	H2-K1	histocompatibility 2, K1, K region	14972	down	3.27611	3.67128e-24
R-MMU-1236974	ER-Phagosome pathway	GSMG0023147	H2-Q10	histocompatibility 2, Q region locus 10	15007	down	2.78442	3.66798e-07
R-MMU-1236974	ER-Phagosome pathway	GSMG0023138	H2-Q2	histocompatibility 2, Q region locus 2	15013	down	2.98525	1.66087e-10
R-MMU-1236974	ER-Phagosome pathway	GSMG0023139	H2-Q4	histocompatibility 2, Q region locus 4	15015	down	3.55651	2.26999e-27
R-MMU-1236974	ER-Phagosome pathway	GSMG0023088	Tap1	transporter 1, ATP-binding cassette, sub-family B (MDR/TAP)	21354	down	9.14718	5.07352e-24
R-MMU-1236974	ER-Phagosome pathway	GSMG0023090	Tap2	transporter 2, ATP-binding cassette, sub-family B (MDR/TAP)	21355	down	4.96335	1.27431e-14
R-MMU-1236974	ER-Phagosome pathway	GSMG0023077	Tapbp	TAP binding protein	21356	down	3.19056	7.58616e-14
R-MMU-1236975	Antigen processing-Cross presentation	GSMG0030676	B2m	beta-2 microglobulin	12010	down	1.8093	3.15689e-10
R-MMU-1236975	Antigen processing-Cross presentation	GSMG0024703	H2-D1 // H2-L	histocompatibility 2, D region locus 1 // histocompatibility 2, D region locus L	14964	down	2.47144	4.75964e-19
R-MMU-1236975	Antigen processing-Cross presentation	GSMG0024624	H2-K1	histocompatibility 2, K1, K region	14972	down	3.27611	3.67128e-24
R-MMU-1236975	Antigen processing-Cross presentation	GSMG0023147	H2-Q10	histocompatibility 2, Q region locus 10	15007	down	2.78442	3.66798e-07
R-MMU-1236975	Antigen processing-Cross presentation	GSMG0023138	H2-Q2	histocompatibility 2, Q region locus 2	15013	down	2.98525	1.66087e-10
R-MMU-1236975	Antigen processing-Cross presentation	GSMG0023139	H2-Q4	histocompatibility 2, Q region locus 4	15015	down	3.55651	2.26999e-27
R-MMU-1236975	Antigen processing-Cross presentation	GSMG0028900	Mrc1	mannose receptor, C type 1	17533	up	1.71936	0.00148087
R-MMU-1236975	Antigen processing-Cross presentation	GSMG0055566	Psmb10	proteasome (prosome, macropain) subunit, beta type 10	19171	down	3.85317	4.71845e-11
R-MMU-1236975	Antigen processing-Cross presentation	GSMG0015979	Psme1	proteasome (prosome, macropain) activator subunit 1 (PA28 alpha)	19186	down	1.5834	3.63655e-06
R-MMU-1236975	Antigen processing-Cross presentation	GSMG0017243	Psme2	proteasome (prosome, macropain) activator subunit 2 (PA28 beta)	19188	down	2.25505	5.60324e-09
R-MMU-1236975	Antigen processing-Cross presentation	GSMG0023088	Tap1	transporter 1, ATP-binding cassette, sub-family B (MDR/TAP)	21354	down	9.14718	5.07352e-24
R-MMU-1236975	Antigen processing-Cross presentation	GSMG0023090	Tap2	transporter 2, ATP-binding cassette, sub-family B (MDR/TAP)	21355	down	4.96335	1.27431e-14
R-MMU-1236975	Antigen processing-Cross presentation	GSMG0023077	Tapbp	TAP binding protein	21356	down	3.19056	7.58616e-14
R-MMU-168256	Immune System	GSMG0039844	Isg15	ISG15 ubiquitin-like modifier	100038882	down	75.3646	3.03097e-27
R-MMU-168256	Immune System	GSMG0007821	Aldoc	aldolase C, fructose-bisphosphate	11676	up	2.21273	4.62386e-07
R-MMU-168256	Immune System	GSMG0030676	B2m	beta-2 microglobulin	12010	down	1.8093	3.15689e-10
R-MMU-168256	Immune System	GSMG0055896	Casp4	caspase 4, apoptosis-related cysteine peptidase	12363	down	2.32187	0.000491841
R-MMU-168256	Immune System	GSMG0035511	Cd1d1	CD1d1 antigen	12479	up	1.87635	0.0255763
R-MMU-168256	Immune System	GSMG0021366	Socs1	suppressor of cytokine signaling 1	12703	down	3.31327	2.51595e-12
R-MMU-168256	Immune System	GSMG0054864	Tlr3	toll-like receptor 3	142980	down	5.5425	4.85501e-29
R-MMU-168256	Immune System	GSMG0024703	H2-D1 // H2-L	histocompatibility 2, D region locus 1 // histocompatibility 2, D region locus L	14964	down	2.47144	4.75964e-19
R-MMU-168256	Immune System	GSMG0024624	H2-K1	histocompatibility 2, K1, K region	14972	down	3.27611	3.67128e-24
R-MMU-168256	Immune System	GSMG0023147	H2-Q10	histocompatibility 2, Q region locus 10	15007	down	2.78442	3.66798e-07
R-MMU-168256	Immune System	GSMG0023138	H2-Q2	histocompatibility 2, Q region locus 2	15013	down	2.98525	1.66087e-10
R-MMU-168256	Immune System	GSMG0023139	H2-Q4	histocompatibility 2, Q region locus 4	15015	down	3.55651	2.26999e-27
R-MMU-168256	Immune System	GSMG0038501	Ifnb1	interferon beta 1, fibroblast	15977	down	136.433	6.92529e-10
R-MMU-168256	Immune System	GSMG0015981	Irf9	interferon regulatory factor 9	16391	down	2.86522	1.04351e-13
R-MMU-168256	Immune System	GSMG0038951	Jun	jun proto-oncogene	16476	down	1.52049	0.00325035
R-MMU-168256	Immune System	GSMG0028900	Mrc1	mannose receptor, C type 1	17533	up	1.71936	0.00148087
R-MMU-168256	Immune System	GSMG0021287	Mx2	MX dynamin-like GTPase 2	17858	down	27.2125	6.45421e-64
R-MMU-168256	Immune System	GSMG0060015	Myd88	myeloid differentiation primary response gene 88	17874	down	1.58951	0.000110145
R-MMU-168256	Immune System	GSMG0006070	Pfkl	phosphofructokinase, liver, B-type	18641	up	1.5074	0.00235988
R-MMU-168256	Immune System	GSMG0002431	Pkp1	plakophilin 1	18772	up	1.75219	0.00697996
R-MMU-168256	Immune System	GSMG0025299	Eif2ak2	eukaryotic translation initiation factor 2-alpha kinase 2	19106	down	4.34614	1.9056e-46
R-MMU-168256	Immune System	GSMG0055566	Psmb10	proteasome (prosome, macropain) subunit, beta type 10	19171	down	3.85317	4.71845e-11
R-MMU-168256	Immune System	GSMG0015979	Psme1	proteasome (prosome, macropain) activator subunit 1 (PA28 alpha)	19186	down	1.5834	3.63655e-06
R-MMU-168256	Immune System	GSMG0017243	Psme2	proteasome (prosome, macropain) activator subunit 2 (PA28 beta)	19188	down	2.25505	5.60324e-09
R-MMU-168256	Immune System	GSMG0056543	Pstpip1	proline-serine-threonine phosphatase-interacting protein 1	19200	down	1.58702	0.0356856
R-MMU-168256	Immune System	GSMG0052147	Trim21	tripartite motif-containing 21	20821	down	6.60059	8.4226e-37
R-MMU-168256	Immune System	GSMG0000242	Stat1	signal transducer and activator of transcription 1	20846	down	13.367	3.66841e-105
R-MMU-168256	Immune System	GSMG0005225	Stat2	signal transducer and activator of transcription 2	20847	down	5.352	1.16065e-39
R-MMU-168256	Immune System	GSMG0021665	Dtx3l	deltex 3-like, E3 ubiquitin ligase	209200	down	6.13557	1.51147e-57
R-MMU-168256	Immune System	GSMG0023088	Tap1	transporter 1, ATP-binding cassette, sub-family B (MDR/TAP)	21354	down	9.14718	5.07352e-24
R-MMU-168256	Immune System	GSMG0023090	Tap2	transporter 2, ATP-binding cassette, sub-family B (MDR/TAP)	21355	down	4.96335	1.27431e-14
R-MMU-168256	Immune System	GSMG0023077	Tapbp	TAP binding protein	21356	down	3.19056	7.58616e-14
R-MMU-168256	Immune System	GSMG0007988	Trim25	tripartite motif-containing 25	217069	down	2.87034	1.42466e-18
R-MMU-168256	Immune System	GSMG0020276	Rapgef3	Rap guanine nucleotide exchange factor (GEF) 3	223864	up	1.50324	0.00319629
R-MMU-168256	Immune System	GSMG0025279	Xdh	xanthine dehydrogenase	22436	down	2.4384	3.24773e-13
R-MMU-168256	Immune System	GSMG0024793	Enpp4	ectonucleotide pyrophosphatase/phosphodiesterase 4	224794	down	2.53631	2.74994e-08
R-MMU-168256	Immune System	GSMG0037910	Ddx58	DEAD/H box helicase 58	230073	down	6.12283	2.40943e-69
R-MMU-168256	Immune System	GSMG0050574	Klc3	kinesin light chain 3	232943	up	2.1584	0.000691608
R-MMU-168256	Immune System	GSMG0035478	Tlr2	toll-like receptor 2	24088	down	2.4206	5.29116e-09
R-MMU-168256	Immune System	GSMG0044992	Usp18	ubiquitin specific peptidase 18	24110	down	16.9004	1.58058e-116
R-MMU-168256	Immune System	GSMG0008534	Map2k6	mitogen-activated protein kinase kinase 6	26399	up	1.50795	0.00186408
R-MMU-168256	Immune System	GSMG0027964	Tcirg1	T cell, immune regulator 1, ATPase, H+ transporting, lysosomal V0 protein A3	27060	down	2.3915	4.4516e-16
R-MMU-168256	Immune System	GSMG0043163	Trim56	tripartite motif-containing 56	384309	down	2.11087	4.38355e-11
R-MMU-168256	Immune System	GSMG0052735	Irf7	interferon regulatory factor 7	54123	down	30.0004	1.23694e-101
R-MMU-168256	Immune System	GSMG0029594	Ube2l6	ubiquitin-conjugating enzyme E2L 6	56791	down	8.46305	4.32577e-55
R-MMU-168256	Immune System	GSMG0027589	Cd274	CD274 antigen	60533	down	6.63713	6.46882e-17
R-MMU-168256	Immune System	GSMG0052726	Ifitm3	interferon induced transmembrane protein 3	66141	down	11.1801	1.24241e-06
R-MMU-168256	Immune System	GSMG0044389	Herc6	hect domain and RLD 6	67138	down	7.27576	3.7722e-27
R-MMU-168256	Immune System	GSMG0055162	Bst2	bone marrow stromal cell antigen 2	69550	down	8.00537	6.42132e-107
R-MMU-168256	Immune System	GSMG0036899	Pgm1	phosphoglucomutase 1	72157	up	1.53388	0.00655177
R-MMU-168256	Immune System	GSMG0057440	Uba7	ubiquitin-like modifier activating enzyme 7	74153	down	9.25484	2.67462e-41
R-MMU-168256	Immune System	GSMG0013595	Erap1	endoplasmic reticulum aminopeptidase 1	80898	down	2.10003	2.3686e-06
R-MMU-983169	Class I MHC mediated antigen processing & presentation	GSMG0030676	B2m	beta-2 microglobulin	12010	down	1.8093	3.15689e-10
R-MMU-983169	Class I MHC mediated antigen processing & presentation	GSMG0021366	Socs1	suppressor of cytokine signaling 1	12703	down	3.31327	2.51595e-12
R-MMU-983169	Class I MHC mediated antigen processing & presentation	GSMG0024703	H2-D1 // H2-L	histocompatibility 2, D region locus 1 // histocompatibility 2, D region locus L	14964	down	2.47144	4.75964e-19
R-MMU-983169	Class I MHC mediated antigen processing & presentation	GSMG0024624	H2-K1	histocompatibility 2, K1, K region	14972	down	3.27611	3.67128e-24
R-MMU-983169	Class I MHC mediated antigen processing & presentation	GSMG0023147	H2-Q10	histocompatibility 2, Q region locus 10	15007	down	2.78442	3.66798e-07
R-MMU-983169	Class I MHC mediated antigen processing & presentation	GSMG0023138	H2-Q2	histocompatibility 2, Q region locus 2	15013	down	2.98525	1.66087e-10
R-MMU-983169	Class I MHC mediated antigen processing & presentation	GSMG0023139	H2-Q4	histocompatibility 2, Q region locus 4	15015	down	3.55651	2.26999e-27
R-MMU-983169	Class I MHC mediated antigen processing & presentation	GSMG0028900	Mrc1	mannose receptor, C type 1	17533	up	1.71936	0.00148087
R-MMU-983169	Class I MHC mediated antigen processing & presentation	GSMG0055566	Psmb10	proteasome (prosome, macropain) subunit, beta type 10	19171	down	3.85317	4.71845e-11
R-MMU-983169	Class I MHC mediated antigen processing & presentation	GSMG0015979	Psme1	proteasome (prosome, macropain) activator subunit 1 (PA28 alpha)	19186	down	1.5834	3.63655e-06
R-MMU-983169	Class I MHC mediated antigen processing & presentation	GSMG0017243	Psme2	proteasome (prosome, macropain) activator subunit 2 (PA28 beta)	19188	down	2.25505	5.60324e-09
R-MMU-983169	Class I MHC mediated antigen processing & presentation	GSMG0052147	Trim21	tripartite motif-containing 21	20821	down	6.60059	8.4226e-37
R-MMU-983169	Class I MHC mediated antigen processing & presentation	GSMG0021665	Dtx3l	deltex 3-like, E3 ubiquitin ligase	209200	down	6.13557	1.51147e-57
R-MMU-983169	Class I MHC mediated antigen processing & presentation	GSMG0023088	Tap1	transporter 1, ATP-binding cassette, sub-family B (MDR/TAP)	21354	down	9.14718	5.07352e-24
R-MMU-983169	Class I MHC mediated antigen processing & presentation	GSMG0023090	Tap2	transporter 2, ATP-binding cassette, sub-family B (MDR/TAP)	21355	down	4.96335	1.27431e-14
R-MMU-983169	Class I MHC mediated antigen processing & presentation	GSMG0023077	Tapbp	TAP binding protein	21356	down	3.19056	7.58616e-14
R-MMU-983169	Class I MHC mediated antigen processing & presentation	GSMG0029594	Ube2l6	ubiquitin-conjugating enzyme E2L 6	56791	down	8.46305	4.32577e-55
R-MMU-983169	Class I MHC mediated antigen processing & presentation	GSMG0044389	Herc6	hect domain and RLD 6	67138	down	7.27576	3.7722e-27
R-MMU-983169	Class I MHC mediated antigen processing & presentation	GSMG0057440	Uba7	ubiquitin-like modifier activating enzyme 7	74153	down	9.25484	2.67462e-41
R-MMU-983169	Class I MHC mediated antigen processing & presentation	GSMG0013595	Erap1	endoplasmic reticulum aminopeptidase 1	80898	down	2.10003	2.3686e-06
R-MMU-1236977	Endosomal/Vacuolar pathway	GSMG0030676	B2m	beta-2 microglobulin	12010	down	1.8093	3.15689e-10
R-MMU-1236977	Endosomal/Vacuolar pathway	GSMG0024703	H2-D1 // H2-L	histocompatibility 2, D region locus 1 // histocompatibility 2, D region locus L	14964	down	2.47144	4.75964e-19
R-MMU-1236977	Endosomal/Vacuolar pathway	GSMG0024624	H2-K1	histocompatibility 2, K1, K region	14972	down	3.27611	3.67128e-24
R-MMU-1236977	Endosomal/Vacuolar pathway	GSMG0023147	H2-Q10	histocompatibility 2, Q region locus 10	15007	down	2.78442	3.66798e-07
R-MMU-1236977	Endosomal/Vacuolar pathway	GSMG0023138	H2-Q2	histocompatibility 2, Q region locus 2	15013	down	2.98525	1.66087e-10
R-MMU-1236977	Endosomal/Vacuolar pathway	GSMG0023139	H2-Q4	histocompatibility 2, Q region locus 4	15015	down	3.55651	2.26999e-27
R-MMU-1280215	Cytokine Signaling in Immune system	GSMG0039844	Isg15	ISG15 ubiquitin-like modifier	100038882	down	75.3646	3.03097e-27
R-MMU-1280215	Cytokine Signaling in Immune system	GSMG0021366	Socs1	suppressor of cytokine signaling 1	12703	down	3.31327	2.51595e-12
R-MMU-1280215	Cytokine Signaling in Immune system	GSMG0038501	Ifnb1	interferon beta 1, fibroblast	15977	down	136.433	6.92529e-10
R-MMU-1280215	Cytokine Signaling in Immune system	GSMG0015981	Irf9	interferon regulatory factor 9	16391	down	2.86522	1.04351e-13
R-MMU-1280215	Cytokine Signaling in Immune system	GSMG0038951	Jun	jun proto-oncogene	16476	down	1.52049	0.00325035
R-MMU-1280215	Cytokine Signaling in Immune system	GSMG0021287	Mx2	MX dynamin-like GTPase 2	17858	down	27.2125	6.45421e-64
R-MMU-1280215	Cytokine Signaling in Immune system	GSMG0060015	Myd88	myeloid differentiation primary response gene 88	17874	down	1.58951	0.000110145
R-MMU-1280215	Cytokine Signaling in Immune system	GSMG0025299	Eif2ak2	eukaryotic translation initiation factor 2-alpha kinase 2	19106	down	4.34614	1.9056e-46
R-MMU-1280215	Cytokine Signaling in Immune system	GSMG0055566	Psmb10	proteasome (prosome, macropain) subunit, beta type 10	19171	down	3.85317	4.71845e-11
R-MMU-1280215	Cytokine Signaling in Immune system	GSMG0015979	Psme1	proteasome (prosome, macropain) activator subunit 1 (PA28 alpha)	19186	down	1.5834	3.63655e-06
R-MMU-1280215	Cytokine Signaling in Immune system	GSMG0017243	Psme2	proteasome (prosome, macropain) activator subunit 2 (PA28 beta)	19188	down	2.25505	5.60324e-09
R-MMU-1280215	Cytokine Signaling in Immune system	GSMG0000242	Stat1	signal transducer and activator of transcription 1	20846	down	13.367	3.66841e-105
R-MMU-1280215	Cytokine Signaling in Immune system	GSMG0005225	Stat2	signal transducer and activator of transcription 2	20847	down	5.352	1.16065e-39
R-MMU-1280215	Cytokine Signaling in Immune system	GSMG0007988	Trim25	tripartite motif-containing 25	217069	down	2.87034	1.42466e-18
R-MMU-1280215	Cytokine Signaling in Immune system	GSMG0037910	Ddx58	DEAD/H box helicase 58	230073	down	6.12283	2.40943e-69
R-MMU-1280215	Cytokine Signaling in Immune system	GSMG0044992	Usp18	ubiquitin specific peptidase 18	24110	down	16.9004	1.58058e-116
R-MMU-1280215	Cytokine Signaling in Immune system	GSMG0008534	Map2k6	mitogen-activated protein kinase kinase 6	26399	up	1.50795	0.00186408
R-MMU-1280215	Cytokine Signaling in Immune system	GSMG0029594	Ube2l6	ubiquitin-conjugating enzyme E2L 6	56791	down	8.46305	4.32577e-55
R-MMU-1280215	Cytokine Signaling in Immune system	GSMG0057440	Uba7	ubiquitin-like modifier activating enzyme 7	74153	down	9.25484	2.67462e-41
R-MMU-909733	Interferon alpha/beta signaling	GSMG0021366	Socs1	suppressor of cytokine signaling 1	12703	down	3.31327	2.51595e-12
R-MMU-909733	Interferon alpha/beta signaling	GSMG0038501	Ifnb1	interferon beta 1, fibroblast	15977	down	136.433	6.92529e-10
R-MMU-909733	Interferon alpha/beta signaling	GSMG0015981	Irf9	interferon regulatory factor 9	16391	down	2.86522	1.04351e-13
R-MMU-909733	Interferon alpha/beta signaling	GSMG0000242	Stat1	signal transducer and activator of transcription 1	20846	down	13.367	3.66841e-105
R-MMU-909733	Interferon alpha/beta signaling	GSMG0005225	Stat2	signal transducer and activator of transcription 2	20847	down	5.352	1.16065e-39
R-MMU-909733	Interferon alpha/beta signaling	GSMG0044992	Usp18	ubiquitin specific peptidase 18	24110	down	16.9004	1.58058e-116
R-MMU-1280218	Adaptive Immune System	GSMG0030676	B2m	beta-2 microglobulin	12010	down	1.8093	3.15689e-10
R-MMU-1280218	Adaptive Immune System	GSMG0035511	Cd1d1	CD1d1 antigen	12479	up	1.87635	0.0255763
R-MMU-1280218	Adaptive Immune System	GSMG0021366	Socs1	suppressor of cytokine signaling 1	12703	down	3.31327	2.51595e-12
R-MMU-1280218	Adaptive Immune System	GSMG0024703	H2-D1 // H2-L	histocompatibility 2, D region locus 1 // histocompatibility 2, D region locus L	14964	down	2.47144	4.75964e-19
R-MMU-1280218	Adaptive Immune System	GSMG0024624	H2-K1	histocompatibility 2, K1, K region	14972	down	3.27611	3.67128e-24
R-MMU-1280218	Adaptive Immune System	GSMG0023147	H2-Q10	histocompatibility 2, Q region locus 10	15007	down	2.78442	3.66798e-07
R-MMU-1280218	Adaptive Immune System	GSMG0023138	H2-Q2	histocompatibility 2, Q region locus 2	15013	down	2.98525	1.66087e-10
R-MMU-1280218	Adaptive Immune System	GSMG0023139	H2-Q4	histocompatibility 2, Q region locus 4	15015	down	3.55651	2.26999e-27
R-MMU-1280218	Adaptive Immune System	GSMG0028900	Mrc1	mannose receptor, C type 1	17533	up	1.71936	0.00148087
R-MMU-1280218	Adaptive Immune System	GSMG0055566	Psmb10	proteasome (prosome, macropain) subunit, beta type 10	19171	down	3.85317	4.71845e-11
R-MMU-1280218	Adaptive Immune System	GSMG0015979	Psme1	proteasome (prosome, macropain) activator subunit 1 (PA28 alpha)	19186	down	1.5834	3.63655e-06
R-MMU-1280218	Adaptive Immune System	GSMG0017243	Psme2	proteasome (prosome, macropain) activator subunit 2 (PA28 beta)	19188	down	2.25505	5.60324e-09
R-MMU-1280218	Adaptive Immune System	GSMG0052147	Trim21	tripartite motif-containing 21	20821	down	6.60059	8.4226e-37
R-MMU-1280218	Adaptive Immune System	GSMG0021665	Dtx3l	deltex 3-like, E3 ubiquitin ligase	209200	down	6.13557	1.51147e-57
R-MMU-1280218	Adaptive Immune System	GSMG0023088	Tap1	transporter 1, ATP-binding cassette, sub-family B (MDR/TAP)	21354	down	9.14718	5.07352e-24
R-MMU-1280218	Adaptive Immune System	GSMG0023090	Tap2	transporter 2, ATP-binding cassette, sub-family B (MDR/TAP)	21355	down	4.96335	1.27431e-14
R-MMU-1280218	Adaptive Immune System	GSMG0023077	Tapbp	TAP binding protein	21356	down	3.19056	7.58616e-14
R-MMU-1280218	Adaptive Immune System	GSMG0020276	Rapgef3	Rap guanine nucleotide exchange factor (GEF) 3	223864	up	1.50324	0.00319629
R-MMU-1280218	Adaptive Immune System	GSMG0025279	Xdh	xanthine dehydrogenase	22436	down	2.4384	3.24773e-13
R-MMU-1280218	Adaptive Immune System	GSMG0050574	Klc3	kinesin light chain 3	232943	up	2.1584	0.000691608
R-MMU-1280218	Adaptive Immune System	GSMG0029594	Ube2l6	ubiquitin-conjugating enzyme E2L 6	56791	down	8.46305	4.32577e-55
R-MMU-1280218	Adaptive Immune System	GSMG0027589	Cd274	CD274 antigen	60533	down	6.63713	6.46882e-17
R-MMU-1280218	Adaptive Immune System	GSMG0052726	Ifitm3	interferon induced transmembrane protein 3	66141	down	11.1801	1.24241e-06
R-MMU-1280218	Adaptive Immune System	GSMG0044389	Herc6	hect domain and RLD 6	67138	down	7.27576	3.7722e-27
R-MMU-1280218	Adaptive Immune System	GSMG0057440	Uba7	ubiquitin-like modifier activating enzyme 7	74153	down	9.25484	2.67462e-41
R-MMU-1280218	Adaptive Immune System	GSMG0013595	Erap1	endoplasmic reticulum aminopeptidase 1	80898	down	2.10003	2.3686e-06
R-MMU-1430728	Metabolism	GSMG0011676	Adssl1	adenylosuccinate synthetase like 1	11565	up	1.8513	0.00286577
R-MMU-1430728	Metabolism	GSMG0027505	Aldh1a1 // E030003E18Rik	aldehyde dehydrogenase family 1, subfamily A1 // RIKEN cDNA E030003E18 gene	11668	up	1.5382	0.000900562
R-MMU-1430728	Metabolism	GSMG0007821	Aldoc	aldolase C, fructose-bisphosphate	11676	up	2.21273	4.62386e-07
R-MMU-1430728	Metabolism	GSMG0050588	Apoe	apolipoprotein E	11816	down	1.52686	0.0145473
R-MMU-1430728	Metabolism	GSMG0008064	Gngt2	guanine nucleotide binding protein (G protein), gamma transducing activity polypeptide 2	14710	up	1.90828	0.0143032
R-MMU-1430728	Metabolism	GSMG0034551	Gstm5	glutathione S-transferase, mu 5	14866	up	1.61292	0.00164386
R-MMU-1430728	Metabolism	GSMG0009868	Pdk2	pyruvate dehydrogenase kinase, isoenzyme 2	18604	up	1.53702	0.0106559
R-MMU-1430728	Metabolism	GSMG0006070	Pfkl	phosphofructokinase, liver, B-type	18641	up	1.5074	0.00235988
R-MMU-1430728	Metabolism	GSMG0055566	Psmb10	proteasome (prosome, macropain) subunit, beta type 10	19171	down	3.85317	4.71845e-11
R-MMU-1430728	Metabolism	GSMG0015979	Psme1	proteasome (prosome, macropain) activator subunit 1 (PA28 alpha)	19186	down	1.5834	3.63655e-06
R-MMU-1430728	Metabolism	GSMG0017243	Psme2	proteasome (prosome, macropain) activator subunit 2 (PA28 beta)	19188	down	2.25505	5.60324e-09
R-MMU-1430728	Metabolism	GSMG0057307	Rbp2	retinol binding protein 2, cellular	19660	up	1.91286	0.000710327
R-MMU-1430728	Metabolism	GSMG0047108	Tpi1	triosephosphate isomerase 1	21991	up	1.53615	0.0103911
R-MMU-1430728	Metabolism	GSMG0020276	Rapgef3	Rap guanine nucleotide exchange factor (GEF) 3	223864	up	1.50324	0.00319629
R-MMU-1430728	Metabolism	GSMG0025279	Xdh	xanthine dehydrogenase	22436	down	2.4384	3.24773e-13
R-MMU-1430728	Metabolism	GSMG0029489	Pdk1	pyruvate dehydrogenase kinase, isoenzyme 1	228026	up	2.6803	3.18929e-07
R-MMU-1430728	Metabolism	GSMG0033583	Helz2	helicase with zinc finger 2, transcriptional coactivator	229003	down	5.44998	3.11748e-29
R-MMU-1430728	Metabolism	GSMG0048005	Blvrb	biliverdin reductase B (flavin reductase (NADPH))	233016	up	1.70513	4.82951e-05
R-MMU-1430728	Metabolism	GSMG0052087	Mogat2	monoacylglycerol O-acyltransferase 2	233549	up	1.80504	0.00258053
R-MMU-1430728	Metabolism	GSMG0046204	Ppm1k	protein phosphatase 1K (PP2C domain containing)	243382	down	1.81961	0.00162977
R-MMU-1430728	Metabolism	GSMG0028276	Aldh1a7	aldehyde dehydrogenase family 1, subfamily A7	26358	up	1.86831	0.00144485
R-MMU-1430728	Metabolism	GSMG0011093	Acot1	acyl-CoA thioesterase 1	26897	up	1.53658	0.000230439
R-MMU-1430728	Metabolism	GSMG0046241	Hpgds	hematopoietic prostaglandin D synthase	54486	down	1.58554	2.91411e-06
R-MMU-1430728	Metabolism	GSMG0021664	Parp14	poly (ADP-ribose) polymerase family, member 14	547253	down	15.8857	1.19791e-103
R-MMU-1430728	Metabolism	GSMG0033292	Samhd1	SAM domain and HD domain, 1	56045	down	2.69466	6.15929e-13
R-MMU-1430728	Metabolism	GSMG0023250	Cyp39a1	cytochrome P450, family 39, subfamily a, polypeptide 1	56050	up	1.58726	0.0253517
R-MMU-1430728	Metabolism	GSMG0024097	Nme4	NME/NM23 nucleoside diphosphate kinase 4	56520	up	1.67694	0.0106164
R-MMU-1430728	Metabolism	GSMG0010659	Nampt	nicotinamide phosphoribosyltransferase	59027	down	1.54535	0.00282344
R-MMU-1430728	Metabolism	GSMG0019778	Parp10	poly (ADP-ribose) polymerase family, member 10	671535	down	5.60626	9.20503e-45
R-MMU-1430728	Metabolism	GSMG0052085	Dgat2	diacylglycerol O-acyltransferase 2	67800	up	1.55135	0.00202997
R-MMU-1430728	Metabolism	GSMG0035883	Gstm7	glutathione S-transferase, mu 7	68312	up	1.77975	0.000585
R-MMU-1430728	Metabolism	GSMG0017945	Cmbl	carboxymethylenebutenolidase-like (Pseudomonas)	69574	up	1.55142	0.00123281
R-MMU-1430728	Metabolism	GSMG0036899	Pgm1	phosphoglucomutase 1	72157	up	1.53388	0.00655177
R-MMU-1430728	Metabolism	GSMG0020835	Parp9	poly (ADP-ribose) polymerase family, member 9	80285	down	6.89743	1.44643e-62
R-MMU-1430728	Metabolism	GSMG0013603	Glrx	glutaredoxin	93692	up	1.55679	0.00140437
R-MMU-1430728	Metabolism	GSMG0058773	Acsbg1	acyl-CoA synthetase bubblegum family member 1	94180	up	1.60191	0.0214805
R-MMU-197264	Nicotinamide salvaging	GSMG0021664	Parp14	poly (ADP-ribose) polymerase family, member 14	547253	down	15.8857	1.19791e-103
R-MMU-197264	Nicotinamide salvaging	GSMG0010659	Nampt	nicotinamide phosphoribosyltransferase	59027	down	1.54535	0.00282344
R-MMU-197264	Nicotinamide salvaging	GSMG0019778	Parp10	poly (ADP-ribose) polymerase family, member 10	671535	down	5.60626	9.20503e-45
R-MMU-197264	Nicotinamide salvaging	GSMG0020835	Parp9	poly (ADP-ribose) polymerase family, member 9	80285	down	6.89743	1.44643e-62
R-MMU-198933	Immunoregulatory interactions between a Lymphoid and a non-Lymphoid cell	GSMG0030676	B2m	beta-2 microglobulin	12010	down	1.8093	3.15689e-10
R-MMU-198933	Immunoregulatory interactions between a Lymphoid and a non-Lymphoid cell	GSMG0035511	Cd1d1	CD1d1 antigen	12479	up	1.87635	0.0255763
R-MMU-198933	Immunoregulatory interactions between a Lymphoid and a non-Lymphoid cell	GSMG0024703	H2-D1 // H2-L	histocompatibility 2, D region locus 1 // histocompatibility 2, D region locus L	14964	down	2.47144	4.75964e-19
R-MMU-198933	Immunoregulatory interactions between a Lymphoid and a non-Lymphoid cell	GSMG0024624	H2-K1	histocompatibility 2, K1, K region	14972	down	3.27611	3.67128e-24
R-MMU-198933	Immunoregulatory interactions between a Lymphoid and a non-Lymphoid cell	GSMG0023147	H2-Q10	histocompatibility 2, Q region locus 10	15007	down	2.78442	3.66798e-07
R-MMU-198933	Immunoregulatory interactions between a Lymphoid and a non-Lymphoid cell	GSMG0023138	H2-Q2	histocompatibility 2, Q region locus 2	15013	down	2.98525	1.66087e-10
R-MMU-198933	Immunoregulatory interactions between a Lymphoid and a non-Lymphoid cell	GSMG0023139	H2-Q4	histocompatibility 2, Q region locus 4	15015	down	3.55651	2.26999e-27
R-MMU-198933	Immunoregulatory interactions between a Lymphoid and a non-Lymphoid cell	GSMG0052726	Ifitm3	interferon induced transmembrane protein 3	66141	down	11.1801	1.24241e-06
R-MMU-912694	Regulation of IFNA signaling	GSMG0038501	Ifnb1	interferon beta 1, fibroblast	15977	down	136.433	6.92529e-10
R-MMU-912694	Regulation of IFNA signaling	GSMG0000242	Stat1	signal transducer and activator of transcription 1	20846	down	13.367	3.66841e-105
R-MMU-912694	Regulation of IFNA signaling	GSMG0005225	Stat2	signal transducer and activator of transcription 2	20847	down	5.352	1.16065e-39
R-MMU-912694	Regulation of IFNA signaling	GSMG0044992	Usp18	ubiquitin specific peptidase 18	24110	down	16.9004	1.58058e-116
R-MMU-168249	Innate Immune System	GSMG0007821	Aldoc	aldolase C, fructose-bisphosphate	11676	up	2.21273	4.62386e-07
R-MMU-168249	Innate Immune System	GSMG0030676	B2m	beta-2 microglobulin	12010	down	1.8093	3.15689e-10
R-MMU-168249	Innate Immune System	GSMG0055896	Casp4	caspase 4, apoptosis-related cysteine peptidase	12363	down	2.32187	0.000491841
R-MMU-168249	Innate Immune System	GSMG0054864	Tlr3	toll-like receptor 3	142980	down	5.5425	4.85501e-29
R-MMU-168249	Innate Immune System	GSMG0024703	H2-D1 // H2-L	histocompatibility 2, D region locus 1 // histocompatibility 2, D region locus L	14964	down	2.47144	4.75964e-19
R-MMU-168249	Innate Immune System	GSMG0024624	H2-K1	histocompatibility 2, K1, K region	14972	down	3.27611	3.67128e-24
R-MMU-168249	Innate Immune System	GSMG0023147	H2-Q10	histocompatibility 2, Q region locus 10	15007	down	2.78442	3.66798e-07
R-MMU-168249	Innate Immune System	GSMG0023138	H2-Q2	histocompatibility 2, Q region locus 2	15013	down	2.98525	1.66087e-10
R-MMU-168249	Innate Immune System	GSMG0023139	H2-Q4	histocompatibility 2, Q region locus 4	15015	down	3.55651	2.26999e-27
R-MMU-168249	Innate Immune System	GSMG0038951	Jun	jun proto-oncogene	16476	down	1.52049	0.00325035
R-MMU-168249	Innate Immune System	GSMG0060015	Myd88	myeloid differentiation primary response gene 88	17874	down	1.58951	0.000110145
R-MMU-168249	Innate Immune System	GSMG0006070	Pfkl	phosphofructokinase, liver, B-type	18641	up	1.5074	0.00235988
R-MMU-168249	Innate Immune System	GSMG0002431	Pkp1	plakophilin 1	18772	up	1.75219	0.00697996
R-MMU-168249	Innate Immune System	GSMG0055566	Psmb10	proteasome (prosome, macropain) subunit, beta type 10	19171	down	3.85317	4.71845e-11
R-MMU-168249	Innate Immune System	GSMG0015979	Psme1	proteasome (prosome, macropain) activator subunit 1 (PA28 alpha)	19186	down	1.5834	3.63655e-06
R-MMU-168249	Innate Immune System	GSMG0017243	Psme2	proteasome (prosome, macropain) activator subunit 2 (PA28 beta)	19188	down	2.25505	5.60324e-09
R-MMU-168249	Innate Immune System	GSMG0056543	Pstpip1	proline-serine-threonine phosphatase-interacting protein 1	19200	down	1.58702	0.0356856
R-MMU-168249	Innate Immune System	GSMG0052147	Trim21	tripartite motif-containing 21	20821	down	6.60059	8.4226e-37
R-MMU-168249	Innate Immune System	GSMG0024793	Enpp4	ectonucleotide pyrophosphatase/phosphodiesterase 4	224794	down	2.53631	2.74994e-08
R-MMU-168249	Innate Immune System	GSMG0037910	Ddx58	DEAD/H box helicase 58	230073	down	6.12283	2.40943e-69
R-MMU-168249	Innate Immune System	GSMG0035478	Tlr2	toll-like receptor 2	24088	down	2.4206	5.29116e-09
R-MMU-168249	Innate Immune System	GSMG0008534	Map2k6	mitogen-activated protein kinase kinase 6	26399	up	1.50795	0.00186408
R-MMU-168249	Innate Immune System	GSMG0027964	Tcirg1	T cell, immune regulator 1, ATPase, H+ transporting, lysosomal V0 protein A3	27060	down	2.3915	4.4516e-16
R-MMU-168249	Innate Immune System	GSMG0043163	Trim56	tripartite motif-containing 56	384309	down	2.11087	4.38355e-11
R-MMU-168249	Innate Immune System	GSMG0052735	Irf7	interferon regulatory factor 7	54123	down	30.0004	1.23694e-101
R-MMU-168249	Innate Immune System	GSMG0055162	Bst2	bone marrow stromal cell antigen 2	69550	down	8.00537	6.42132e-107
R-MMU-168249	Innate Immune System	GSMG0036899	Pgm1	phosphoglucomutase 1	72157	up	1.53388	0.00655177
R-MMU-5362517	Signaling by Retinoic Acid	GSMG0027505	Aldh1a1 // E030003E18Rik	aldehyde dehydrogenase family 1, subfamily A1 // RIKEN cDNA E030003E18 gene	11668	up	1.5382	0.000900562
R-MMU-5362517	Signaling by Retinoic Acid	GSMG0009868	Pdk2	pyruvate dehydrogenase kinase, isoenzyme 2	18604	up	1.53702	0.0106559
R-MMU-5362517	Signaling by Retinoic Acid	GSMG0029489	Pdk1	pyruvate dehydrogenase kinase, isoenzyme 1	228026	up	2.6803	3.18929e-07
R-MMU-5362517	Signaling by Retinoic Acid	GSMG0028276	Aldh1a7	aldehyde dehydrogenase family 1, subfamily A7	26358	up	1.86831	0.00144485
R-MMU-196807	Nicotinate metabolism	GSMG0021664	Parp14	poly (ADP-ribose) polymerase family, member 14	547253	down	15.8857	1.19791e-103
R-MMU-196807	Nicotinate metabolism	GSMG0010659	Nampt	nicotinamide phosphoribosyltransferase	59027	down	1.54535	0.00282344
R-MMU-196807	Nicotinate metabolism	GSMG0019778	Parp10	poly (ADP-ribose) polymerase family, member 10	671535	down	5.60626	9.20503e-45
R-MMU-196807	Nicotinate metabolism	GSMG0020835	Parp9	poly (ADP-ribose) polymerase family, member 9	80285	down	6.89743	1.44643e-62
R-MMU-5656169	Termination of translesion DNA synthesis	GSMG0039844	Isg15	ISG15 ubiquitin-like modifier	100038882	down	75.3646	3.03097e-27
R-MMU-5656169	Termination of translesion DNA synthesis	GSMG0007988	Trim25	tripartite motif-containing 25	217069	down	2.87034	1.42466e-18
R-MMU-5656169	Termination of translesion DNA synthesis	GSMG0029594	Ube2l6	ubiquitin-conjugating enzyme E2L 6	56791	down	8.46305	4.32577e-55
R-MMU-5656169	Termination of translesion DNA synthesis	GSMG0057440	Uba7	ubiquitin-like modifier activating enzyme 7	74153	down	9.25484	2.67462e-41
R-MMU-70350	Fructose catabolism	GSMG0027505	Aldh1a1 // E030003E18Rik	aldehyde dehydrogenase family 1, subfamily A1 // RIKEN cDNA E030003E18 gene	11668	up	1.5382	0.000900562
R-MMU-70350	Fructose catabolism	GSMG0028276	Aldh1a7	aldehyde dehydrogenase family 1, subfamily A7	26358	up	1.86831	0.00144485
R-MMU-1834949	Cytosolic sensors of pathogen-associated DNA	GSMG0060015	Myd88	myeloid differentiation primary response gene 88	17874	down	1.58951	0.000110145
R-MMU-1834949	Cytosolic sensors of pathogen-associated DNA	GSMG0052147	Trim21	tripartite motif-containing 21	20821	down	6.60059	8.4226e-37
R-MMU-1834949	Cytosolic sensors of pathogen-associated DNA	GSMG0043163	Trim56	tripartite motif-containing 56	384309	down	2.11087	4.38355e-11
R-MMU-1834949	Cytosolic sensors of pathogen-associated DNA	GSMG0052735	Irf7	interferon regulatory factor 7	54123	down	30.0004	1.23694e-101
R-MMU-110313	Translesion synthesis by Y family DNA polymerases bypasses lesions on DNA template	GSMG0039844	Isg15	ISG15 ubiquitin-like modifier	100038882	down	75.3646	3.03097e-27
R-MMU-110313	Translesion synthesis by Y family DNA polymerases bypasses lesions on DNA template	GSMG0007988	Trim25	tripartite motif-containing 25	217069	down	2.87034	1.42466e-18
R-MMU-110313	Translesion synthesis by Y family DNA polymerases bypasses lesions on DNA template	GSMG0029594	Ube2l6	ubiquitin-conjugating enzyme E2L 6	56791	down	8.46305	4.32577e-55
R-MMU-110313	Translesion synthesis by Y family DNA polymerases bypasses lesions on DNA template	GSMG0057440	Uba7	ubiquitin-like modifier activating enzyme 7	74153	down	9.25484	2.67462e-41
R-MMU-5652084	Fructose metabolism	GSMG0027505	Aldh1a1 // E030003E18Rik	aldehyde dehydrogenase family 1, subfamily A1 // RIKEN cDNA E030003E18 gene	11668	up	1.5382	0.000900562
R-MMU-5652084	Fructose metabolism	GSMG0028276	Aldh1a7	aldehyde dehydrogenase family 1, subfamily A7	26358	up	1.86831	0.00144485
R-MMU-450531	Regulation of mRNA stability by proteins that bind AU-rich elements	GSMG0055566	Psmb10	proteasome (prosome, macropain) subunit, beta type 10	19171	down	3.85317	4.71845e-11
R-MMU-450531	Regulation of mRNA stability by proteins that bind AU-rich elements	GSMG0015979	Psme1	proteasome (prosome, macropain) activator subunit 1 (PA28 alpha)	19186	down	1.5834	3.63655e-06
R-MMU-450531	Regulation of mRNA stability by proteins that bind AU-rich elements	GSMG0017243	Psme2	proteasome (prosome, macropain) activator subunit 2 (PA28 beta)	19188	down	2.25505	5.60324e-09
R-MMU-450531	Regulation of mRNA stability by proteins that bind AU-rich elements	GSMG0057283	Xrn1	5'-3' exoribonuclease 1	24127	down	1.62325	0.000207838
R-MMU-450531	Regulation of mRNA stability by proteins that bind AU-rich elements	GSMG0025803	Dcp2	decapping mRNA 2	70640	down	1.7623	1.29791e-07
R-MMU-73893	DNA Damage Bypass	GSMG0039844	Isg15	ISG15 ubiquitin-like modifier	100038882	down	75.3646	3.03097e-27
R-MMU-73893	DNA Damage Bypass	GSMG0007988	Trim25	tripartite motif-containing 25	217069	down	2.87034	1.42466e-18
R-MMU-73893	DNA Damage Bypass	GSMG0029594	Ube2l6	ubiquitin-conjugating enzyme E2L 6	56791	down	8.46305	4.32577e-55
R-MMU-73893	DNA Damage Bypass	GSMG0057440	Uba7	ubiquitin-like modifier activating enzyme 7	74153	down	9.25484	2.67462e-41
R-MMU-349425	Autodegradation of the E3 ubiquitin ligase COP1	GSMG0058360	Atm	ataxia telangiectasia mutated	11920	down	1.62208	0.000156851
R-MMU-349425	Autodegradation of the E3 ubiquitin ligase COP1	GSMG0055566	Psmb10	proteasome (prosome, macropain) subunit, beta type 10	19171	down	3.85317	4.71845e-11
R-MMU-349425	Autodegradation of the E3 ubiquitin ligase COP1	GSMG0015979	Psme1	proteasome (prosome, macropain) activator subunit 1 (PA28 alpha)	19186	down	1.5834	3.63655e-06
R-MMU-349425	Autodegradation of the E3 ubiquitin ligase COP1	GSMG0017243	Psme2	proteasome (prosome, macropain) activator subunit 2 (PA28 beta)	19188	down	2.25505	5.60324e-09
R-MMU-211859	Biological oxidations	GSMG0027505	Aldh1a1 // E030003E18Rik	aldehyde dehydrogenase family 1, subfamily A1 // RIKEN cDNA E030003E18 gene	11668	up	1.5382	0.000900562
R-MMU-211859	Biological oxidations	GSMG0034551	Gstm5	glutathione S-transferase, mu 5	14866	up	1.61292	0.00164386
R-MMU-211859	Biological oxidations	GSMG0028276	Aldh1a7	aldehyde dehydrogenase family 1, subfamily A7	26358	up	1.86831	0.00144485
R-MMU-211859	Biological oxidations	GSMG0046241	Hpgds	hematopoietic prostaglandin D synthase	54486	down	1.58554	2.91411e-06
R-MMU-211859	Biological oxidations	GSMG0023250	Cyp39a1	cytochrome P450, family 39, subfamily a, polypeptide 1	56050	up	1.58726	0.0253517
R-MMU-211859	Biological oxidations	GSMG0035883	Gstm7	glutathione S-transferase, mu 7	68312	up	1.77975	0.000585
R-MMU-211859	Biological oxidations	GSMG0017945	Cmbl	carboxymethylenebutenolidase-like (Pseudomonas)	69574	up	1.55142	0.00123281
R-MMU-75072	mRNA Editing	GSMG0047074	Apobec1	apolipoprotein B mRNA editing enzyme, catalytic polypeptide 1	11810	down	2.4184	0.0107725
R-MMU-75072	mRNA Editing	GSMG0034254	Adar	adenosine deaminase, RNA-specific	56417	down	3.43784	3.20506e-27
R-MMU-933541	TRAF6 mediated IRF7 activation	GSMG0060015	Myd88	myeloid differentiation primary response gene 88	17874	down	1.58951	0.000110145
R-MMU-933541	TRAF6 mediated IRF7 activation	GSMG0052735	Irf7	interferon regulatory factor 7	54123	down	30.0004	1.23694e-101
R-MMU-5689880	Ub-specific processing proteases	GSMG0055566	Psmb10	proteasome (prosome, macropain) subunit, beta type 10	19171	down	3.85317	4.71845e-11
R-MMU-5689880	Ub-specific processing proteases	GSMG0015979	Psme1	proteasome (prosome, macropain) activator subunit 1 (PA28 alpha)	19186	down	1.5834	3.63655e-06
R-MMU-5689880	Ub-specific processing proteases	GSMG0017243	Psme2	proteasome (prosome, macropain) activator subunit 2 (PA28 beta)	19188	down	2.25505	5.60324e-09
R-MMU-5689880	Ub-specific processing proteases	GSMG0037910	Ddx58	DEAD/H box helicase 58	230073	down	6.12283	2.40943e-69
R-MMU-5689880	Ub-specific processing proteases	GSMG0044992	Usp18	ubiquitin specific peptidase 18	24110	down	16.9004	1.58058e-116
R-MMU-5689880	Ub-specific processing proteases	GSMG0021116	Usp25	ubiquitin specific peptidase 25	30940	down	1.53134	3.05388e-05
R-MMU-5689880	Ub-specific processing proteases	GSMG0032030	Ifih1	interferon induced with helicase C domain 1	71586	down	8.93061	7.26067e-87
R-MMU-71384	Ethanol oxidation	GSMG0027505	Aldh1a1 // E030003E18Rik	aldehyde dehydrogenase family 1, subfamily A1 // RIKEN cDNA E030003E18 gene	11668	up	1.5382	0.000900562
R-MMU-71384	Ethanol oxidation	GSMG0028276	Aldh1a7	aldehyde dehydrogenase family 1, subfamily A7	26358	up	1.86831	0.00144485
R-MMU-75109	Triglyceride biosynthesis	GSMG0052087	Mogat2	monoacylglycerol O-acyltransferase 2	233549	up	1.80504	0.00258053
R-MMU-75109	Triglyceride biosynthesis	GSMG0052085	Dgat2	diacylglycerol O-acyltransferase 2	67800	up	1.55135	0.00202997
R-MMU-71387	Metabolism of carbohydrates	GSMG0027505	Aldh1a1 // E030003E18Rik	aldehyde dehydrogenase family 1, subfamily A1 // RIKEN cDNA E030003E18 gene	11668	up	1.5382	0.000900562
R-MMU-71387	Metabolism of carbohydrates	GSMG0007821	Aldoc	aldolase C, fructose-bisphosphate	11676	up	2.21273	4.62386e-07
R-MMU-71387	Metabolism of carbohydrates	GSMG0006070	Pfkl	phosphofructokinase, liver, B-type	18641	up	1.5074	0.00235988
R-MMU-71387	Metabolism of carbohydrates	GSMG0047108	Tpi1	triosephosphate isomerase 1	21991	up	1.53615	0.0103911
R-MMU-71387	Metabolism of carbohydrates	GSMG0028276	Aldh1a7	aldehyde dehydrogenase family 1, subfamily A7	26358	up	1.86831	0.00144485
R-MMU-71387	Metabolism of carbohydrates	GSMG0036899	Pgm1	phosphoglucomutase 1	72157	up	1.53388	0.00655177
R-MMU-69541	Stabilization of p53	GSMG0058360	Atm	ataxia telangiectasia mutated	11920	down	1.62208	0.000156851
R-MMU-69541	Stabilization of p53	GSMG0055566	Psmb10	proteasome (prosome, macropain) subunit, beta type 10	19171	down	3.85317	4.71845e-11
R-MMU-69541	Stabilization of p53	GSMG0015979	Psme1	proteasome (prosome, macropain) activator subunit 1 (PA28 alpha)	19186	down	1.5834	3.63655e-06
R-MMU-69541	Stabilization of p53	GSMG0017243	Psme2	proteasome (prosome, macropain) activator subunit 2 (PA28 beta)	19188	down	2.25505	5.60324e-09
R-MMU-8934593	Regulation of RUNX1 Expression and Activity	GSMG0047148	Ccnd2	cyclin D2	12444	down	1.54307	0.00478734
R-MMU-8934593	Regulation of RUNX1 Expression and Activity	GSMG0058839	Pml	promyelocytic leukemia	18854	down	2.27956	4.10595e-13
R-MMU-983168	Antigen processing: Ubiquitination & Proteasome degradation	GSMG0021366	Socs1	suppressor of cytokine signaling 1	12703	down	3.31327	2.51595e-12
R-MMU-983168	Antigen processing: Ubiquitination & Proteasome degradation	GSMG0055566	Psmb10	proteasome (prosome, macropain) subunit, beta type 10	19171	down	3.85317	4.71845e-11
R-MMU-983168	Antigen processing: Ubiquitination & Proteasome degradation	GSMG0015979	Psme1	proteasome (prosome, macropain) activator subunit 1 (PA28 alpha)	19186	down	1.5834	3.63655e-06
R-MMU-983168	Antigen processing: Ubiquitination & Proteasome degradation	GSMG0017243	Psme2	proteasome (prosome, macropain) activator subunit 2 (PA28 beta)	19188	down	2.25505	5.60324e-09
R-MMU-983168	Antigen processing: Ubiquitination & Proteasome degradation	GSMG0052147	Trim21	tripartite motif-containing 21	20821	down	6.60059	8.4226e-37
R-MMU-983168	Antigen processing: Ubiquitination & Proteasome degradation	GSMG0021665	Dtx3l	deltex 3-like, E3 ubiquitin ligase	209200	down	6.13557	1.51147e-57
R-MMU-983168	Antigen processing: Ubiquitination & Proteasome degradation	GSMG0029594	Ube2l6	ubiquitin-conjugating enzyme E2L 6	56791	down	8.46305	4.32577e-55
R-MMU-983168	Antigen processing: Ubiquitination & Proteasome degradation	GSMG0044389	Herc6	hect domain and RLD 6	67138	down	7.27576	3.7722e-27
R-MMU-983168	Antigen processing: Ubiquitination & Proteasome degradation	GSMG0057440	Uba7	ubiquitin-like modifier activating enzyme 7	74153	down	9.25484	2.67462e-41
R-MMU-204174	Regulation of pyruvate dehydrogenase (PDH) complex	GSMG0009868	Pdk2	pyruvate dehydrogenase kinase, isoenzyme 2	18604	up	1.53702	0.0106559
R-MMU-204174	Regulation of pyruvate dehydrogenase (PDH) complex	GSMG0029489	Pdk1	pyruvate dehydrogenase kinase, isoenzyme 1	228026	up	2.6803	3.18929e-07
R-MMU-69563	p53-Dependent G1 DNA Damage Response	GSMG0058360	Atm	ataxia telangiectasia mutated	11920	down	1.62208	0.000156851
R-MMU-69563	p53-Dependent G1 DNA Damage Response	GSMG0055566	Psmb10	proteasome (prosome, macropain) subunit, beta type 10	19171	down	3.85317	4.71845e-11
R-MMU-69563	p53-Dependent G1 DNA Damage Response	GSMG0015979	Psme1	proteasome (prosome, macropain) activator subunit 1 (PA28 alpha)	19186	down	1.5834	3.63655e-06
R-MMU-69563	p53-Dependent G1 DNA Damage Response	GSMG0017243	Psme2	proteasome (prosome, macropain) activator subunit 2 (PA28 beta)	19188	down	2.25505	5.60324e-09
R-MMU-69580	p53-Dependent G1/S DNA damage checkpoint	GSMG0058360	Atm	ataxia telangiectasia mutated	11920	down	1.62208	0.000156851
R-MMU-69580	p53-Dependent G1/S DNA damage checkpoint	GSMG0055566	Psmb10	proteasome (prosome, macropain) subunit, beta type 10	19171	down	3.85317	4.71845e-11
R-MMU-69580	p53-Dependent G1/S DNA damage checkpoint	GSMG0015979	Psme1	proteasome (prosome, macropain) activator subunit 1 (PA28 alpha)	19186	down	1.5834	3.63655e-06
R-MMU-69580	p53-Dependent G1/S DNA damage checkpoint	GSMG0017243	Psme2	proteasome (prosome, macropain) activator subunit 2 (PA28 beta)	19188	down	2.25505	5.60324e-09
R-MMU-69615	G1/S DNA Damage Checkpoints	GSMG0058360	Atm	ataxia telangiectasia mutated	11920	down	1.62208	0.000156851
R-MMU-69615	G1/S DNA Damage Checkpoints	GSMG0055566	Psmb10	proteasome (prosome, macropain) subunit, beta type 10	19171	down	3.85317	4.71845e-11
R-MMU-69615	G1/S DNA Damage Checkpoints	GSMG0015979	Psme1	proteasome (prosome, macropain) activator subunit 1 (PA28 alpha)	19186	down	1.5834	3.63655e-06
R-MMU-69615	G1/S DNA Damage Checkpoints	GSMG0017243	Psme2	proteasome (prosome, macropain) activator subunit 2 (PA28 beta)	19188	down	2.25505	5.60324e-09
R-MMU-5205685	Pink/Parkin Mediated Mitophagy	GSMG0031084	Map1lc3a	microtubule-associated protein 1 light chain 3 alpha	66734	up	1.8094	0.0188313
R-MMU-5205685	Pink/Parkin Mediated Mitophagy	GSMG0039579	Pink1	PTEN induced putative kinase 1	68943	up	1.54529	0.00344354
R-MMU-70171	Glycolysis	GSMG0007821	Aldoc	aldolase C, fructose-bisphosphate	11676	up	2.21273	4.62386e-07
R-MMU-70171	Glycolysis	GSMG0006070	Pfkl	phosphofructokinase, liver, B-type	18641	up	1.5074	0.00235988
R-MMU-70171	Glycolysis	GSMG0047108	Tpi1	triosephosphate isomerase 1	21991	up	1.53615	0.0103911
R-MMU-168928	DDX58/IFIH1-mediated induction of interferon-alpha/beta	GSMG0060015	Myd88	myeloid differentiation primary response gene 88	17874	down	1.58951	0.000110145
R-MMU-168928	DDX58/IFIH1-mediated induction of interferon-alpha/beta	GSMG0037910	Ddx58	DEAD/H box helicase 58	230073	down	6.12283	2.40943e-69
R-MMU-168928	DDX58/IFIH1-mediated induction of interferon-alpha/beta	GSMG0052735	Irf7	interferon regulatory factor 7	54123	down	30.0004	1.23694e-101
R-MMU-3134963	DEx/H-box helicases activate type I IFN and inflammatory cytokines production	GSMG0060015	Myd88	myeloid differentiation primary response gene 88	17874	down	1.58951	0.000110145
R-MMU-3134963	DEx/H-box helicases activate type I IFN and inflammatory cytokines production	GSMG0052735	Irf7	interferon regulatory factor 7	54123	down	30.0004	1.23694e-101
R-MMU-211945	Phase I - Functionalization of compounds	GSMG0027505	Aldh1a1 // E030003E18Rik	aldehyde dehydrogenase family 1, subfamily A1 // RIKEN cDNA E030003E18 gene	11668	up	1.5382	0.000900562
R-MMU-211945	Phase I - Functionalization of compounds	GSMG0028276	Aldh1a7	aldehyde dehydrogenase family 1, subfamily A7	26358	up	1.86831	0.00144485
R-MMU-211945	Phase I - Functionalization of compounds	GSMG0023250	Cyp39a1	cytochrome P450, family 39, subfamily a, polypeptide 1	56050	up	1.58726	0.0253517
R-MMU-211945	Phase I - Functionalization of compounds	GSMG0017945	Cmbl	carboxymethylenebutenolidase-like (Pseudomonas)	69574	up	1.55142	0.00123281
R-MMU-975110	TRAF6 mediated IRF7 activation in TLR7/8 or 9 signaling	GSMG0060015	Myd88	myeloid differentiation primary response gene 88	17874	down	1.58951	0.000110145
R-MMU-975110	TRAF6 mediated IRF7 activation in TLR7/8 or 9 signaling	GSMG0052735	Irf7	interferon regulatory factor 7	54123	down	30.0004	1.23694e-101
R-MMU-877312	Regulation of IFNG signaling	GSMG0021366	Socs1	suppressor of cytokine signaling 1	12703	down	3.31327	2.51595e-12
R-MMU-877312	Regulation of IFNG signaling	GSMG0000242	Stat1	signal transducer and activator of transcription 1	20846	down	13.367	3.66841e-105
R-MMU-1236978	Cross-presentation of soluble exogenous antigens (endosomes)	GSMG0028900	Mrc1	mannose receptor, C type 1	17533	up	1.71936	0.00148087
R-MMU-1236978	Cross-presentation of soluble exogenous antigens (endosomes)	GSMG0055566	Psmb10	proteasome (prosome, macropain) subunit, beta type 10	19171	down	3.85317	4.71845e-11
R-MMU-1236978	Cross-presentation of soluble exogenous antigens (endosomes)	GSMG0015979	Psme1	proteasome (prosome, macropain) activator subunit 1 (PA28 alpha)	19186	down	1.5834	3.63655e-06
R-MMU-1236978	Cross-presentation of soluble exogenous antigens (endosomes)	GSMG0017243	Psme2	proteasome (prosome, macropain) activator subunit 2 (PA28 beta)	19188	down	2.25505	5.60324e-09
R-MMU-2173782	Binding and Uptake of Ligands by Scavenger Receptors	GSMG0050588	Apoe	apolipoprotein E	11816	down	1.52686	0.0145473
R-MMU-2173782	Binding and Uptake of Ligands by Scavenger Receptors	GSMG0019824	Apol9a	apolipoprotein L 9a	223672	down	17.7534	2.44276e-40
R-MMU-2173782	Binding and Uptake of Ligands by Scavenger Receptors	GSMG0018561	Apol9b	apolipoprotein L 9b	71898	down	18.5438	3.36719e-15
R-MMU-8979227	Triglyceride metabolism	GSMG0052087	Mogat2	monoacylglycerol O-acyltransferase 2	233549	up	1.80504	0.00258053
R-MMU-8979227	Triglyceride metabolism	GSMG0052085	Dgat2	diacylglycerol O-acyltransferase 2	67800	up	1.55135	0.00202997
R-MMU-5205647	Mitophagy	GSMG0031084	Map1lc3a	microtubule-associated protein 1 light chain 3 alpha	66734	up	1.8094	0.0188313
R-MMU-5205647	Mitophagy	GSMG0039579	Pink1	PTEN induced putative kinase 1	68943	up	1.54529	0.00344354
R-MMU-499943	Interconversion of nucleotide di- and triphosphates	GSMG0024097	Nme4	NME/NM23 nucleoside diphosphate kinase 4	56520	up	1.67694	0.0106164
R-MMU-499943	Interconversion of nucleotide di- and triphosphates	GSMG0013603	Glrx	glutaredoxin	93692	up	1.55679	0.00140437
R-MMU-70326	Glucose metabolism	GSMG0007821	Aldoc	aldolase C, fructose-bisphosphate	11676	up	2.21273	4.62386e-07
R-MMU-70326	Glucose metabolism	GSMG0006070	Pfkl	phosphofructokinase, liver, B-type	18641	up	1.5074	0.00235988
R-MMU-70326	Glucose metabolism	GSMG0047108	Tpi1	triosephosphate isomerase 1	21991	up	1.53615	0.0103911
R-MMU-70268	Pyruvate metabolism	GSMG0009868	Pdk2	pyruvate dehydrogenase kinase, isoenzyme 2	18604	up	1.53702	0.0106559
R-MMU-70268	Pyruvate metabolism	GSMG0029489	Pdk1	pyruvate dehydrogenase kinase, isoenzyme 1	228026	up	2.6803	3.18929e-07
R-MMU-449147	Signaling by Interleukins	GSMG0021366	Socs1	suppressor of cytokine signaling 1	12703	down	3.31327	2.51595e-12
R-MMU-449147	Signaling by Interleukins	GSMG0038951	Jun	jun proto-oncogene	16476	down	1.52049	0.00325035
R-MMU-449147	Signaling by Interleukins	GSMG0060015	Myd88	myeloid differentiation primary response gene 88	17874	down	1.58951	0.000110145
R-MMU-449147	Signaling by Interleukins	GSMG0055566	Psmb10	proteasome (prosome, macropain) subunit, beta type 10	19171	down	3.85317	4.71845e-11
R-MMU-449147	Signaling by Interleukins	GSMG0015979	Psme1	proteasome (prosome, macropain) activator subunit 1 (PA28 alpha)	19186	down	1.5834	3.63655e-06
R-MMU-449147	Signaling by Interleukins	GSMG0017243	Psme2	proteasome (prosome, macropain) activator subunit 2 (PA28 beta)	19188	down	2.25505	5.60324e-09
R-MMU-449147	Signaling by Interleukins	GSMG0000242	Stat1	signal transducer and activator of transcription 1	20846	down	13.367	3.66841e-105
R-MMU-449147	Signaling by Interleukins	GSMG0005225	Stat2	signal transducer and activator of transcription 2	20847	down	5.352	1.16065e-39
R-MMU-449147	Signaling by Interleukins	GSMG0008534	Map2k6	mitogen-activated protein kinase kinase 6	26399	up	1.50795	0.00186408
R-MMU-3134975	Regulation of innate immune responses to cytosolic DNA	GSMG0052147	Trim21	tripartite motif-containing 21	20821	down	6.60059	8.4226e-37
R-MMU-3134975	Regulation of innate immune responses to cytosolic DNA	GSMG0043163	Trim56	tripartite motif-containing 56	384309	down	2.11087	4.38355e-11
R-MMU-5688426	Deubiquitination	GSMG0055566	Psmb10	proteasome (prosome, macropain) subunit, beta type 10	19171	down	3.85317	4.71845e-11
R-MMU-5688426	Deubiquitination	GSMG0015979	Psme1	proteasome (prosome, macropain) activator subunit 1 (PA28 alpha)	19186	down	1.5834	3.63655e-06
R-MMU-5688426	Deubiquitination	GSMG0017243	Psme2	proteasome (prosome, macropain) activator subunit 2 (PA28 beta)	19188	down	2.25505	5.60324e-09
R-MMU-5688426	Deubiquitination	GSMG0037910	Ddx58	DEAD/H box helicase 58	230073	down	6.12283	2.40943e-69
R-MMU-5688426	Deubiquitination	GSMG0044992	Usp18	ubiquitin specific peptidase 18	24110	down	16.9004	1.58058e-116
R-MMU-5688426	Deubiquitination	GSMG0021116	Usp25	ubiquitin specific peptidase 25	30940	down	1.53134	3.05388e-05
R-MMU-5688426	Deubiquitination	GSMG0032030	Ifih1	interferon induced with helicase C domain 1	71586	down	8.93061	7.26067e-87
R-MMU-9006931	Signaling by Nuclear Receptors	GSMG0027505	Aldh1a1 // E030003E18Rik	aldehyde dehydrogenase family 1, subfamily A1 // RIKEN cDNA E030003E18 gene	11668	up	1.5382	0.000900562
R-MMU-9006931	Signaling by Nuclear Receptors	GSMG0038951	Jun	jun proto-oncogene	16476	down	1.52049	0.00325035
R-MMU-9006931	Signaling by Nuclear Receptors	GSMG0009868	Pdk2	pyruvate dehydrogenase kinase, isoenzyme 2	18604	up	1.53702	0.0106559
R-MMU-9006931	Signaling by Nuclear Receptors	GSMG0029489	Pdk1	pyruvate dehydrogenase kinase, isoenzyme 1	228026	up	2.6803	3.18929e-07
R-MMU-9006931	Signaling by Nuclear Receptors	GSMG0028276	Aldh1a7	aldehyde dehydrogenase family 1, subfamily A7	26358	up	1.86831	0.00144485
R-MMU-6785807	Interleukin-4 and Interleukin-13 signaling	GSMG0021366	Socs1	suppressor of cytokine signaling 1	12703	down	3.31327	2.51595e-12
R-MMU-6785807	Interleukin-4 and Interleukin-13 signaling	GSMG0000242	Stat1	signal transducer and activator of transcription 1	20846	down	13.367	3.66841e-105
R-MMU-9020702	Interleukin-1 signaling	GSMG0060015	Myd88	myeloid differentiation primary response gene 88	17874	down	1.58951	0.000110145
R-MMU-9020702	Interleukin-1 signaling	GSMG0055566	Psmb10	proteasome (prosome, macropain) subunit, beta type 10	19171	down	3.85317	4.71845e-11
R-MMU-9020702	Interleukin-1 signaling	GSMG0015979	Psme1	proteasome (prosome, macropain) activator subunit 1 (PA28 alpha)	19186	down	1.5834	3.63655e-06
R-MMU-9020702	Interleukin-1 signaling	GSMG0017243	Psme2	proteasome (prosome, macropain) activator subunit 2 (PA28 beta)	19188	down	2.25505	5.60324e-09
R-MMU-9020702	Interleukin-1 signaling	GSMG0008534	Map2k6	mitogen-activated protein kinase kinase 6	26399	up	1.50795	0.00186408
R-MMU-156590	Glutathione conjugation	GSMG0034551	Gstm5	glutathione S-transferase, mu 5	14866	up	1.61292	0.00164386
R-MMU-156590	Glutathione conjugation	GSMG0046241	Hpgds	hematopoietic prostaglandin D synthase	54486	down	1.58554	2.91411e-06
R-MMU-156590	Glutathione conjugation	GSMG0035883	Gstm7	glutathione S-transferase, mu 7	68312	up	1.77975	0.000585
R-MMU-69229	Ubiquitin-dependent degradation of Cyclin D1	GSMG0055566	Psmb10	proteasome (prosome, macropain) subunit, beta type 10	19171	down	3.85317	4.71845e-11
R-MMU-69229	Ubiquitin-dependent degradation of Cyclin D1	GSMG0015979	Psme1	proteasome (prosome, macropain) activator subunit 1 (PA28 alpha)	19186	down	1.5834	3.63655e-06
R-MMU-69229	Ubiquitin-dependent degradation of Cyclin D1	GSMG0017243	Psme2	proteasome (prosome, macropain) activator subunit 2 (PA28 beta)	19188	down	2.25505	5.60324e-09
R-MMU-75815	Ubiquitin-dependent degradation of Cyclin D	GSMG0055566	Psmb10	proteasome (prosome, macropain) subunit, beta type 10	19171	down	3.85317	4.71845e-11
R-MMU-75815	Ubiquitin-dependent degradation of Cyclin D	GSMG0015979	Psme1	proteasome (prosome, macropain) activator subunit 1 (PA28 alpha)	19186	down	1.5834	3.63655e-06
R-MMU-75815	Ubiquitin-dependent degradation of Cyclin D	GSMG0017243	Psme2	proteasome (prosome, macropain) activator subunit 2 (PA28 beta)	19188	down	2.25505	5.60324e-09
R-MMU-8854214	TBC/RABGAPs	GSMG0010363	Tbc1d16	TBC1 domain family, member 16	207592	up	1.76196	0.0156149
R-MMU-8854214	TBC/RABGAPs	GSMG0057370	Rab6b	RAB6B, member RAS oncogene family	270192	up	1.66924	0.000281325
R-MMU-8878171	Transcriptional regulation by RUNX1	GSMG0047148	Ccnd2	cyclin D2	12444	down	1.54307	0.00478734
R-MMU-8878171	Transcriptional regulation by RUNX1	GSMG0016242	Elf1	E74-like factor 1	13709	down	1.52083	1.11976e-05
R-MMU-8878171	Transcriptional regulation by RUNX1	GSMG0058839	Pml	promyelocytic leukemia	18854	down	2.27956	4.10595e-13
R-MMU-8878171	Transcriptional regulation by RUNX1	GSMG0055566	Psmb10	proteasome (prosome, macropain) subunit, beta type 10	19171	down	3.85317	4.71845e-11
R-MMU-8878171	Transcriptional regulation by RUNX1	GSMG0015979	Psme1	proteasome (prosome, macropain) activator subunit 1 (PA28 alpha)	19186	down	1.5834	3.63655e-06
R-MMU-8878171	Transcriptional regulation by RUNX1	GSMG0017243	Psme2	proteasome (prosome, macropain) activator subunit 2 (PA28 beta)	19188	down	2.25505	5.60324e-09
R-MMU-877300	Interferon gamma signaling	GSMG0021366	Socs1	suppressor of cytokine signaling 1	12703	down	3.31327	2.51595e-12
R-MMU-877300	Interferon gamma signaling	GSMG0000242	Stat1	signal transducer and activator of transcription 1	20846	down	13.367	3.66841e-105
R-MMU-450385	Butyrate Response Factor 1 (BRF1) binds and destabilizes mRNA	GSMG0057283	Xrn1	5'-3' exoribonuclease 1	24127	down	1.62325	0.000207838
R-MMU-450385	Butyrate Response Factor 1 (BRF1) binds and destabilizes mRNA	GSMG0025803	Dcp2	decapping mRNA 2	70640	down	1.7623	1.29791e-07
R-MMU-1474244	Extracellular matrix organization	GSMG0006038	Col6a2	collagen, type VI, alpha 2	12834	up	1.53374	0.0134584
R-MMU-1474244	Extracellular matrix organization	GSMG0006028	Mmp11	matrix metallopeptidase 11	17385	up	1.5556	0.00496054
R-MMU-1474244	Extracellular matrix organization	GSMG0043161	Serpine1	serine (or cysteine) peptidase inhibitor, clade E, member 1	18787	up	7.07862	1.31036e-51
R-MMU-1474244	Extracellular matrix organization	GSMG0005247	Mmp19	matrix metallopeptidase 19	58223	up	1.75619	0.00396262
R-MMU-1474244	Extracellular matrix organization	GSMG0021165	Jam2	junction adhesion molecule 2	67374	up	1.82516	0.00129916
R-MMU-69601	Ubiquitin Mediated Degradation of Phosphorylated Cdc25A	GSMG0055566	Psmb10	proteasome (prosome, macropain) subunit, beta type 10	19171	down	3.85317	4.71845e-11
R-MMU-69601	Ubiquitin Mediated Degradation of Phosphorylated Cdc25A	GSMG0015979	Psme1	proteasome (prosome, macropain) activator subunit 1 (PA28 alpha)	19186	down	1.5834	3.63655e-06
R-MMU-69601	Ubiquitin Mediated Degradation of Phosphorylated Cdc25A	GSMG0017243	Psme2	proteasome (prosome, macropain) activator subunit 2 (PA28 beta)	19188	down	2.25505	5.60324e-09
R-MMU-8939902	Regulation of RUNX2 expression and activity	GSMG0055566	Psmb10	proteasome (prosome, macropain) subunit, beta type 10	19171	down	3.85317	4.71845e-11
R-MMU-8939902	Regulation of RUNX2 expression and activity	GSMG0015979	Psme1	proteasome (prosome, macropain) activator subunit 1 (PA28 alpha)	19186	down	1.5834	3.63655e-06
R-MMU-8939902	Regulation of RUNX2 expression and activity	GSMG0017243	Psme2	proteasome (prosome, macropain) activator subunit 2 (PA28 beta)	19188	down	2.25505	5.60324e-09
R-MMU-69613	p53-Independent G1/S DNA damage checkpoint	GSMG0055566	Psmb10	proteasome (prosome, macropain) subunit, beta type 10	19171	down	3.85317	4.71845e-11
R-MMU-69613	p53-Independent G1/S DNA damage checkpoint	GSMG0015979	Psme1	proteasome (prosome, macropain) activator subunit 1 (PA28 alpha)	19186	down	1.5834	3.63655e-06
R-MMU-69613	p53-Independent G1/S DNA damage checkpoint	GSMG0017243	Psme2	proteasome (prosome, macropain) activator subunit 2 (PA28 beta)	19188	down	2.25505	5.60324e-09
R-MMU-69610	p53-Independent DNA Damage Response	GSMG0055566	Psmb10	proteasome (prosome, macropain) subunit, beta type 10	19171	down	3.85317	4.71845e-11
R-MMU-69610	p53-Independent DNA Damage Response	GSMG0015979	Psme1	proteasome (prosome, macropain) activator subunit 1 (PA28 alpha)	19186	down	1.5834	3.63655e-06
R-MMU-69610	p53-Independent DNA Damage Response	GSMG0017243	Psme2	proteasome (prosome, macropain) activator subunit 2 (PA28 beta)	19188	down	2.25505	5.60324e-09
R-MMU-15869	Metabolism of nucleotides	GSMG0011676	Adssl1	adenylosuccinate synthetase like 1	11565	up	1.8513	0.00286577
R-MMU-15869	Metabolism of nucleotides	GSMG0025279	Xdh	xanthine dehydrogenase	22436	down	2.4384	3.24773e-13
R-MMU-15869	Metabolism of nucleotides	GSMG0033292	Samhd1	SAM domain and HD domain, 1	56045	down	2.69466	6.15929e-13
R-MMU-15869	Metabolism of nucleotides	GSMG0024097	Nme4	NME/NM23 nucleoside diphosphate kinase 4	56520	up	1.67694	0.0106164
R-MMU-15869	Metabolism of nucleotides	GSMG0013603	Glrx	glutaredoxin	93692	up	1.55679	0.00140437
R-MMU-8941858	Regulation of RUNX3 expression and activity	GSMG0055566	Psmb10	proteasome (prosome, macropain) subunit, beta type 10	19171	down	3.85317	4.71845e-11
R-MMU-8941858	Regulation of RUNX3 expression and activity	GSMG0015979	Psme1	proteasome (prosome, macropain) activator subunit 1 (PA28 alpha)	19186	down	1.5834	3.63655e-06
R-MMU-8941858	Regulation of RUNX3 expression and activity	GSMG0017243	Psme2	proteasome (prosome, macropain) activator subunit 2 (PA28 beta)	19188	down	2.25505	5.60324e-09
R-MMU-350562	Regulation of ornithine decarboxylase (ODC)	GSMG0055566	Psmb10	proteasome (prosome, macropain) subunit, beta type 10	19171	down	3.85317	4.71845e-11
R-MMU-350562	Regulation of ornithine decarboxylase (ODC)	GSMG0015979	Psme1	proteasome (prosome, macropain) activator subunit 1 (PA28 alpha)	19186	down	1.5834	3.63655e-06
R-MMU-350562	Regulation of ornithine decarboxylase (ODC)	GSMG0017243	Psme2	proteasome (prosome, macropain) activator subunit 2 (PA28 beta)	19188	down	2.25505	5.60324e-09
R-MMU-5365859	RA biosynthesis pathway	GSMG0027505	Aldh1a1 // E030003E18Rik	aldehyde dehydrogenase family 1, subfamily A1 // RIKEN cDNA E030003E18 gene	11668	up	1.5382	0.000900562
R-MMU-5365859	RA biosynthesis pathway	GSMG0028276	Aldh1a7	aldehyde dehydrogenase family 1, subfamily A7	26358	up	1.86831	0.00144485
R-MMU-381676	Glucagon-like Peptide-1 (GLP1) regulates insulin secretion	GSMG0008064	Gngt2	guanine nucleotide binding protein (G protein), gamma transducing activity polypeptide 2	14710	up	1.90828	0.0143032
R-MMU-381676	Glucagon-like Peptide-1 (GLP1) regulates insulin secretion	GSMG0020276	Rapgef3	Rap guanine nucleotide exchange factor (GEF) 3	223864	up	1.50324	0.00319629
R-MMU-70263	Gluconeogenesis	GSMG0007821	Aldoc	aldolase C, fructose-bisphosphate	11676	up	2.21273	4.62386e-07
R-MMU-70263	Gluconeogenesis	GSMG0047108	Tpi1	triosephosphate isomerase 1	21991	up	1.53615	0.0103911
R-MMU-1234176	Oxygen-dependent proline hydroxylation of Hypoxia-inducible Factor Alpha	GSMG0012000	Egln3	egl-9 family hypoxia-inducible factor 3	112407	up	2.08919	0.036477
R-MMU-1234176	Oxygen-dependent proline hydroxylation of Hypoxia-inducible Factor Alpha	GSMG0055566	Psmb10	proteasome (prosome, macropain) subunit, beta type 10	19171	down	3.85317	4.71845e-11
R-MMU-1234176	Oxygen-dependent proline hydroxylation of Hypoxia-inducible Factor Alpha	GSMG0015979	Psme1	proteasome (prosome, macropain) activator subunit 1 (PA28 alpha)	19186	down	1.5834	3.63655e-06
R-MMU-1234176	Oxygen-dependent proline hydroxylation of Hypoxia-inducible Factor Alpha	GSMG0017243	Psme2	proteasome (prosome, macropain) activator subunit 2 (PA28 beta)	19188	down	2.25505	5.60324e-09
R-MMU-168898	Toll-like Receptor Cascades	GSMG0054864	Tlr3	toll-like receptor 3	142980	down	5.5425	4.85501e-29
R-MMU-168898	Toll-like Receptor Cascades	GSMG0038951	Jun	jun proto-oncogene	16476	down	1.52049	0.00325035
R-MMU-168898	Toll-like Receptor Cascades	GSMG0060015	Myd88	myeloid differentiation primary response gene 88	17874	down	1.58951	0.000110145
R-MMU-168898	Toll-like Receptor Cascades	GSMG0035478	Tlr2	toll-like receptor 2	24088	down	2.4206	5.29116e-09
R-MMU-168898	Toll-like Receptor Cascades	GSMG0008534	Map2k6	mitogen-activated protein kinase kinase 6	26399	up	1.50795	0.00186408
R-MMU-168898	Toll-like Receptor Cascades	GSMG0052735	Irf7	interferon regulatory factor 7	54123	down	30.0004	1.23694e-101
R-MMU-8854050	FBXL7 down-regulates AURKA during mitotic entry and in early mitosis	GSMG0055566	Psmb10	proteasome (prosome, macropain) subunit, beta type 10	19171	down	3.85317	4.71845e-11
R-MMU-8854050	FBXL7 down-regulates AURKA during mitotic entry and in early mitosis	GSMG0015979	Psme1	proteasome (prosome, macropain) activator subunit 1 (PA28 alpha)	19186	down	1.5834	3.63655e-06
R-MMU-8854050	FBXL7 down-regulates AURKA during mitotic entry and in early mitosis	GSMG0017243	Psme2	proteasome (prosome, macropain) activator subunit 2 (PA28 beta)	19188	down	2.25505	5.60324e-09
R-MMU-450408	AUF1 (hnRNP D0) binds and destabilizes mRNA	GSMG0055566	Psmb10	proteasome (prosome, macropain) subunit, beta type 10	19171	down	3.85317	4.71845e-11
R-MMU-450408	AUF1 (hnRNP D0) binds and destabilizes mRNA	GSMG0015979	Psme1	proteasome (prosome, macropain) activator subunit 1 (PA28 alpha)	19186	down	1.5834	3.63655e-06
R-MMU-450408	AUF1 (hnRNP D0) binds and destabilizes mRNA	GSMG0017243	Psme2	proteasome (prosome, macropain) activator subunit 2 (PA28 beta)	19188	down	2.25505	5.60324e-09
R-MMU-4641257	Degradation of AXIN	GSMG0055566	Psmb10	proteasome (prosome, macropain) subunit, beta type 10	19171	down	3.85317	4.71845e-11
R-MMU-4641257	Degradation of AXIN	GSMG0015979	Psme1	proteasome (prosome, macropain) activator subunit 1 (PA28 alpha)	19186	down	1.5834	3.63655e-06
R-MMU-4641257	Degradation of AXIN	GSMG0017243	Psme2	proteasome (prosome, macropain) activator subunit 2 (PA28 beta)	19188	down	2.25505	5.60324e-09
R-MMU-174113	SCF-beta-TrCP mediated degradation of Emi1	GSMG0055566	Psmb10	proteasome (prosome, macropain) subunit, beta type 10	19171	down	3.85317	4.71845e-11
R-MMU-174113	SCF-beta-TrCP mediated degradation of Emi1	GSMG0015979	Psme1	proteasome (prosome, macropain) activator subunit 1 (PA28 alpha)	19186	down	1.5834	3.63655e-06
R-MMU-174113	SCF-beta-TrCP mediated degradation of Emi1	GSMG0017243	Psme2	proteasome (prosome, macropain) activator subunit 2 (PA28 beta)	19188	down	2.25505	5.60324e-09
R-MMU-382556	ABC-family proteins mediated transport	GSMG0027746	Abcc2	ATP-binding cassette, sub-family C (CFTR/MRP), member 2	12780	down	1.84485	3.33673e-06
R-MMU-382556	ABC-family proteins mediated transport	GSMG0055566	Psmb10	proteasome (prosome, macropain) subunit, beta type 10	19171	down	3.85317	4.71845e-11
R-MMU-382556	ABC-family proteins mediated transport	GSMG0015979	Psme1	proteasome (prosome, macropain) activator subunit 1 (PA28 alpha)	19186	down	1.5834	3.63655e-06
R-MMU-382556	ABC-family proteins mediated transport	GSMG0017243	Psme2	proteasome (prosome, macropain) activator subunit 2 (PA28 beta)	19188	down	2.25505	5.60324e-09
R-MMU-5610780	Degradation of GLI1 by the proteasome	GSMG0055566	Psmb10	proteasome (prosome, macropain) subunit, beta type 10	19171	down	3.85317	4.71845e-11
R-MMU-5610780	Degradation of GLI1 by the proteasome	GSMG0015979	Psme1	proteasome (prosome, macropain) activator subunit 1 (PA28 alpha)	19186	down	1.5834	3.63655e-06
R-MMU-5610780	Degradation of GLI1 by the proteasome	GSMG0017243	Psme2	proteasome (prosome, macropain) activator subunit 2 (PA28 beta)	19188	down	2.25505	5.60324e-09
R-MMU-4641258	Degradation of DVL	GSMG0055566	Psmb10	proteasome (prosome, macropain) subunit, beta type 10	19171	down	3.85317	4.71845e-11
R-MMU-4641258	Degradation of DVL	GSMG0015979	Psme1	proteasome (prosome, macropain) activator subunit 1 (PA28 alpha)	19186	down	1.5834	3.63655e-06
R-MMU-4641258	Degradation of DVL	GSMG0017243	Psme2	proteasome (prosome, macropain) activator subunit 2 (PA28 beta)	19188	down	2.25505	5.60324e-09
R-MMU-69481	G2/M Checkpoints	GSMG0058360	Atm	ataxia telangiectasia mutated	11920	down	1.62208	0.000156851
R-MMU-69481	G2/M Checkpoints	GSMG0055566	Psmb10	proteasome (prosome, macropain) subunit, beta type 10	19171	down	3.85317	4.71845e-11
R-MMU-69481	G2/M Checkpoints	GSMG0015979	Psme1	proteasome (prosome, macropain) activator subunit 1 (PA28 alpha)	19186	down	1.5834	3.63655e-06
R-MMU-69481	G2/M Checkpoints	GSMG0017243	Psme2	proteasome (prosome, macropain) activator subunit 2 (PA28 beta)	19188	down	2.25505	5.60324e-09
R-MMU-69481	G2/M Checkpoints	GSMG0022987	Rnf8 // Cmtr1 // Gm28043	ring finger protein 8 // cap methyltransferase 1 // predicted gene, 28043	58230	down	2.0695	1.29795e-14
R-MMU-168164	Toll Like Receptor 3 (TLR3) Cascade	GSMG0038951	Jun	jun proto-oncogene	16476	down	1.52049	0.00325035
R-MMU-168164	Toll Like Receptor 3 (TLR3) Cascade	GSMG0060015	Myd88	myeloid differentiation primary response gene 88	17874	down	1.58951	0.000110145
R-MMU-168164	Toll Like Receptor 3 (TLR3) Cascade	GSMG0008534	Map2k6	mitogen-activated protein kinase kinase 6	26399	up	1.50795	0.00186408
R-MMU-168164	Toll Like Receptor 3 (TLR3) Cascade	GSMG0052735	Irf7	interferon regulatory factor 7	54123	down	30.0004	1.23694e-101
R-MMU-6798695	Neutrophil degranulation	GSMG0007821	Aldoc	aldolase C, fructose-bisphosphate	11676	up	2.21273	4.62386e-07
R-MMU-6798695	Neutrophil degranulation	GSMG0030676	B2m	beta-2 microglobulin	12010	down	1.8093	3.15689e-10
R-MMU-6798695	Neutrophil degranulation	GSMG0024703	H2-D1 // H2-L	histocompatibility 2, D region locus 1 // histocompatibility 2, D region locus L	14964	down	2.47144	4.75964e-19
R-MMU-6798695	Neutrophil degranulation	GSMG0024624	H2-K1	histocompatibility 2, K1, K region	14972	down	3.27611	3.67128e-24
R-MMU-6798695	Neutrophil degranulation	GSMG0023147	H2-Q10	histocompatibility 2, Q region locus 10	15007	down	2.78442	3.66798e-07
R-MMU-6798695	Neutrophil degranulation	GSMG0023138	H2-Q2	histocompatibility 2, Q region locus 2	15013	down	2.98525	1.66087e-10
R-MMU-6798695	Neutrophil degranulation	GSMG0023139	H2-Q4	histocompatibility 2, Q region locus 4	15015	down	3.55651	2.26999e-27
R-MMU-6798695	Neutrophil degranulation	GSMG0006070	Pfkl	phosphofructokinase, liver, B-type	18641	up	1.5074	0.00235988
R-MMU-6798695	Neutrophil degranulation	GSMG0002431	Pkp1	plakophilin 1	18772	up	1.75219	0.00697996
R-MMU-6798695	Neutrophil degranulation	GSMG0024793	Enpp4	ectonucleotide pyrophosphatase/phosphodiesterase 4	224794	down	2.53631	2.74994e-08
R-MMU-6798695	Neutrophil degranulation	GSMG0035478	Tlr2	toll-like receptor 2	24088	down	2.4206	5.29116e-09
R-MMU-6798695	Neutrophil degranulation	GSMG0027964	Tcirg1	T cell, immune regulator 1, ATPase, H+ transporting, lysosomal V0 protein A3	27060	down	2.3915	4.4516e-16
R-MMU-6798695	Neutrophil degranulation	GSMG0055162	Bst2	bone marrow stromal cell antigen 2	69550	down	8.00537	6.42132e-107
R-MMU-6798695	Neutrophil degranulation	GSMG0036899	Pgm1	phosphoglucomutase 1	72157	up	1.53388	0.00655177
R-MMU-1234174	Regulation of Hypoxia-inducible Factor (HIF) by oxygen	GSMG0012000	Egln3	egl-9 family hypoxia-inducible factor 3	112407	up	2.08919	0.036477
R-MMU-1234174	Regulation of Hypoxia-inducible Factor (HIF) by oxygen	GSMG0055566	Psmb10	proteasome (prosome, macropain) subunit, beta type 10	19171	down	3.85317	4.71845e-11
R-MMU-1234174	Regulation of Hypoxia-inducible Factor (HIF) by oxygen	GSMG0015979	Psme1	proteasome (prosome, macropain) activator subunit 1 (PA28 alpha)	19186	down	1.5834	3.63655e-06
R-MMU-1234174	Regulation of Hypoxia-inducible Factor (HIF) by oxygen	GSMG0017243	Psme2	proteasome (prosome, macropain) activator subunit 2 (PA28 beta)	19188	down	2.25505	5.60324e-09
R-MMU-2262749	Cellular response to hypoxia	GSMG0012000	Egln3	egl-9 family hypoxia-inducible factor 3	112407	up	2.08919	0.036477
R-MMU-2262749	Cellular response to hypoxia	GSMG0055566	Psmb10	proteasome (prosome, macropain) subunit, beta type 10	19171	down	3.85317	4.71845e-11
R-MMU-2262749	Cellular response to hypoxia	GSMG0015979	Psme1	proteasome (prosome, macropain) activator subunit 1 (PA28 alpha)	19186	down	1.5834	3.63655e-06
R-MMU-2262749	Cellular response to hypoxia	GSMG0017243	Psme2	proteasome (prosome, macropain) activator subunit 2 (PA28 beta)	19188	down	2.25505	5.60324e-09
R-MMU-5676590	NIK-->noncanonical NF-kB signaling	GSMG0055566	Psmb10	proteasome (prosome, macropain) subunit, beta type 10	19171	down	3.85317	4.71845e-11
R-MMU-5676590	NIK-->noncanonical NF-kB signaling	GSMG0015979	Psme1	proteasome (prosome, macropain) activator subunit 1 (PA28 alpha)	19186	down	1.5834	3.63655e-06
R-MMU-5676590	NIK-->noncanonical NF-kB signaling	GSMG0017243	Psme2	proteasome (prosome, macropain) activator subunit 2 (PA28 beta)	19188	down	2.25505	5.60324e-09
R-MMU-5607761	Dectin-1 mediated noncanonical NF-kB signaling	GSMG0055566	Psmb10	proteasome (prosome, macropain) subunit, beta type 10	19171	down	3.85317	4.71845e-11
R-MMU-5607761	Dectin-1 mediated noncanonical NF-kB signaling	GSMG0015979	Psme1	proteasome (prosome, macropain) activator subunit 1 (PA28 alpha)	19186	down	1.5834	3.63655e-06
R-MMU-5607761	Dectin-1 mediated noncanonical NF-kB signaling	GSMG0017243	Psme2	proteasome (prosome, macropain) activator subunit 2 (PA28 beta)	19188	down	2.25505	5.60324e-09
R-MMU-5610785	GLI3 is processed to GLI3R by the proteasome	GSMG0055566	Psmb10	proteasome (prosome, macropain) subunit, beta type 10	19171	down	3.85317	4.71845e-11
R-MMU-5610785	GLI3 is processed to GLI3R by the proteasome	GSMG0015979	Psme1	proteasome (prosome, macropain) activator subunit 1 (PA28 alpha)	19186	down	1.5834	3.63655e-06
R-MMU-5610785	GLI3 is processed to GLI3R by the proteasome	GSMG0017243	Psme2	proteasome (prosome, macropain) activator subunit 2 (PA28 beta)	19188	down	2.25505	5.60324e-09
R-MMU-68827	CDT1 association with the CDC6:ORC:origin complex	GSMG0055566	Psmb10	proteasome (prosome, macropain) subunit, beta type 10	19171	down	3.85317	4.71845e-11
R-MMU-68827	CDT1 association with the CDC6:ORC:origin complex	GSMG0015979	Psme1	proteasome (prosome, macropain) activator subunit 1 (PA28 alpha)	19186	down	1.5834	3.63655e-06
R-MMU-68827	CDT1 association with the CDC6:ORC:origin complex	GSMG0017243	Psme2	proteasome (prosome, macropain) activator subunit 2 (PA28 beta)	19188	down	2.25505	5.60324e-09
R-MMU-9007101	Rab regulation of trafficking	GSMG0010363	Tbc1d16	TBC1 domain family, member 16	207592	up	1.76196	0.0156149
R-MMU-9007101	Rab regulation of trafficking	GSMG0057370	Rab6b	RAB6B, member RAS oncogene family	270192	up	1.66924	0.000281325
R-MMU-9007101	Rab regulation of trafficking	GSMG0047878	Trappc6a	trafficking protein particle complex 6A	67091	up	1.63751	0.000461525
R-MMU-187577	SCF(Skp2)-mediated degradation of p27/p21	GSMG0055566	Psmb10	proteasome (prosome, macropain) subunit, beta type 10	19171	down	3.85317	4.71845e-11
R-MMU-187577	SCF(Skp2)-mediated degradation of p27/p21	GSMG0015979	Psme1	proteasome (prosome, macropain) activator subunit 1 (PA28 alpha)	19186	down	1.5834	3.63655e-06
R-MMU-187577	SCF(Skp2)-mediated degradation of p27/p21	GSMG0017243	Psme2	proteasome (prosome, macropain) activator subunit 2 (PA28 beta)	19188	down	2.25505	5.60324e-09
R-MMU-8878166	Transcriptional regulation by RUNX2	GSMG0055566	Psmb10	proteasome (prosome, macropain) subunit, beta type 10	19171	down	3.85317	4.71845e-11
R-MMU-8878166	Transcriptional regulation by RUNX2	GSMG0015979	Psme1	proteasome (prosome, macropain) activator subunit 1 (PA28 alpha)	19186	down	1.5834	3.63655e-06
R-MMU-8878166	Transcriptional regulation by RUNX2	GSMG0017243	Psme2	proteasome (prosome, macropain) activator subunit 2 (PA28 beta)	19188	down	2.25505	5.60324e-09
R-MMU-4608870	Asymmetric localization of PCP proteins	GSMG0055566	Psmb10	proteasome (prosome, macropain) subunit, beta type 10	19171	down	3.85317	4.71845e-11
R-MMU-4608870	Asymmetric localization of PCP proteins	GSMG0015979	Psme1	proteasome (prosome, macropain) activator subunit 1 (PA28 alpha)	19186	down	1.5834	3.63655e-06
R-MMU-4608870	Asymmetric localization of PCP proteins	GSMG0017243	Psme2	proteasome (prosome, macropain) activator subunit 2 (PA28 beta)	19188	down	2.25505	5.60324e-09
R-MMU-174084	Autodegradation of Cdh1 by Cdh1:APC/C	GSMG0055566	Psmb10	proteasome (prosome, macropain) subunit, beta type 10	19171	down	3.85317	4.71845e-11
R-MMU-174084	Autodegradation of Cdh1 by Cdh1:APC/C	GSMG0015979	Psme1	proteasome (prosome, macropain) activator subunit 1 (PA28 alpha)	19186	down	1.5834	3.63655e-06
R-MMU-174084	Autodegradation of Cdh1 by Cdh1:APC/C	GSMG0017243	Psme2	proteasome (prosome, macropain) activator subunit 2 (PA28 beta)	19188	down	2.25505	5.60324e-09
R-MMU-73894	DNA Repair	GSMG0039844	Isg15	ISG15 ubiquitin-like modifier	100038882	down	75.3646	3.03097e-27
R-MMU-73894	DNA Repair	GSMG0010835	Fancm	Fanconi anemia, complementation group M	104806	down	1.768	0.0452437
R-MMU-73894	DNA Repair	GSMG0058360	Atm	ataxia telangiectasia mutated	11920	down	1.62208	0.000156851
R-MMU-73894	DNA Repair	GSMG0007988	Trim25	tripartite motif-containing 25	217069	down	2.87034	1.42466e-18
R-MMU-73894	DNA Repair	GSMG0029594	Ube2l6	ubiquitin-conjugating enzyme E2L 6	56791	down	8.46305	4.32577e-55
R-MMU-73894	DNA Repair	GSMG0022987	Rnf8 // Cmtr1 // Gm28043	ring finger protein 8 // cap methyltransferase 1 // predicted gene, 28043	58230	down	2.0695	1.29795e-14
R-MMU-73894	DNA Repair	GSMG0057440	Uba7	ubiquitin-like modifier activating enzyme 7	74153	down	9.25484	2.67462e-41
R-MMU-5358346	Hedgehog ligand biogenesis	GSMG0055566	Psmb10	proteasome (prosome, macropain) subunit, beta type 10	19171	down	3.85317	4.71845e-11
R-MMU-5358346	Hedgehog ligand biogenesis	GSMG0015979	Psme1	proteasome (prosome, macropain) activator subunit 1 (PA28 alpha)	19186	down	1.5834	3.63655e-06
R-MMU-5358346	Hedgehog ligand biogenesis	GSMG0017243	Psme2	proteasome (prosome, macropain) activator subunit 2 (PA28 beta)	19188	down	2.25505	5.60324e-09
R-MMU-446652	Interleukin-1 family signaling	GSMG0060015	Myd88	myeloid differentiation primary response gene 88	17874	down	1.58951	0.000110145
R-MMU-446652	Interleukin-1 family signaling	GSMG0055566	Psmb10	proteasome (prosome, macropain) subunit, beta type 10	19171	down	3.85317	4.71845e-11
R-MMU-446652	Interleukin-1 family signaling	GSMG0015979	Psme1	proteasome (prosome, macropain) activator subunit 1 (PA28 alpha)	19186	down	1.5834	3.63655e-06
R-MMU-446652	Interleukin-1 family signaling	GSMG0017243	Psme2	proteasome (prosome, macropain) activator subunit 2 (PA28 beta)	19188	down	2.25505	5.60324e-09
R-MMU-446652	Interleukin-1 family signaling	GSMG0008534	Map2k6	mitogen-activated protein kinase kinase 6	26399	up	1.50795	0.00186408
R-MMU-2168880	Scavenging of heme from plasma	GSMG0019824	Apol9a	apolipoprotein L 9a	223672	down	17.7534	2.44276e-40
R-MMU-2168880	Scavenging of heme from plasma	GSMG0018561	Apol9b	apolipoprotein L 9b	71898	down	18.5438	3.36719e-15
R-MMU-6807070	PTEN Regulation	GSMG0058839	Pml	promyelocytic leukemia	18854	down	2.27956	4.10595e-13
R-MMU-6807070	PTEN Regulation	GSMG0055566	Psmb10	proteasome (prosome, macropain) subunit, beta type 10	19171	down	3.85317	4.71845e-11
R-MMU-6807070	PTEN Regulation	GSMG0015979	Psme1	proteasome (prosome, macropain) activator subunit 1 (PA28 alpha)	19186	down	1.5834	3.63655e-06
R-MMU-6807070	PTEN Regulation	GSMG0017243	Psme2	proteasome (prosome, macropain) activator subunit 2 (PA28 beta)	19188	down	2.25505	5.60324e-09
R-MMU-8854691	Interleukin-20 family signaling	GSMG0000242	Stat1	signal transducer and activator of transcription 1	20846	down	13.367	3.66841e-105
R-MMU-8854691	Interleukin-20 family signaling	GSMG0005225	Stat2	signal transducer and activator of transcription 2	20847	down	5.352	1.16065e-39
R-MMU-174154	APC/C:Cdc20 mediated degradation of Securin	GSMG0055566	Psmb10	proteasome (prosome, macropain) subunit, beta type 10	19171	down	3.85317	4.71845e-11
R-MMU-174154	APC/C:Cdc20 mediated degradation of Securin	GSMG0015979	Psme1	proteasome (prosome, macropain) activator subunit 1 (PA28 alpha)	19186	down	1.5834	3.63655e-06
R-MMU-174154	APC/C:Cdc20 mediated degradation of Securin	GSMG0017243	Psme2	proteasome (prosome, macropain) activator subunit 2 (PA28 beta)	19188	down	2.25505	5.60324e-09
R-MMU-1169091	Activation of NF-kappaB in B cells	GSMG0055566	Psmb10	proteasome (prosome, macropain) subunit, beta type 10	19171	down	3.85317	4.71845e-11
R-MMU-1169091	Activation of NF-kappaB in B cells	GSMG0015979	Psme1	proteasome (prosome, macropain) activator subunit 1 (PA28 alpha)	19186	down	1.5834	3.63655e-06
R-MMU-1169091	Activation of NF-kappaB in B cells	GSMG0017243	Psme2	proteasome (prosome, macropain) activator subunit 2 (PA28 beta)	19188	down	2.25505	5.60324e-09
R-MMU-8856688	Golgi-to-ER retrograde transport	GSMG0018606	Kdelr3	KDEL (Lys-Asp-Glu-Leu) endoplasmic reticulum protein retention receptor 3	105785	up	1.88909	0.00543507
R-MMU-8856688	Golgi-to-ER retrograde transport	GSMG0050574	Klc3	kinesin light chain 3	232943	up	2.1584	0.000691608
R-MMU-8856688	Golgi-to-ER retrograde transport	GSMG0057370	Rab6b	RAB6B, member RAS oncogene family	270192	up	1.66924	0.000281325
R-MMU-3000178	ECM proteoglycans	GSMG0006038	Col6a2	collagen, type VI, alpha 2	12834	up	1.53374	0.0134584
R-MMU-3000178	ECM proteoglycans	GSMG0043161	Serpine1	serine (or cysteine) peptidase inhibitor, clade E, member 1	18787	up	7.07862	1.31036e-51
R-MMU-168181	Toll Like Receptor 7/8 (TLR7/8) Cascade	GSMG0038951	Jun	jun proto-oncogene	16476	down	1.52049	0.00325035
R-MMU-168181	Toll Like Receptor 7/8 (TLR7/8) Cascade	GSMG0060015	Myd88	myeloid differentiation primary response gene 88	17874	down	1.58951	0.000110145
R-MMU-168181	Toll Like Receptor 7/8 (TLR7/8) Cascade	GSMG0008534	Map2k6	mitogen-activated protein kinase kinase 6	26399	up	1.50795	0.00186408
R-MMU-168181	Toll Like Receptor 7/8 (TLR7/8) Cascade	GSMG0052735	Irf7	interferon regulatory factor 7	54123	down	30.0004	1.23694e-101
R-MMU-975155	MyD88 dependent cascade initiated on endosome	GSMG0038951	Jun	jun proto-oncogene	16476	down	1.52049	0.00325035
R-MMU-975155	MyD88 dependent cascade initiated on endosome	GSMG0060015	Myd88	myeloid differentiation primary response gene 88	17874	down	1.58951	0.000110145
R-MMU-975155	MyD88 dependent cascade initiated on endosome	GSMG0008534	Map2k6	mitogen-activated protein kinase kinase 6	26399	up	1.50795	0.00186408
R-MMU-975155	MyD88 dependent cascade initiated on endosome	GSMG0052735	Irf7	interferon regulatory factor 7	54123	down	30.0004	1.23694e-101
R-MMU-1474228	Degradation of the extracellular matrix	GSMG0006038	Col6a2	collagen, type VI, alpha 2	12834	up	1.53374	0.0134584
R-MMU-1474228	Degradation of the extracellular matrix	GSMG0006028	Mmp11	matrix metallopeptidase 11	17385	up	1.5556	0.00496054
R-MMU-1474228	Degradation of the extracellular matrix	GSMG0005247	Mmp19	matrix metallopeptidase 19	58223	up	1.75619	0.00396262
R-MMU-68867	Assembly of the pre-replicative complex	GSMG0055566	Psmb10	proteasome (prosome, macropain) subunit, beta type 10	19171	down	3.85317	4.71845e-11
R-MMU-68867	Assembly of the pre-replicative complex	GSMG0015979	Psme1	proteasome (prosome, macropain) activator subunit 1 (PA28 alpha)	19186	down	1.5834	3.63655e-06
R-MMU-68867	Assembly of the pre-replicative complex	GSMG0017243	Psme2	proteasome (prosome, macropain) activator subunit 2 (PA28 beta)	19188	down	2.25505	5.60324e-09
R-MMU-8948751	Regulation of PTEN stability and activity	GSMG0055566	Psmb10	proteasome (prosome, macropain) subunit, beta type 10	19171	down	3.85317	4.71845e-11
R-MMU-8948751	Regulation of PTEN stability and activity	GSMG0015979	Psme1	proteasome (prosome, macropain) activator subunit 1 (PA28 alpha)	19186	down	1.5834	3.63655e-06
R-MMU-8948751	Regulation of PTEN stability and activity	GSMG0017243	Psme2	proteasome (prosome, macropain) activator subunit 2 (PA28 beta)	19188	down	2.25505	5.60324e-09
R-MMU-5658442	Regulation of RAS by GAPs	GSMG0055566	Psmb10	proteasome (prosome, macropain) subunit, beta type 10	19171	down	3.85317	4.71845e-11
R-MMU-5658442	Regulation of RAS by GAPs	GSMG0015979	Psme1	proteasome (prosome, macropain) activator subunit 1 (PA28 alpha)	19186	down	1.5834	3.63655e-06
R-MMU-5658442	Regulation of RAS by GAPs	GSMG0017243	Psme2	proteasome (prosome, macropain) activator subunit 2 (PA28 beta)	19188	down	2.25505	5.60324e-09
R-MMU-8939236	RUNX1 regulates transcription of genes involved in differentiation of HSCs	GSMG0055566	Psmb10	proteasome (prosome, macropain) subunit, beta type 10	19171	down	3.85317	4.71845e-11
R-MMU-8939236	RUNX1 regulates transcription of genes involved in differentiation of HSCs	GSMG0015979	Psme1	proteasome (prosome, macropain) activator subunit 1 (PA28 alpha)	19186	down	1.5834	3.63655e-06
R-MMU-8939236	RUNX1 regulates transcription of genes involved in differentiation of HSCs	GSMG0017243	Psme2	proteasome (prosome, macropain) activator subunit 2 (PA28 beta)	19188	down	2.25505	5.60324e-09
R-MMU-8878159	Transcriptional regulation by RUNX3	GSMG0055566	Psmb10	proteasome (prosome, macropain) subunit, beta type 10	19171	down	3.85317	4.71845e-11
R-MMU-8878159	Transcriptional regulation by RUNX3	GSMG0015979	Psme1	proteasome (prosome, macropain) activator subunit 1 (PA28 alpha)	19186	down	1.5834	3.63655e-06
R-MMU-8878159	Transcriptional regulation by RUNX3	GSMG0017243	Psme2	proteasome (prosome, macropain) activator subunit 2 (PA28 beta)	19188	down	2.25505	5.60324e-09
R-MMU-8878159	Transcriptional regulation by RUNX3	GSMG0048311	Tead2	TEA domain family member 2	21677	up	1.54811	0.000690471
R-MMU-168643	Nucleotide-binding domain, leucine rich repeat containing receptor (NLR) signaling pathways	GSMG0055896	Casp4	caspase 4, apoptosis-related cysteine peptidase	12363	down	2.32187	0.000491841
R-MMU-168643	Nucleotide-binding domain, leucine rich repeat containing receptor (NLR) signaling pathways	GSMG0056543	Pstpip1	proline-serine-threonine phosphatase-interacting protein 1	19200	down	1.58702	0.0356856
R-MMU-168643	Nucleotide-binding domain, leucine rich repeat containing receptor (NLR) signaling pathways	GSMG0008534	Map2k6	mitogen-activated protein kinase kinase 6	26399	up	1.50795	0.00186408
R-MMU-71406	Pyruvate metabolism and Citric Acid (TCA) cycle	GSMG0009868	Pdk2	pyruvate dehydrogenase kinase, isoenzyme 2	18604	up	1.53702	0.0106559
R-MMU-71406	Pyruvate metabolism and Citric Acid (TCA) cycle	GSMG0029489	Pdk1	pyruvate dehydrogenase kinase, isoenzyme 1	228026	up	2.6803	3.18929e-07
R-MMU-69202	Cyclin E associated events during G1/S transition	GSMG0055566	Psmb10	proteasome (prosome, macropain) subunit, beta type 10	19171	down	3.85317	4.71845e-11
R-MMU-69202	Cyclin E associated events during G1/S transition	GSMG0015979	Psme1	proteasome (prosome, macropain) activator subunit 1 (PA28 alpha)	19186	down	1.5834	3.63655e-06
R-MMU-69202	Cyclin E associated events during G1/S transition	GSMG0017243	Psme2	proteasome (prosome, macropain) activator subunit 2 (PA28 beta)	19188	down	2.25505	5.60324e-09
R-MMU-2454202	Fc epsilon receptor (FCERI) signaling	GSMG0038951	Jun	jun proto-oncogene	16476	down	1.52049	0.00325035
R-MMU-2454202	Fc epsilon receptor (FCERI) signaling	GSMG0055566	Psmb10	proteasome (prosome, macropain) subunit, beta type 10	19171	down	3.85317	4.71845e-11
R-MMU-2454202	Fc epsilon receptor (FCERI) signaling	GSMG0015979	Psme1	proteasome (prosome, macropain) activator subunit 1 (PA28 alpha)	19186	down	1.5834	3.63655e-06
R-MMU-2454202	Fc epsilon receptor (FCERI) signaling	GSMG0017243	Psme2	proteasome (prosome, macropain) activator subunit 2 (PA28 beta)	19188	down	2.25505	5.60324e-09
R-MMU-174184	Cdc20:Phospho-APC/C mediated degradation of Cyclin A	GSMG0055566	Psmb10	proteasome (prosome, macropain) subunit, beta type 10	19171	down	3.85317	4.71845e-11
R-MMU-174184	Cdc20:Phospho-APC/C mediated degradation of Cyclin A	GSMG0015979	Psme1	proteasome (prosome, macropain) activator subunit 1 (PA28 alpha)	19186	down	1.5834	3.63655e-06
R-MMU-174184	Cdc20:Phospho-APC/C mediated degradation of Cyclin A	GSMG0017243	Psme2	proteasome (prosome, macropain) activator subunit 2 (PA28 beta)	19188	down	2.25505	5.60324e-09
R-MMU-174178	APC/C:Cdh1 mediated degradation of Cdc20 and other APC/C:Cdh1 targeted proteins in late mitosis/early G1	GSMG0055566	Psmb10	proteasome (prosome, macropain) subunit, beta type 10	19171	down	3.85317	4.71845e-11
R-MMU-174178	APC/C:Cdh1 mediated degradation of Cdc20 and other APC/C:Cdh1 targeted proteins in late mitosis/early G1	GSMG0015979	Psme1	proteasome (prosome, macropain) activator subunit 1 (PA28 alpha)	19186	down	1.5834	3.63655e-06
R-MMU-174178	APC/C:Cdh1 mediated degradation of Cdc20 and other APC/C:Cdh1 targeted proteins in late mitosis/early G1	GSMG0017243	Psme2	proteasome (prosome, macropain) activator subunit 2 (PA28 beta)	19188	down	2.25505	5.60324e-09
R-MMU-69017	CDK-mediated phosphorylation and removal of Cdc6	GSMG0055566	Psmb10	proteasome (prosome, macropain) subunit, beta type 10	19171	down	3.85317	4.71845e-11
R-MMU-69017	CDK-mediated phosphorylation and removal of Cdc6	GSMG0015979	Psme1	proteasome (prosome, macropain) activator subunit 1 (PA28 alpha)	19186	down	1.5834	3.63655e-06
R-MMU-69017	CDK-mediated phosphorylation and removal of Cdc6	GSMG0017243	Psme2	proteasome (prosome, macropain) activator subunit 2 (PA28 beta)	19188	down	2.25505	5.60324e-09
R-MMU-68949	Orc1 removal from chromatin	GSMG0055566	Psmb10	proteasome (prosome, macropain) subunit, beta type 10	19171	down	3.85317	4.71845e-11
R-MMU-68949	Orc1 removal from chromatin	GSMG0015979	Psme1	proteasome (prosome, macropain) activator subunit 1 (PA28 alpha)	19186	down	1.5834	3.63655e-06
R-MMU-68949	Orc1 removal from chromatin	GSMG0017243	Psme2	proteasome (prosome, macropain) activator subunit 2 (PA28 beta)	19188	down	2.25505	5.60324e-09
R-MMU-168138	Toll Like Receptor 9 (TLR9) Cascade	GSMG0038951	Jun	jun proto-oncogene	16476	down	1.52049	0.00325035
R-MMU-168138	Toll Like Receptor 9 (TLR9) Cascade	GSMG0060015	Myd88	myeloid differentiation primary response gene 88	17874	down	1.58951	0.000110145
R-MMU-168138	Toll Like Receptor 9 (TLR9) Cascade	GSMG0008534	Map2k6	mitogen-activated protein kinase kinase 6	26399	up	1.50795	0.00186408
R-MMU-168138	Toll Like Receptor 9 (TLR9) Cascade	GSMG0052735	Irf7	interferon regulatory factor 7	54123	down	30.0004	1.23694e-101
R-MMU-196849	Metabolism of water-soluble vitamins and cofactors	GSMG0021664	Parp14	poly (ADP-ribose) polymerase family, member 14	547253	down	15.8857	1.19791e-103
R-MMU-196849	Metabolism of water-soluble vitamins and cofactors	GSMG0010659	Nampt	nicotinamide phosphoribosyltransferase	59027	down	1.54535	0.00282344
R-MMU-196849	Metabolism of water-soluble vitamins and cofactors	GSMG0019778	Parp10	poly (ADP-ribose) polymerase family, member 10	671535	down	5.60626	9.20503e-45
R-MMU-196849	Metabolism of water-soluble vitamins and cofactors	GSMG0020835	Parp9	poly (ADP-ribose) polymerase family, member 9	80285	down	6.89743	1.44643e-62
R-MMU-179419	APC:Cdc20 mediated degradation of cell cycle proteins prior to satisfation of the cell cycle checkpoint	GSMG0055566	Psmb10	proteasome (prosome, macropain) subunit, beta type 10	19171	down	3.85317	4.71845e-11
R-MMU-179419	APC:Cdc20 mediated degradation of cell cycle proteins prior to satisfation of the cell cycle checkpoint	GSMG0015979	Psme1	proteasome (prosome, macropain) activator subunit 1 (PA28 alpha)	19186	down	1.5834	3.63655e-06
R-MMU-179419	APC:Cdc20 mediated degradation of cell cycle proteins prior to satisfation of the cell cycle checkpoint	GSMG0017243	Psme2	proteasome (prosome, macropain) activator subunit 2 (PA28 beta)	19188	down	2.25505	5.60324e-09
R-MMU-69656	Cyclin A:Cdk2-associated events at S phase entry	GSMG0055566	Psmb10	proteasome (prosome, macropain) subunit, beta type 10	19171	down	3.85317	4.71845e-11
R-MMU-69656	Cyclin A:Cdk2-associated events at S phase entry	GSMG0015979	Psme1	proteasome (prosome, macropain) activator subunit 1 (PA28 alpha)	19186	down	1.5834	3.63655e-06
R-MMU-69656	Cyclin A:Cdk2-associated events at S phase entry	GSMG0017243	Psme2	proteasome (prosome, macropain) activator subunit 2 (PA28 beta)	19188	down	2.25505	5.60324e-09
R-MMU-8957275	Post-translational protein phosphorylation	GSMG0050588	Apoe	apolipoprotein E	11816	down	1.52686	0.0145473
R-MMU-8957275	Post-translational protein phosphorylation	GSMG0019824	Apol9a	apolipoprotein L 9a	223672	down	17.7534	2.44276e-40
R-MMU-8957275	Post-translational protein phosphorylation	GSMG0057489	Shisa5	shisa family member 5	66940	down	2.56423	2.37248e-16
R-MMU-8957275	Post-translational protein phosphorylation	GSMG0018561	Apol9b	apolipoprotein L 9b	71898	down	18.5438	3.36719e-15
R-MMU-8852276	The role of GTSE1 in G2/M progression after G2 checkpoint	GSMG0055566	Psmb10	proteasome (prosome, macropain) subunit, beta type 10	19171	down	3.85317	4.71845e-11
R-MMU-8852276	The role of GTSE1 in G2/M progression after G2 checkpoint	GSMG0015979	Psme1	proteasome (prosome, macropain) activator subunit 1 (PA28 alpha)	19186	down	1.5834	3.63655e-06
R-MMU-8852276	The role of GTSE1 in G2/M progression after G2 checkpoint	GSMG0017243	Psme2	proteasome (prosome, macropain) activator subunit 2 (PA28 beta)	19188	down	2.25505	5.60324e-09
R-MMU-176409	APC/C:Cdc20 mediated degradation of mitotic proteins	GSMG0055566	Psmb10	proteasome (prosome, macropain) subunit, beta type 10	19171	down	3.85317	4.71845e-11
R-MMU-176409	APC/C:Cdc20 mediated degradation of mitotic proteins	GSMG0015979	Psme1	proteasome (prosome, macropain) activator subunit 1 (PA28 alpha)	19186	down	1.5834	3.63655e-06
R-MMU-176409	APC/C:Cdc20 mediated degradation of mitotic proteins	GSMG0017243	Psme2	proteasome (prosome, macropain) activator subunit 2 (PA28 beta)	19188	down	2.25505	5.60324e-09
R-MMU-176814	Activation of APC/C and APC/C:Cdc20 mediated degradation of mitotic proteins	GSMG0055566	Psmb10	proteasome (prosome, macropain) subunit, beta type 10	19171	down	3.85317	4.71845e-11
R-MMU-176814	Activation of APC/C and APC/C:Cdc20 mediated degradation of mitotic proteins	GSMG0015979	Psme1	proteasome (prosome, macropain) activator subunit 1 (PA28 alpha)	19186	down	1.5834	3.63655e-06
R-MMU-176814	Activation of APC/C and APC/C:Cdc20 mediated degradation of mitotic proteins	GSMG0017243	Psme2	proteasome (prosome, macropain) activator subunit 2 (PA28 beta)	19188	down	2.25505	5.60324e-09
R-MMU-5687128	MAPK6/MAPK4 signaling	GSMG0055566	Psmb10	proteasome (prosome, macropain) subunit, beta type 10	19171	down	3.85317	4.71845e-11
R-MMU-5687128	MAPK6/MAPK4 signaling	GSMG0015979	Psme1	proteasome (prosome, macropain) activator subunit 1 (PA28 alpha)	19186	down	1.5834	3.63655e-06
R-MMU-5687128	MAPK6/MAPK4 signaling	GSMG0017243	Psme2	proteasome (prosome, macropain) activator subunit 2 (PA28 beta)	19188	down	2.25505	5.60324e-09
R-MMU-2871837	FCERI mediated NF-kB activation	GSMG0055566	Psmb10	proteasome (prosome, macropain) subunit, beta type 10	19171	down	3.85317	4.71845e-11
R-MMU-2871837	FCERI mediated NF-kB activation	GSMG0015979	Psme1	proteasome (prosome, macropain) activator subunit 1 (PA28 alpha)	19186	down	1.5834	3.63655e-06
R-MMU-2871837	FCERI mediated NF-kB activation	GSMG0017243	Psme2	proteasome (prosome, macropain) activator subunit 2 (PA28 beta)	19188	down	2.25505	5.60324e-09
R-MMU-422356	Regulation of insulin secretion	GSMG0008064	Gngt2	guanine nucleotide binding protein (G protein), gamma transducing activity polypeptide 2	14710	up	1.90828	0.0143032
R-MMU-422356	Regulation of insulin secretion	GSMG0020276	Rapgef3	Rap guanine nucleotide exchange factor (GEF) 3	223864	up	1.50324	0.00319629
R-MMU-196854	Metabolism of vitamins and cofactors	GSMG0050588	Apoe	apolipoprotein E	11816	down	1.52686	0.0145473
R-MMU-196854	Metabolism of vitamins and cofactors	GSMG0057307	Rbp2	retinol binding protein 2, cellular	19660	up	1.91286	0.000710327
R-MMU-196854	Metabolism of vitamins and cofactors	GSMG0021664	Parp14	poly (ADP-ribose) polymerase family, member 14	547253	down	15.8857	1.19791e-103
R-MMU-196854	Metabolism of vitamins and cofactors	GSMG0010659	Nampt	nicotinamide phosphoribosyltransferase	59027	down	1.54535	0.00282344
R-MMU-196854	Metabolism of vitamins and cofactors	GSMG0019778	Parp10	poly (ADP-ribose) polymerase family, member 10	671535	down	5.60626	9.20503e-45
R-MMU-196854	Metabolism of vitamins and cofactors	GSMG0020835	Parp9	poly (ADP-ribose) polymerase family, member 9	80285	down	6.89743	1.44643e-62
R-MMU-453279	Mitotic G1-G1/S phases	GSMG0047148	Ccnd2	cyclin D2	12444	down	1.54307	0.00478734
R-MMU-453279	Mitotic G1-G1/S phases	GSMG0038521	Cdkn2b	cyclin dependent kinase inhibitor 2B	12579	up	1.75709	0.000240186
R-MMU-453279	Mitotic G1-G1/S phases	GSMG0055566	Psmb10	proteasome (prosome, macropain) subunit, beta type 10	19171	down	3.85317	4.71845e-11
R-MMU-453279	Mitotic G1-G1/S phases	GSMG0015979	Psme1	proteasome (prosome, macropain) activator subunit 1 (PA28 alpha)	19186	down	1.5834	3.63655e-06
R-MMU-453279	Mitotic G1-G1/S phases	GSMG0017243	Psme2	proteasome (prosome, macropain) activator subunit 2 (PA28 beta)	19188	down	2.25505	5.60324e-09
R-MMU-166166	MyD88-independent TLR4 cascade	GSMG0038951	Jun	jun proto-oncogene	16476	down	1.52049	0.00325035
R-MMU-166166	MyD88-independent TLR4 cascade	GSMG0060015	Myd88	myeloid differentiation primary response gene 88	17874	down	1.58951	0.000110145
R-MMU-166166	MyD88-independent TLR4 cascade	GSMG0008534	Map2k6	mitogen-activated protein kinase kinase 6	26399	up	1.50795	0.00186408
R-MMU-166166	MyD88-independent TLR4 cascade	GSMG0052735	Irf7	interferon regulatory factor 7	54123	down	30.0004	1.23694e-101
R-MMU-937061	TRIF(TICAM1)-mediated TLR4 signaling	GSMG0038951	Jun	jun proto-oncogene	16476	down	1.52049	0.00325035
R-MMU-937061	TRIF(TICAM1)-mediated TLR4 signaling	GSMG0060015	Myd88	myeloid differentiation primary response gene 88	17874	down	1.58951	0.000110145
R-MMU-937061	TRIF(TICAM1)-mediated TLR4 signaling	GSMG0008534	Map2k6	mitogen-activated protein kinase kinase 6	26399	up	1.50795	0.00186408
R-MMU-937061	TRIF(TICAM1)-mediated TLR4 signaling	GSMG0052735	Irf7	interferon regulatory factor 7	54123	down	30.0004	1.23694e-101
R-MMU-195253	Degradation of beta-catenin by the destruction complex	GSMG0055566	Psmb10	proteasome (prosome, macropain) subunit, beta type 10	19171	down	3.85317	4.71845e-11
R-MMU-195253	Degradation of beta-catenin by the destruction complex	GSMG0015979	Psme1	proteasome (prosome, macropain) activator subunit 1 (PA28 alpha)	19186	down	1.5834	3.63655e-06
R-MMU-195253	Degradation of beta-catenin by the destruction complex	GSMG0017243	Psme2	proteasome (prosome, macropain) activator subunit 2 (PA28 beta)	19188	down	2.25505	5.60324e-09
R-MMU-1168372	Downstream signaling events of B Cell Receptor (BCR)	GSMG0055566	Psmb10	proteasome (prosome, macropain) subunit, beta type 10	19171	down	3.85317	4.71845e-11
R-MMU-1168372	Downstream signaling events of B Cell Receptor (BCR)	GSMG0015979	Psme1	proteasome (prosome, macropain) activator subunit 1 (PA28 alpha)	19186	down	1.5834	3.63655e-06
R-MMU-1168372	Downstream signaling events of B Cell Receptor (BCR)	GSMG0017243	Psme2	proteasome (prosome, macropain) activator subunit 2 (PA28 beta)	19188	down	2.25505	5.60324e-09
R-MMU-176408	Regulation of APC/C activators between G1/S and early anaphase	GSMG0055566	Psmb10	proteasome (prosome, macropain) subunit, beta type 10	19171	down	3.85317	4.71845e-11
R-MMU-176408	Regulation of APC/C activators between G1/S and early anaphase	GSMG0015979	Psme1	proteasome (prosome, macropain) activator subunit 1 (PA28 alpha)	19186	down	1.5834	3.63655e-06
R-MMU-176408	Regulation of APC/C activators between G1/S and early anaphase	GSMG0017243	Psme2	proteasome (prosome, macropain) activator subunit 2 (PA28 beta)	19188	down	2.25505	5.60324e-09
R-MMU-6806003	Regulation of TP53 Expression and Degradation	GSMG0058360	Atm	ataxia telangiectasia mutated	11920	down	1.62208	0.000156851
R-MMU-6806003	Regulation of TP53 Expression and Degradation	GSMG0023075	Daxx	Fas death domain-associated protein	13163	down	2.67997	1.46026e-22
R-MMU-6804757	Regulation of TP53 Degradation	GSMG0058360	Atm	ataxia telangiectasia mutated	11920	down	1.62208	0.000156851
R-MMU-6804757	Regulation of TP53 Degradation	GSMG0023075	Daxx	Fas death domain-associated protein	13163	down	2.67997	1.46026e-22
R-MMU-1442490	Collagen degradation	GSMG0006038	Col6a2	collagen, type VI, alpha 2	12834	up	1.53374	0.0134584
R-MMU-1442490	Collagen degradation	GSMG0006028	Mmp11	matrix metallopeptidase 11	17385	up	1.5556	0.00496054
R-MMU-69002	DNA Replication Pre-Initiation	GSMG0055566	Psmb10	proteasome (prosome, macropain) subunit, beta type 10	19171	down	3.85317	4.71845e-11
R-MMU-69002	DNA Replication Pre-Initiation	GSMG0015979	Psme1	proteasome (prosome, macropain) activator subunit 1 (PA28 alpha)	19186	down	1.5834	3.63655e-06
R-MMU-69002	DNA Replication Pre-Initiation	GSMG0017243	Psme2	proteasome (prosome, macropain) activator subunit 2 (PA28 beta)	19188	down	2.25505	5.60324e-09
R-MMU-381426	Regulation of Insulin-like Growth Factor (IGF) transport and uptake by Insulin-like Growth Factor Binding Proteins (IGFBPs)	GSMG0050588	Apoe	apolipoprotein E	11816	down	1.52686	0.0145473
R-MMU-381426	Regulation of Insulin-like Growth Factor (IGF) transport and uptake by Insulin-like Growth Factor Binding Proteins (IGFBPs)	GSMG0019824	Apol9a	apolipoprotein L 9a	223672	down	17.7534	2.44276e-40
R-MMU-381426	Regulation of Insulin-like Growth Factor (IGF) transport and uptake by Insulin-like Growth Factor Binding Proteins (IGFBPs)	GSMG0057489	Shisa5	shisa family member 5	66940	down	2.56423	2.37248e-16
R-MMU-381426	Regulation of Insulin-like Growth Factor (IGF) transport and uptake by Insulin-like Growth Factor Binding Proteins (IGFBPs)	GSMG0018561	Apol9b	apolipoprotein L 9b	71898	down	18.5438	3.36719e-15
R-MMU-351202	Metabolism of polyamines	GSMG0055566	Psmb10	proteasome (prosome, macropain) subunit, beta type 10	19171	down	3.85317	4.71845e-11
R-MMU-351202	Metabolism of polyamines	GSMG0015979	Psme1	proteasome (prosome, macropain) activator subunit 1 (PA28 alpha)	19186	down	1.5834	3.63655e-06
R-MMU-351202	Metabolism of polyamines	GSMG0017243	Psme2	proteasome (prosome, macropain) activator subunit 2 (PA28 beta)	19188	down	2.25505	5.60324e-09
R-MMU-453276	Regulation of mitotic cell cycle	GSMG0055566	Psmb10	proteasome (prosome, macropain) subunit, beta type 10	19171	down	3.85317	4.71845e-11
R-MMU-453276	Regulation of mitotic cell cycle	GSMG0015979	Psme1	proteasome (prosome, macropain) activator subunit 1 (PA28 alpha)	19186	down	1.5834	3.63655e-06
R-MMU-453276	Regulation of mitotic cell cycle	GSMG0017243	Psme2	proteasome (prosome, macropain) activator subunit 2 (PA28 beta)	19188	down	2.25505	5.60324e-09
R-MMU-4086400	PCP/CE pathway	GSMG0055566	Psmb10	proteasome (prosome, macropain) subunit, beta type 10	19171	down	3.85317	4.71845e-11
R-MMU-4086400	PCP/CE pathway	GSMG0015979	Psme1	proteasome (prosome, macropain) activator subunit 1 (PA28 alpha)	19186	down	1.5834	3.63655e-06
R-MMU-4086400	PCP/CE pathway	GSMG0017243	Psme2	proteasome (prosome, macropain) activator subunit 2 (PA28 beta)	19188	down	2.25505	5.60324e-09
R-MMU-174143	APC/C-mediated degradation of cell cycle proteins	GSMG0055566	Psmb10	proteasome (prosome, macropain) subunit, beta type 10	19171	down	3.85317	4.71845e-11
R-MMU-174143	APC/C-mediated degradation of cell cycle proteins	GSMG0015979	Psme1	proteasome (prosome, macropain) activator subunit 1 (PA28 alpha)	19186	down	1.5834	3.63655e-06
R-MMU-174143	APC/C-mediated degradation of cell cycle proteins	GSMG0017243	Psme2	proteasome (prosome, macropain) activator subunit 2 (PA28 beta)	19188	down	2.25505	5.60324e-09
R-MMU-202424	Downstream TCR signaling	GSMG0055566	Psmb10	proteasome (prosome, macropain) subunit, beta type 10	19171	down	3.85317	4.71845e-11
R-MMU-202424	Downstream TCR signaling	GSMG0015979	Psme1	proteasome (prosome, macropain) activator subunit 1 (PA28 alpha)	19186	down	1.5834	3.63655e-06
R-MMU-202424	Downstream TCR signaling	GSMG0017243	Psme2	proteasome (prosome, macropain) activator subunit 2 (PA28 beta)	19188	down	2.25505	5.60324e-09
R-MMU-69052	Switching of origins to a post-replicative state	GSMG0055566	Psmb10	proteasome (prosome, macropain) subunit, beta type 10	19171	down	3.85317	4.71845e-11
R-MMU-69052	Switching of origins to a post-replicative state	GSMG0015979	Psme1	proteasome (prosome, macropain) activator subunit 1 (PA28 alpha)	19186	down	1.5834	3.63655e-06
R-MMU-69052	Switching of origins to a post-replicative state	GSMG0017243	Psme2	proteasome (prosome, macropain) activator subunit 2 (PA28 beta)	19188	down	2.25505	5.60324e-09
R-MMU-8956319	Nucleobase catabolism	GSMG0025279	Xdh	xanthine dehydrogenase	22436	down	2.4384	3.24773e-13
R-MMU-8956319	Nucleobase catabolism	GSMG0033292	Samhd1	SAM domain and HD domain, 1	56045	down	2.69466	6.15929e-13

## Sheet: GO ANALYSIS
GO Analysis on Regulated Genes (Serpine1ATG* vs RelControl)
Significant GO terms (273)
Term Type	GO ID with Link	GO term	Nb Genes in Term	Nb Regulated Genes (Up / Down)	P-Value (All)	P-Value (Up)	P-Value (Down)	Min P-Value	min FDR
Biological Process	GO:0045088	regulation of innate immune response	267	36 (0/36)	0	NA	0	0	0
Biological Process	GO:0043900	regulation of multi-organism process	369	37 (0/37)	0	NA	0	0	0
Biological Process	GO:0034340	response to type I interferon	39	13 (0/13)	4.10783e-15	NA	0	0	0
Biological Process	GO:0009615	response to virus	286	59 (3/56)	0	0.152697	0	0	0
Biological Process	GO:0044419	interspecies interaction between organisms	398	37 (0/37)	0	NA	0	0	0
Biological Process	GO:0035456	response to interferon-beta	55	25 (0/25)	0	NA	0	0	0
Biological Process	GO:0002697	regulation of immune effector process	373	29 (2/27)	1.16795e-13	0.526991	2.22045e-16	2.22045e-16	8.90791e-14
Biological Process	GO:0034341	response to interferon-gamma	134	20 (2/18)	4.21885e-15	0.131722	6.66134e-16	6.66134e-16	2.39107e-13
Biological Process	GO:0032606	type I interferon production	79	15 (0/15)	3.09752e-13	NA	7.77156e-16	7.77156e-16	2.71805e-13
Biological Process	GO:0031349	positive regulation of defense response	341	24 (0/24)	1.30719e-10	NA	2.08722e-14	2.08722e-14	6.18906e-12
Biological Process	GO:0060759	regulation of response to cytokine stimulus	112	15 (0/15)	5.92874e-11	NA	1.75748e-13	1.75748e-13	4.89226e-11
Molecular Function	GO:0003725	double-stranded RNA binding	81	14 (1/13)	7.46381e-12	0.318418	6.84564e-13	6.84564e-13	1.79566e-10
Biological Process	GO:0002443	leukocyte mediated immunity	345	23 (2/21)	9.2553e-10	0.485434	1.53244e-11	1.53244e-11	3.31786e-09
Biological Process	GO:0002683	negative regulation of immune system process	431	24 (1/23)	1.37056e-08	0.872018	2.26741e-11	2.26741e-11	4.83241e-09
Biological Process	GO:0019221	cytokine-mediated signaling pathway	360	22 (1/21)	1.06683e-08	0.819936	3.40025e-11	3.40025e-11	6.92229e-09
Biological Process	GO:0035455	response to interferon-alpha	24	8 (0/8)	8.83678e-10	NA	3.5272e-11	3.5272e-11	7.07515e-09
Biological Process	GO:0002253	activation of immune response	368	21 (0/21)	7.48315e-08	NA	5.11863e-11	5.11863e-11	9.97401e-09
Biological Process	GO:0019882	antigen processing and presentation	91	13 (1/12)	5.04203e-10	0.349986	5.91087e-11	5.91087e-11	1.11978e-08
Biological Process	GO:0031348	negative regulation of defense response	194	15 (0/15)	1.21469e-07	NA	5.17959e-10	5.17959e-10	8.41067e-08
Biological Process	GO:0002831	regulation of response to biotic stimulus	133	12 (0/12)	4.32547e-07	NA	5.08471e-09	5.08471e-09	6.48182e-07
Biological Process	GO:0032069	regulation of nuclease activity	28	7 (0/7)	9.70385e-08	NA	5.99252e-09	5.99252e-09	7.43072e-07
Biological Process	GO:1901361	organic cyclic compound catabolic process	481	26 (9/17)	6.17281e-09	0.000455835	3.45383e-06	6.17281e-09	1.03894e-06
Biological Process	GO:0001819	positive regulation of cytokine production	404	21 (2/19)	3.53993e-07	0.570325	1.06923e-08	1.06923e-08	1.23596e-06
Biological Process	GO:0044270	cellular nitrogen compound catabolic process	434	24 (8/16)	1.56532e-08	0.00104617	3.96485e-06	1.56532e-08	2.32076e-06
Biological Process	GO:0046700	heterocycle catabolic process	438	24 (8/16)	1.86521e-08	0.00110929	4.45394e-06	1.86521e-08	2.67805e-06
Biological Process	GO:0019439	aromatic compound catabolic process	453	24 (8/16)	3.53304e-08	0.00137365	6.80661e-06	3.53304e-08	4.67871e-06
Biological Process	GO:0002764	immune response-regulating signaling pathway	310	16 (0/16)	9.76826e-06	NA	4.52646e-08	4.52646e-08	4.64218e-06
Biological Process	GO:0002250	adaptive immune response	397	20 (2/18)	1.09923e-06	0.560791	4.61845e-08	4.61845e-08	4.66634e-06
Biological Process	GO:0097237	cellular response to toxic substance	234	13 (10/3)	3.12284e-05	1.63214e-07	0.379344	1.63214e-07	0.00210869
Biological Process	GO:0002440	production of molecular mediator of immune response	195	13 (1/12)	4.44867e-06	0.603553	3.55533e-07	3.55533e-07	3.14901e-05
Biological Process	GO:0051186	cofactor metabolic process	488	15 (13/2)	0.00426497	5.1141e-07	0.94628	5.1141e-07	0.00348782
Molecular Function	GO:0003823	antigen binding	53	8 (2/6)	7.45711e-07	0.0259399	1.0369e-05	7.45711e-07	6.91939e-05
Biological Process	GO:0002237	response to molecule of bacterial origin	355	17 (2/15)	1.37195e-05	0.500532	1.52757e-06	1.52757e-06	0.000124327
Molecular Function	GO:0019787	ubiquitin-like protein transferase activity	403	17 (1/16)	6.75529e-05	0.853553	1.5313e-06	1.5313e-06	0.000124327
Biological Process	GO:0071706	tumor necrosis factor superfamily cytokine production	150	11 (1/10)	9.88392e-06	0.508839	1.66339e-06	1.66339e-06	0.000133463
Cellular Component	GO:0044215	other organism	23	5 (0/5)	1.49472e-05	NA	2.08e-06	2.08e-06	0.000163995
Biological Process	GO:0001906	cell killing	156	11 (1/10)	1.43276e-05	0.522658	2.37296e-06	2.37296e-06	0.000182866
Molecular Function	GO:0003924	GTPase activity	278	16 (3/13)	2.4486e-06	0.14386	2.57039e-06	2.4486e-06	0.000196967
Biological Process	GO:0072521	purine-containing compound metabolic process	481	18 (12/6)	0.00018712	2.84916e-06	0.301594	2.84916e-06	0.0102093
Molecular Function	GO:0016779	nucleotidyltransferase activity	126	9 (0/9)	7.80833e-05	NA	3.14779e-06	3.14779e-06	0.000237214
Biological Process	GO:0019693	ribose phosphate metabolic process	443	12 (11/1)	0.0245115	7.92738e-06	0.985556	7.92738e-06	0.0166944
Biological Process	GO:0044262	cellular carbohydrate metabolic process	285	9 (9/0)	0.0206469	8.3358e-06	NA	8.3358e-06	0.0166944
Biological Process	GO:0002269	leukocyte activation involved in inflammatory response	30	5 (0/5)	5.83689e-05	NA	8.34842e-06	8.34842e-06	0.000593085
Biological Process	GO:0006090	pyruvate metabolic process	102	7 (6/1)	0.000620137	8.8682e-06	0.620233	8.8682e-06	0.0166944
Biological Process	GO:0001562	response to protozoan	31	5 (0/5)	6.87926e-05	NA	9.87788e-06	9.87788e-06	0.00068742
Biological Process	GO:0042742	defense response to bacterium	269	13 (1/12)	0.000128851	0.72153	1.01207e-05	1.01207e-05	0.000697202
Biological Process	GO:0042107	cytokine metabolic process	112	9 (1/8)	3.09546e-05	0.41164	1.12139e-05	1.12139e-05	0.000764788
Biological Process	GO:0001818	negative regulation of cytokine production	230	11 (0/11)	0.000459138	NA	1.24632e-05	1.24632e-05	0.000840496
Molecular Function	GO:0001882	nucleoside binding	376	16 (2/14)	9.96576e-05	0.53131	1.44509e-05	1.44509e-05	0.000956843
Molecular Function	GO:0019001	guanyl nucleotide binding	376	16 (2/14)	9.96576e-05	0.53131	1.44509e-05	1.44509e-05	0.000956843
Biological Process	GO:0002274	myeloid leukocyte activation	194	11 (1/10)	0.00010547	0.601659	1.63299e-05	1.63299e-05	0.00107604
Biological Process	GO:0090305	nucleic acid phosphodiester bond hydrolysis	228	13 (3/10)	2.38074e-05	0.0931461	6.4509e-05	2.38074e-05	0.00164839
Biological Process	GO:0005996	monosaccharide metabolic process	253	9 (8/1)	0.0102205	2.67811e-05	0.910156	2.67811e-05	0.0365294
Molecular Function	GO:0044389	ubiquitin-like protein ligase binding	304	15 (4/11)	3.12113e-05	0.0558064	0.000155442	3.12113e-05	0.00210869
Biological Process	GO:0050663	cytokine secretion	213	10 (0/10)	0.000950314	NA	3.6379e-05	3.6379e-05	0.00219562
Biological Process	GO:0006979	response to oxidative stress	440	17 (10/7)	0.000193747	4.43189e-05	0.123553	4.43189e-05	0.0105287
Biological Process	GO:0050727	regulation of inflammatory response	313	12 (0/12)	0.00177012	NA	4.50069e-05	4.50069e-05	0.00268076
Molecular Function	GO:0004386	helicase activity	136	9 (1/8)	0.000140358	0.475035	4.57707e-05	4.57707e-05	0.00270265
Biological Process	GO:0150076	neuroinflammatory response	43	5 (0/5)	0.000339279	NA	5.10496e-05	5.10496e-05	0.00298848
Biological Process	GO:0035690	cellular response to drug	361	16 (9/7)	6.19609e-05	5.35064e-05	0.0556722	5.35064e-05	0.00393092
Biological Process	GO:0061919	process utilizing autophagic mechanism	360	16 (4/12)	5.99689e-05	0.0906544	0.000168783	5.99689e-05	0.00382232
Cellular Component	GO:0070971	endoplasmic reticulum exit site	24	4 (0/4)	0.00033325	NA	7.03221e-05	7.03221e-05	0.00403022
Biological Process	GO:0046939	nucleotide phosphorylation	91	7 (5/2)	0.000310106	7.12814e-05	0.211744	7.12814e-05	0.0157193
Biological Process	GO:0006091	generation of precursor metabolites and energy	389	13 (9/4)	0.00381374	9.46941e-05	0.50075	9.46941e-05	0.0922591
Biological Process	GO:1903706	regulation of hemopoiesis	376	16 (5/11)	9.96576e-05	0.0327549	0.000928256	9.96576e-05	0.00580831
Cellular Component	GO:0045171	intercellular bridge	58	4 (4/0)	0.0091401	0.000162592	NA	0.000162592	0.118807
Biological Process	GO:0006109	regulation of carbohydrate metabolic process	173	7 (6/1)	0.0117583	0.000171567	0.806941	0.000171567	0.118807
Biological Process	GO:0032602	chemokine production	87	6 (0/6)	0.00147381	NA	0.000174855	0.000174855	0.00906855
Biological Process	GO:0009132	nucleoside diphosphate metabolic process	111	7 (5/2)	0.00102414	0.000182351	0.281374	0.000182351	0.0425891
Cellular Component	GO:0043230	extracellular organelle	90	6 (0/6)	0.0017543	NA	0.000210605	0.000210605	0.010759
Biological Process	GO:0043331	response to dsRNA	59	5 (0/5)	0.00146804	NA	0.000234978	0.000234978	0.0118708
Biological Process	GO:0050866	negative regulation of cell activation	180	10 (2/8)	0.00025476	0.208317	0.000319165	0.00025476	0.0132631
Biological Process	GO:0042537	benzene-containing compound metabolic process	27	3 (3/0)	0.00636976	0.000274095	NA	0.000274095	0.149172
Molecular Function	GO:0004518	nuclease activity	182	10 (2/8)	0.000278373	0.211762	0.000343739	0.000278373	0.0143283
Biological Process	GO:0044764	multi-organism cellular process	34	4 (0/4)	0.0013015	NA	0.000285089	0.000285089	0.014192
Biological Process	GO:0045862	positive regulation of proteolysis	332	14 (5/9)	0.000294697	0.020556	0.00440247	0.000294697	0.0150549
Biological Process	GO:0032103	positive regulation of response to external stimulus	277	10 (0/10)	0.00630878	NA	0.000314627	0.000314627	0.0154371
Biological Process	GO:0006790	sulfur compound metabolic process	275	8 (7/1)	0.0425197	0.000329164	0.927235	0.000329164	0.16035
Biological Process	GO:0007568	aging	299	13 (5/8)	0.000360352	0.0136917	0.00765831	0.000360352	0.0177444
Biological Process	GO:0016052	carbohydrate catabolic process	132	6 (5/1)	0.0113071	0.000407046	0.714583	0.000407046	0.18507
Biological Process	GO:0032635	interleukin-6 production	144	8 (1/7)	0.00104448	0.494624	0.000442211	0.000442211	0.020039
Molecular Function	GO:0033218	amide binding	351	14 (5/9)	0.000513694	0.0253784	0.00627979	0.000513694	0.0240783
Biological Process	GO:0009896	positive regulation of catabolic process	395	15 (4/11)	0.000545962	0.116659	0.0013779	0.000545962	0.0253297
Biological Process	GO:0071216	cellular response to biotic stimulus	246	11 (2/9)	0.000801738	0.323095	0.000568309	0.000568309	0.0249252
Biological Process	GO:0043462	regulation of ATPase activity	75	6 (3/3)	0.000676696	0.00537264	0.0339726	0.000676696	0.0306649
Biological Process	GO:0051235	maintenance of location	321	13 (7/6)	0.000701429	0.000824132	0.0841181	0.000701429	0.0313688
Biological Process	GO:0006720	isoprenoid metabolic process	85	4 (4/0)	0.0325226	0.000703961	NA	0.000703961	0.252685
Cellular Component	GO:0005635	nuclear envelope	450	16 (4/12)	0.000731749	0.163199	0.00122165	0.000731749	0.0325116
Biological Process	GO:0008334	histone mRNA metabolic process	20	3 (0/3)	0.00267032	NA	0.000836204	0.000836204	0.0348802
Molecular Function	GO:0008047	enzyme activator activity	433	14 (2/12)	0.00365718	0.608234	0.000878973	0.000878973	0.0363309
Biological Process	GO:0062012	regulation of small molecule metabolic process	331	9 (7/2)	0.0466557	0.000985207	0.821605	0.000985207	0.298627
Biological Process	GO:0097696	STAT cascade	165	7 (0/7)	0.00922034	NA	0.000990476	0.000990476	0.0397356
Biological Process	GO:0051348	negative regulation of transferase activity	254	11 (3/8)	0.00104001	0.118475	0.00291566	0.00104001	0.0431179
Biological Process	GO:0034404	nucleobase-containing small molecule biosynthetic process	165	7 (5/2)	0.00922034	0.00111624	0.462033	0.00111624	0.239098
Biological Process	GO:0034504	protein localization to nucleus	274	10 (1/9)	0.00585825	0.728109	0.00121565	0.00121565	0.0473758
Biological Process	GO:1903320	regulation of protein modification by small protein conjugation or removal	221	10 (3/7)	0.00125509	0.0867582	0.00510128	0.00125509	0.0508281
Biological Process	GO:0070206	protein trimerization	57	5 (2/3)	0.00125629	0.0296818	0.016636	0.00125629	0.0508281
Biological Process	GO:0032612	interleukin-1 production	85	5 (0/5)	0.00714892	NA	0.00126351	0.00126351	0.0489609
Biological Process	GO:0046677	response to antibiotic	350	12 (7/5)	0.00437518	0.00135894	0.235611	0.00135894	0.138252
Biological Process	GO:0070555	response to interleukin-1	117	7 (2/5)	0.00139208	0.105464	0.00506844	0.00139208	0.0551974
Biological Process	GO:0042326	negative regulation of phosphorylation	434	15 (4/11)	0.00140665	0.149013	0.00286501	0.00140665	0.0556135
Cellular Component	GO:0030139	endocytic vesicle	178	7 (0/7)	0.0135806	NA	0.00153499	0.00153499	0.0572056
Cellular Component	GO:1905368	peptidase complex	89	5 (0/5)	0.00864489	NA	0.00155114	0.00155114	0.05765
Biological Process	GO:0033865	nucleoside bisphosphate metabolic process	106	4 (4/0)	0.0636961	0.00160153	NA	0.00160153	0.346745
Molecular Function	GO:0019239	deaminase activity	25	3 (0/3)	0.00511393	NA	0.00162957	0.00162957	0.0599276
Molecular Function	GO:0032182	ubiquitin-like protein binding	90	5 (0/5)	0.00905022	NA	0.00163	0.00163	0.0599276
Biological Process	GO:0034612	response to tumor necrosis factor	192	9 (3/6)	0.00170719	0.0624558	0.00988873	0.00170719	0.0652269
Biological Process	GO:0007249	I-kappaB kinase/NF-kappaB signaling	192	9 (2/7)	0.00170719	0.229066	0.00235685	0.00170719	0.0652269
Biological Process	GO:0098754	detoxification	108	6 (4/2)	0.00436813	0.00171536	0.270901	0.00171536	0.138252
Biological Process	GO:0000209	protein polyubiquitination	182	8 (1/7)	0.00448567	0.578223	0.00174246	0.00174246	0.063379
Biological Process	GO:0009141	nucleoside triphosphate metabolic process	270	9 (6/3)	0.0150896	0.00177381	0.469163	0.00177381	0.333046
Biological Process	GO:1902532	negative regulation of intracellular signal transduction	492	16 (6/10)	0.00183958	0.029041	0.0187237	0.00183958	0.0687447
Biological Process	GO:0002791	regulation of peptide secretion	475	14 (2/12)	0.00807055	0.658604	0.00192125	0.00192125	0.0684225
Biological Process	GO:0052547	regulation of peptidase activity	449	15 (6/9)	0.00195582	0.0196235	0.0270753	0.00195582	0.0719068
Biological Process	GO:0090407	organophosphate biosynthetic process	484	14 (8/6)	0.00941865	0.00207861	0.306516	0.00207861	0.242855
Biological Process	GO:0009123	nucleoside monophosphate metabolic process	279	8 (6/2)	0.045601	0.00209129	0.74171	0.00209129	0.390757
Biological Process	GO:0009410	response to xenobiotic stimulus	280	8 (6/2)	0.0463936	0.00212906	0.743498	0.00212906	0.392437
Biological Process	GO:0030099	myeloid cell differentiation	365	13 (3/10)	0.00221676	0.247327	0.00253617	0.00221676	0.0799911
Biological Process	GO:0097193	intrinsic apoptotic signaling pathway	284	11 (6/5)	0.00250928	0.00228528	0.131511	0.00228528	0.0888578
Biological Process	GO:0042157	lipoprotein metabolic process	129	7 (2/5)	0.00243163	0.123847	0.0076081	0.00243163	0.0865989
Biological Process	GO:0006471	protein ADP-ribosylation	29	3 (0/3)	0.0077938	NA	0.0025182	0.0025182	0.085992
Biological Process	GO:0051090	regulation of DNA-binding transcription factor activity	372	13 (3/10)	0.00261146	0.256167	0.00290533	0.00261146	0.0911005
Biological Process	GO:0046685	response to arsenic-containing substance	30	3 (0/3)	0.00857045	NA	0.00277872	0.00277872	0.0926693
Biological Process	GO:0051098	regulation of binding	378	13 (3/10)	0.00299399	0.263779	0.00325488	0.00299399	0.10184
Molecular Function	GO:0016765	transferase activity, transferring alkyl or aryl (other than methyl) groups	61	4 (3/1)	0.0108793	0.003003	0.439255	0.003003	0.265463
Biological Process	GO:0051767	nitric-oxide synthase biosynthetic process	21	3 (1/2)	0.00308303	0.0944847	0.0165068	0.00308303	0.10409
Biological Process	GO:0035634	response to stilbenoid	21	3 (1/2)	0.00308303	0.0944847	0.0165068	0.00308303	0.10409
Cellular Component	GO:0035770	ribonucleoprotein granule	202	7 (0/7)	0.0252029	NA	0.00312625	0.00312625	0.101529
Biological Process	GO:0032637	interleukin-8 production	66	4 (0/4)	0.0142267	NA	0.00350416	0.00350416	0.112199
Cellular Component	GO:0031227	intrinsic component of endoplasmic reticulum membrane	141	7 (2/5)	0.00398635	0.142934	0.0109222	0.00398635	0.12824
Biological Process	GO:0070482	response to oxygen levels	321	9 (6/3)	0.0397346	0.00417169	0.585263	0.00417169	0.570821
Biological Process	GO:0042110	T cell activation	458	14 (3/11)	0.00594419	0.366673	0.00429311	0.00429311	0.132185
Biological Process	GO:0042092	type 2 immune response	35	3 (0/3)	0.0131196	NA	0.00432748	0.00432748	0.13242
Biological Process	GO:0002200	somatic diversification of immune receptors	70	4 (0/4)	0.0173273	NA	0.00432987	0.00432987	0.13242
Biological Process	GO:0034976	response to endoplasmic reticulum stress	215	7 (0/7)	0.0337272	NA	0.00439751	0.00439751	0.134039
Biological Process	GO:0006997	nucleus organization	115	5 (0/5)	0.0238387	NA	0.00471312	0.00471312	0.139754
Molecular Function	GO:0016887	ATPase activity	399	12 (2/10)	0.0117893	0.56353	0.00475001	0.00475001	0.140542
Biological Process	GO:0009895	negative regulation of catabolic process	266	10 (4/6)	0.00477889	0.0372548	0.0407306	0.00477889	0.148822
Biological Process	GO:0031098	stress-activated protein kinase signaling cascade	276	9 (1/8)	0.0171608	0.730697	0.00480316	0.00480316	0.141501
Biological Process	GO:0051291	protein heterooligomerization	144	4 (4/0)	0.147586	0.00483367	NA	0.00483367	0.583462
Biological Process	GO:0022411	cellular component disassembly	334	7 (6/1)	0.195871	0.00505086	0.958704	0.00505086	0.604331
Cellular Component	GO:0097038	perinuclear endoplasmic reticulum	23	2 (2/0)	0.041474	0.00521863	NA	0.00521863	0.602377
Biological Process	GO:0072524	pyridine-containing compound metabolic process	150	6 (4/2)	0.0200564	0.00557987	0.414097	0.00557987	0.398091
Biological Process	GO:0016053	organic acid biosynthetic process	349	8 (6/2)	0.123468	0.00622664	0.843646	0.00622664	0.668751
Biological Process	GO:0002694	regulation of leukocyte activation	482	14 (3/11)	0.00910473	0.39737	0.00623903	0.00623903	0.176442
Biological Process	GO:1903311	regulation of mRNA metabolic process	230	8 (1/7)	0.0169892	0.6645	0.00631158	0.00631158	0.177505
Biological Process	GO:0032409	regulation of transporter activity	247	7 (5/2)	0.0622745	0.00632831	0.678686	0.00632831	0.674361
Biological Process	GO:0010608	posttranscriptional regulation of gene expression	417	12 (2/10)	0.0161621	0.587635	0.00642154	0.00642154	0.179856
Biological Process	GO:0070265	necrotic cell death	53	4 (1/3)	0.0066639	0.221721	0.013688	0.0066639	0.192984
Biological Process	GO:0051260	protein homooligomerization	358	11 (6/5)	0.0134505	0.00702145	0.249587	0.00702145	0.309907
Biological Process	GO:0006575	cellular modified amino acid metabolic process	161	4 (4/0)	0.194282	0.00714054	NA	0.00714054	0.722609
Biological Process	GO:1990868	response to chemokine	85	5 (1/4)	0.00714892	0.331223	0.00857416	0.00714892	0.202305
Biological Process	GO:0009314	response to radiation	424	10 (0/10)	0.0801488	NA	0.00718309	0.00718309	0.199954
Biological Process	GO:0070997	neuron death	378	12 (6/6)	0.0079073	0.00904767	0.14823	0.0079073	0.21789
Biological Process	GO:0043254	regulation of protein complex assembly	426	13 (4/9)	0.00798999	0.142109	0.0201403	0.00798999	0.219322
Biological Process	GO:0006631	fatty acid metabolic process	372	8 (6/2)	0.15875	0.00840064	0.868219	0.00840064	0.758996
Biological Process	GO:0032963	collagen metabolic process	89	3 (3/0)	0.131876	0.00861737	NA	0.00861737	0.758996
Cellular Component	GO:0009897	external side of plasma membrane	371	11 (2/9)	0.0170826	0.524097	0.00886718	0.00886718	0.233491
Biological Process	GO:0070661	leukocyte proliferation	307	10 (2/8)	0.0124427	0.42564	0.0089031	0.0089031	0.233985
Biological Process	GO:0002263	cell activation involved in immune response	248	8 (1/7)	0.0252983	0.692131	0.00935802	0.00935802	0.24406
Molecular Function	GO:0003727	single-stranded RNA binding	88	4 (0/4)	0.036263	NA	0.00966229	0.00966229	0.250829
Cellular Component	GO:0005795	Golgi stack	137	5 (0/5)	0.0453829	NA	0.00972523	0.00972523	0.250829
Biological Process	GO:0072331	signal transduction by p53 class mediator	129	6 (3/3)	0.010171	0.0231797	0.122672	0.010171	0.253418
Biological Process	GO:0061448	connective tissue development	278	5 (5/0)	0.35741	0.0102471	NA	0.0102471	0.794148
Biological Process	GO:0040013	negative regulation of locomotion	315	10 (2/8)	0.0146589	0.438531	0.0102935	0.0102935	0.26342
Molecular Function	GO:0051117	ATPase binding	90	4 (0/4)	0.0388888	NA	0.0104353	0.0104353	0.26564
Molecular Function	GO:0097718	disordered domain specific binding	33	2 (2/0)	0.0790038	0.0105629	NA	0.0105629	0.809425
Molecular Function	GO:0140098	catalytic activity, acting on RNA	317	10 (2/8)	0.0152563	0.441729	0.0106649	0.0106649	0.269888
Molecular Function	GO:0003779	actin binding	393	8 (6/2)	0.194641	0.0108206	0.887518	0.0108206	0.819017
Biological Process	GO:0042180	cellular ketone metabolic process	182	5 (4/1)	0.11659	0.0108682	0.822835	0.0108682	0.819017
Molecular Function	GO:0098631	cell adhesion mediator activity	34	2 (2/0)	0.0831841	0.0111888	NA	0.0111888	0.825452
Molecular Function	GO:0072341	modified amino acid binding	99	3 (3/0)	0.165073	0.0115066	NA	0.0115066	0.827549
Cellular Component	GO:0016605	PML body	93	4 (0/4)	0.0430263	NA	0.0116681	0.0116681	0.285755
Molecular Function	GO:0016757	transferase activity, transferring glycosyl groups	259	7 (0/7)	0.0759054	NA	0.0116827	0.0116827	0.285755
Cellular Component	GO:0031970	organelle envelope lumen	100	4 (3/1)	0.0536062	0.0118225	0.612938	0.0118225	0.703805
Biological Process	GO:0032620	interleukin-17 production	34	3 (1/2)	0.0121196	0.148486	0.0407215	0.0121196	0.288208
Biological Process	GO:0070670	response to interleukin-4	34	3 (1/2)	0.0121196	0.148486	0.0407215	0.0121196	0.288208
Molecular Function	GO:0005496	steroid binding	101	4 (3/1)	0.0552228	0.0121434	0.616603	0.0121434	0.703805
Biological Process	GO:0097327	response to antineoplastic agent	97	5 (1/4)	0.01226	0.368227	0.0134521	0.01226	0.290323
Biological Process	GO:0010038	response to metal ion	354	11 (4/7)	0.0124606	0.0865101	0.0511495	0.0124606	0.293132
Biological Process	GO:0032615	interleukin-12 production	52	3 (0/3)	0.037209	NA	0.0130019	0.0130019	0.310044
Biological Process	GO:0071103	DNA conformation change	204	7 (1/6)	0.0264062	0.6202	0.0130402	0.0130402	0.310415
Biological Process	GO:0007162	negative regulation of cell adhesion	264	9 (3/6)	0.0132088	0.128837	0.039502	0.0132088	0.305887
Biological Process	GO:0046434	organophosphate catabolic process	193	6 (4/2)	0.0569451	0.0132425	0.545035	0.0132425	0.720529
Biological Process	GO:0030098	lymphocyte differentiation	358	11 (3/8)	0.0134505	0.238539	0.0206614	0.0134505	0.309907
Biological Process	GO:0016051	carbohydrate biosynthetic process	194	5 (4/1)	0.141348	0.0134734	0.842019	0.0134734	0.86467
Biological Process	GO:0043270	positive regulation of ion transport	298	9 (5/4)	0.0265455	0.013512	0.309546	0.013512	0.478309
Biological Process	GO:0032613	interleukin-10 production	53	3 (0/3)	0.0390417	NA	0.013688	0.013688	0.321905
Biological Process	GO:0071496	cellular response to external stimulus	312	10 (4/6)	0.0137958	0.0602461	0.0757406	0.0137958	0.316259
Biological Process	GO:0048511	rhythmic process	301	8 (5/3)	0.0651477	0.0140558	0.541629	0.0140558	0.783611
Biological Process	GO:0051258	protein polymerization	269	9 (2/7)	0.0147632	0.362516	0.0141354	0.0141354	0.329574
Molecular Function	GO:0019207	kinase regulator activity	180	7 (2/5)	0.0143634	0.208317	0.0281384	0.0143634	0.322762
Biological Process	GO:0038061	NIK/NF-kappaB signaling	102	5 (2/3)	0.0149752	0.0836953	0.0720577	0.0149752	0.331056
Biological Process	GO:0018209	peptidyl-serine modification	309	8 (5/3)	0.0733714	0.0155775	0.559397	0.0155775	0.826413
Biological Process	GO:0051052	regulation of DNA metabolic process	408	11 (2/9)	0.0314097	0.575705	0.0156889	0.0156889	0.354828
Biological Process	GO:2001023	regulation of response to drug	114	3 (3/0)	0.218716	0.0167716	NA	0.0167716	0.961195
Biological Process	GO:0030522	intracellular receptor signaling pathway	218	7 (1/6)	0.0359365	0.644729	0.0175363	0.0175363	0.379674
Biological Process	GO:0034765	regulation of ion transmembrane transport	439	9 (6/3)	0.171473	0.0177794	0.785676	0.0177794	0.978337
Molecular Function	GO:1901681	sulfur compound binding	233	8 (4/4)	0.0182138	0.0245513	0.178324	0.0182138	0.375849
Biological Process	GO:0032386	regulation of intracellular transport	444	10 (6/4)	0.100714	0.0186858	0.605075	0.0186858	0.95999
Cellular Component	GO:0090734	site of DNA damage	60	3 (0/3)	0.0531171	NA	0.0190621	0.0190621	0.39276
Biological Process	GO:0002931	response to ischemia	45	2 (2/0)	0.132966	0.0190943	NA	0.0190943	0.984373
Cellular Component	GO:0005801	cis-Golgi network	45	2 (2/0)	0.132966	0.0190943	NA	0.0190943	0.984373
Biological Process	GO:0051262	protein tetramerization	149	6 (3/3)	0.0194772	0.0335142	0.166408	0.0194772	0.390115
Molecular Function	GO:0050839	cell adhesion molecule binding	217	6 (4/2)	0.0885041	0.0195068	0.608798	0.0195068	0.912279
Biological Process	GO:0044282	small molecule catabolic process	328	8 (5/3)	0.0953166	0.0196239	0.5999	0.0196239	0.929738
Biological Process	GO:0009595	detection of biotic stimulus	23	2 (0/2)	0.041474	NA	0.0196435	0.0196435	0.396945
Biological Process	GO:0032196	transposition	23	2 (0/2)	0.041474	NA	0.0196435	0.0196435	0.396945
Biological Process	GO:0034764	positive regulation of transmembrane transport	218	6 (4/2)	0.0899919	0.0198013	0.611303	0.0198013	0.922924
Molecular Function	GO:0001221	transcription cofactor binding	46	3 (2/1)	0.0271739	0.0199016	0.353441	0.0199016	0.481147
Biological Process	GO:0014074	response to purine-containing compound	150	6 (3/3)	0.0200564	0.0340842	0.168705	0.0200564	0.398091
Biological Process	GO:0071897	DNA biosynthetic process	166	5 (0/5)	0.0871787	NA	0.0207262	0.0207262	0.413828
Molecular Function	GO:0043621	protein self-association	62	3 (0/3)	0.0575288	NA	0.0207824	0.0207824	0.413828
Biological Process	GO:0032609	interferon-gamma production	111	5 (1/4)	0.020822	0.40884	0.0210214	0.020822	0.40865
Biological Process	GO:1901615	organic hydroxy compound metabolic process	457	8 (6/2)	0.320218	0.0211899	0.931376	0.0211899	1
Biological Process	GO:0006281	DNA repair	430	9 (0/9)	0.157666	NA	0.0212422	0.0212422	0.418596
Biological Process	GO:1904951	positive regulation of establishment of protein localization	430	11 (2/9)	0.0431753	0.604431	0.0212422	0.0212422	0.418596
Cellular Component	GO:1905354	exoribonuclease complex	24	2 (0/2)	0.044831	NA	0.021298	0.021298	0.418596
Biological Process	GO:0009620	response to fungus	42	3 (1/2)	0.0214111	0.180118	0.0595335	0.0214111	0.414841
Biological Process	GO:0016458	gene silencing	169	6 (1/5)	0.0333656	0.551292	0.0221924	0.0221924	0.43243
Cellular Component	GO:0044440	endosomal part	363	10 (2/8)	0.0345508	0.512407	0.0222239	0.0222239	0.43243
Molecular Function	GO:0016903	oxidoreductase activity, acting on the aldehyde or oxo group of donors	50	2 (2/0)	0.157366	0.0232706	NA	0.0232706	1
Biological Process	GO:0051865	protein autoubiquitination	65	3 (0/3)	0.0644597	NA	0.0235177	0.0235177	0.448645
Biological Process	GO:0007159	leukocyte cell-cell adhesion	301	9 (2/7)	0.0280601	0.415874	0.0244389	0.0244389	0.463584
Biological Process	GO:0006513	protein monoubiquitination	66	3 (0/3)	0.0668518	NA	0.0244707	0.0244707	0.463584
Biological Process	GO:0010463	mesenchymal cell proliferation	52	3 (2/1)	0.037209	0.0250369	0.389232	0.0250369	0.57674
Molecular Function	GO:0019842	vitamin binding	133	3 (3/0)	0.29067	0.0250832	NA	0.0250832	1
Biological Process	GO:0006403	RNA localization	175	5 (0/5)	0.103195	NA	0.0253232	0.0253232	0.470911
Biological Process	GO:0032200	telomere organization	119	4 (0/4)	0.0886863	NA	0.026317	0.026317	0.483408
Biological Process	GO:0050867	positive regulation of cell activation	306	8 (1/7)	0.070217	0.766717	0.0264186	0.0264186	0.483408
Molecular Function	GO:0042287	MHC protein binding	27	2 (0/2)	0.0554685	NA	0.0265916	0.0265916	0.484258
Biological Process	GO:0055094	response to lipoprotein particle	27	2 (0/2)	0.0554685	NA	0.0265916	0.0265916	0.484258
Biological Process	GO:0071241	cellular response to inorganic substance	206	7 (3/4)	0.027648	0.0737388	0.13078	0.027648	0.481147
Biological Process	GO:0019692	deoxyribose phosphate metabolic process	28	2 (0/2)	0.0591922	NA	0.0284622	0.0284622	0.495648
Molecular Function	GO:0017091	AU-rich element binding	28	2 (0/2)	0.0591922	NA	0.0284622	0.0284622	0.495648
Molecular Function	GO:0047485	protein N-terminus binding	121	5 (2/3)	0.0288694	0.111505	0.106545	0.0288694	0.489165
Biological Process	GO:0045785	positive regulation of cell adhesion	382	10 (2/8)	0.0460893	0.539867	0.0289241	0.0289241	0.502138
Biological Process	GO:1901342	regulation of vasculature development	312	9 (2/7)	0.0341334	0.433715	0.0289355	0.0289355	0.502138
Biological Process	GO:0009743	response to carbohydrate	247	5 (4/1)	0.27187	0.0295574	0.904842	0.0295574	1
Biological Process	GO:1990845	adaptive thermogenesis	143	3 (3/0)	0.329288	0.0301999	NA	0.0301999	1
Biological Process	GO:0050900	leukocyte migration	315	8 (1/7)	0.0799347	0.77656	0.0302529	0.0302529	0.519998
Biological Process	GO:0098742	cell-cell adhesion via plasma-membrane adhesion molecules	249	5 (4/1)	0.277273	0.0303184	0.906647	0.0303184	1
Biological Process	GO:0031647	regulation of protein stability	257	8 (3/5)	0.0303698	0.12155	0.0965964	0.0303698	0.507653
Biological Process	GO:0035640	exploration behavior	29	2 (0/2)	0.0629995	NA	0.030384	0.030384	0.519998
Biological Process	GO:0003007	heart morphogenesis	258	8 (3/5)	0.0309734	0.122581	0.0977948	0.0309734	0.517108
Molecular Function	GO:0004857	enzyme inhibitor activity	371	10 (5/5)	0.0391311	0.0311835	0.272729	0.0311835	0.595038
Biological Process	GO:0009262	deoxyribonucleotide metabolic process	30	2 (0/2)	0.0668873	NA	0.0323558	0.0323558	0.546882
Molecular Function	GO:0050699	WW domain binding	30	2 (0/2)	0.0668873	NA	0.0323558	0.0323558	0.546882
Biological Process	GO:0071402	cellular response to lipoprotein particle stimulus	30	2 (0/2)	0.0668873	NA	0.0323558	0.0323558	0.546882
Biological Process	GO:0040029	regulation of gene expression, epigenetic	190	6 (1/5)	0.0535648	0.593994	0.034346	0.034346	0.571128
Biological Process	GO:1904950	negative regulation of establishment of protein localization	190	6 (1/5)	0.0535648	0.593994	0.034346	0.034346	0.571128
Biological Process	GO:0033044	regulation of chromosome organization	324	8 (1/7)	0.0904149	0.785993	0.0344462	0.0344462	0.571589
Molecular Function	GO:0005539	glycosaminoglycan binding	191	6 (1/5)	0.0546776	0.595924	0.0350097	0.0350097	0.577324
Cellular Component	GO:0097470	ribbon synapse	21	2 (1/1)	0.0350641	0.0944847	0.180428	0.0350641	0.555486
Cellular Component	GO:0005769	early endosome	314	9 (3/6)	0.0353279	0.184883	0.0775593	0.0353279	0.559017
Cellular Component	GO:0005770	late endosome	219	7 (2/5)	0.0366937	0.276139	0.0568533	0.0366937	0.574629
Biological Process	GO:2001020	regulation of response to DNA damage stimulus	194	6 (1/5)	0.0580997	0.601659	0.0370486	0.0370486	0.590326
Biological Process	GO:0042770	signal transduction in response to DNA damage	89	4 (1/3)	0.0375627	0.34379	0.0519913	0.0375627	0.58156
Biological Process	GO:0097194	execution phase of apoptosis	65	3 (2/1)	0.0644597	0.037759	0.460157	0.037759	0.776705
Biological Process	GO:2001233	regulation of apoptotic signaling pathway	392	10 (5/5)	0.0531023	0.038113	0.310989	0.038113	0.703805
Molecular Function	GO:0071837	HMG box domain binding	22	2 (1/1)	0.0382172	0.0987564	0.188161	0.0382172	0.585053
Cellular Component	GO:0043198	dendritic shaft	66	3 (2/1)	0.0668518	0.0388216	0.46526	0.0388216	0.792456
Biological Process	GO:0046683	response to organophosphorus	132	5 (2/3)	0.0397279	0.128558	0.128937	0.0397279	0.602199
Biological Process	GO:0045926	negative regulation of growth	265	7 (1/6)	0.0833285	0.716153	0.0401133	0.0401133	0.626024
Cellular Component	GO:0060077	inhibitory synapse	23	2 (1/1)	0.041474	0.103008	0.195821	0.041474	0.602377
Biological Process	GO:0050920	regulation of chemotaxis	201	5 (0/5)	0.156762	NA	0.0420851	0.0420851	0.647171
Biological Process	GO:0002244	hematopoietic progenitor cell differentiation	139	4 (0/4)	0.134783	NA	0.0427856	0.0427856	0.655725
Biological Process	GO:0006839	mitochondrial transport	166	5 (3/2)	0.0871787	0.0438854	0.465148	0.0438854	0.902763
Biological Process	GO:0070371	ERK1 and ERK2 cascade	343	9 (2/7)	0.0559664	0.482382	0.0445262	0.0445262	0.677832
Biological Process	GO:0042594	response to starvation	183	6 (2/4)	0.0461633	0.213487	0.0952362	0.0461633	0.643831
Cellular Component	GO:1905348	endonuclease complex	25	2 (1/1)	0.0482846	0.111452	0.210925	0.0482846	0.663245
Molecular Function	GO:0043531	ADP binding	38	2 (0/2)	0.100539	NA	0.0498021	0.0498021	0.719598
Molecular Function	GO:0042887	amide transmembrane transporter activity	38	2 (0/2)	0.100539	NA	0.0498021	0.0498021	0.719598
Regulated Genes in GO term
Term Type	GO ID with Link	GO term	FAST DB STABLE ID	Gene Symbol	Gene Name	Link to Entrez Gene	Regulation	Fold-Change	P-Value
Biological Process	GO:0045088	regulation of innate immune response	GSMG0050588	Apoe	apolipoprotein E	11816	down	1.52686	0.0145473
Biological Process	GO:0045088	regulation of innate immune response	GSMG0021366	Socs1	suppressor of cytokine signaling 1	12703	down	3.31327	2.51595e-12
Biological Process	GO:0045088	regulation of innate immune response	GSMG0009132	Irgm1	immunity-related GTPase family M member 1	15944	down	5.09766	3.08971e-22
Biological Process	GO:0045088	regulation of innate immune response	GSMG0002792	Ifi203	interferon activated gene 203	15950	down	5.68321	1.18915e-39
Biological Process	GO:0045088	regulation of innate immune response	GSMG0007378	Irf1	interferon regulatory factor 1	16362	down	2.84953	1.86103e-11
Biological Process	GO:0045088	regulation of innate immune response	GSMG0009653	Lgals9	lectin, galactose binding, soluble 9	16859	down	2.585	2.34225e-18
Biological Process	GO:0045088	regulation of innate immune response	GSMG0060015	Myd88	myeloid differentiation primary response gene 88	17874	down	1.58951	0.000110145
Biological Process	GO:0045088	regulation of innate immune response	GSMG0052214	Trim30a	tripartite motif-containing 30A	20128	down	10.5957	6.97754e-55
Biological Process	GO:0045088	regulation of innate immune response	GSMG0013175	Serpinb9	serine (or cysteine) peptidase inhibitor, clade B, member 9	20723	down	2.37361	1.24857e-07
Biological Process	GO:0045088	regulation of innate immune response	GSMG0023088	Tap1	transporter 1, ATP-binding cassette, sub-family B (MDR/TAP)	21354	down	9.14718	5.07352e-24
Biological Process	GO:0045088	regulation of innate immune response	GSMG0023090	Tap2	transporter 2, ATP-binding cassette, sub-family B (MDR/TAP)	21355	down	4.96335	1.27431e-14
Biological Process	GO:0045088	regulation of innate immune response	GSMG0059851	Trex1	three prime repair exonuclease 1	22040	down	5.46792	2.40163e-61
Biological Process	GO:0045088	regulation of innate immune response	GSMG0035478	Tlr2	toll-like receptor 2	24088	down	2.4206	5.29116e-09
Biological Process	GO:0045088	regulation of innate immune response	GSMG0052735	Irf7	interferon regulatory factor 7	54123	down	30.0004	1.23694e-101
Biological Process	GO:0045088	regulation of innate immune response	GSMG0033292	Samhd1	SAM domain and HD domain, 1	56045	down	2.69466	6.15929e-13
Biological Process	GO:0045088	regulation of innate immune response	GSMG0034254	Adar	adenosine deaminase, RNA-specific	56417	down	3.43784	3.20506e-27
Biological Process	GO:0045088	regulation of innate immune response	GSMG0011864	Rsad2	radical S-adenosyl methionine domain containing 2	58185	down	82.9094	4.14051e-10
Biological Process	GO:0045088	regulation of innate immune response	GSMG0033489	Zbp1	Z-DNA binding protein 1	58203	down	58.4941	1.60884e-27
Biological Process	GO:0045088	regulation of innate immune response	GSMG0031957	Nmi	N-myc (and STAT) interactor	64685	down	3.43302	7.26902e-07
Biological Process	GO:0045088	regulation of innate immune response	GSMG0032030	Ifih1	interferon induced with helicase C domain 1	71586	down	8.93061	7.26067e-87
Biological Process	GO:0045088	regulation of innate immune response	GSMG0007851	Rnf135	ring finger protein 135	71956	down	2.45095	8.2112e-10
Biological Process	GO:0045088	regulation of innate immune response	GSMG0045988	Zc3hav1	zinc finger CCCH type, antiviral 1	78781	down	2.04097	2.79091e-13
Biological Process	GO:0045088	regulation of innate immune response	GSMG0020835	Parp9	poly (ADP-ribose) polymerase family, member 9	80285	down	6.89743	1.44643e-62
Biological Process	GO:0045088	regulation of innate immune response	GSMG0010017	Dhx58	DEXH (Asp-Glu-X-His) box polypeptide 58	80861	down	33.3785	7.9317e-68
Biological Process	GO:0045088	regulation of innate immune response	GSMG0045556	Clec2d	C-type lectin domain family 2, member d	93694	down	1.59668	5.96383e-05
Biological Process	GO:0045088	regulation of innate immune response	GSMG0049689	Trim6	tripartite motif-containing 6	94088	down	1.60332	0.00531811
Biological Process	GO:0045088	regulation of innate immune response	GSMG0054864	Tlr3	toll-like receptor 3	142980	down	5.5425	4.85501e-29
Biological Process	GO:0045088	regulation of innate immune response	GSMG0002788	Ifi207	interferon activated gene 207	226691	down	3.93318	1.63674e-11
Biological Process	GO:0045088	regulation of innate immune response	GSMG0034826	Gbp5	guanylate binding protein 5	229898	down	1965.1	1.46827e-13
Biological Process	GO:0045088	regulation of innate immune response	GSMG0037910	Ddx58	DEAD/H box helicase 58	230073	down	6.12283	2.40943e-69
Biological Process	GO:0045088	regulation of innate immune response	GSMG0042930	Trafd1	TRAF type zinc finger domain containing 1	231712	down	1.82218	0.000705218
Biological Process	GO:0045088	regulation of innate immune response	GSMG0052211	Trim12c // Trim5	tripartite motif-containing 12C // tripartite motif-containing 5	319236	down	4.151	2.90027e-34
Biological Process	GO:0045088	regulation of innate immune response	GSMG0002790	Ifi211	interferon activated gene 211	381308	down	3.83562	1.12096e-15
Biological Process	GO:0045088	regulation of innate immune response	GSMG0021664	Parp14	poly (ADP-ribose) polymerase family, member 14	547253	down	15.8857	1.19791e-103
Biological Process	GO:0045088	regulation of innate immune response	GSMG0052211	Trim12c // Trim5	tripartite motif-containing 12C // tripartite motif-containing 5	667823	down	4.151	2.90027e-34
Biological Process	GO:0045088	regulation of innate immune response	GSMG0002791	Mndal	myeloid nuclear differentiation antigen like	100040462	down	5.01279	1.91583e-28
Biological Process	GO:0043900	regulation of multi-organism process	GSMG0050588	Apoe	apolipoprotein E	11816	down	1.52686	0.0145473
Biological Process	GO:0043900	regulation of multi-organism process	GSMG0038501	Ifnb1	interferon beta 1, fibroblast	15977	down	136.433	6.92529e-10
Biological Process	GO:0043900	regulation of multi-organism process	GSMG0038951	Jun	jun proto-oncogene	16476	down	1.52049	0.00325035
Biological Process	GO:0043900	regulation of multi-organism process	GSMG0009653	Lgals9	lectin, galactose binding, soluble 9	16859	down	2.585	2.34225e-18
Biological Process	GO:0043900	regulation of multi-organism process	GSMG0042337	Gbp4	guanylate binding protein 4	17472	down	11.8631	1.45753e-34
Biological Process	GO:0043900	regulation of multi-organism process	GSMG0021287	Mx2	MX dynamin-like GTPase 2	17858	down	27.2125	6.45421e-64
Biological Process	GO:0043900	regulation of multi-organism process	GSMG0060015	Myd88	myeloid differentiation primary response gene 88	17874	down	1.58951	0.000110145
Biological Process	GO:0043900	regulation of multi-organism process	GSMG0058839	Pml	promyelocytic leukemia	18854	down	2.27956	4.10595e-13
Biological Process	GO:0043900	regulation of multi-organism process	GSMG0025299	Eif2ak2	eukaryotic translation initiation factor 2-alpha kinase 2	19106	down	4.34614	1.9056e-46
Biological Process	GO:0043900	regulation of multi-organism process	GSMG0052214	Trim30a	tripartite motif-containing 30A	20128	down	10.5957	6.97754e-55
Biological Process	GO:0043900	regulation of multi-organism process	GSMG0009720	Ccl5	chemokine (C-C motif) ligand 5	20304	down	74.7709	1.57404e-58
Biological Process	GO:0043900	regulation of multi-organism process	GSMG0023182	Trim26	tripartite motif-containing 26	22670	down	1.89543	2.19606e-05
Biological Process	GO:0043900	regulation of multi-organism process	GSMG0050746	Zfp36	zinc finger protein 36	22695	down	1.57442	1.55348e-05
Biological Process	GO:0043900	regulation of multi-organism process	GSMG0041048	Oas1b	2'-5' oligoadenylate synthetase 1B	23961	down	14.1163	0.000140903
Biological Process	GO:0043900	regulation of multi-organism process	GSMG0040951	Oasl2	2'-5' oligoadenylate synthetase-like 2	23962	down	51.0801	5.83478e-107
Biological Process	GO:0043900	regulation of multi-organism process	GSMG0035478	Tlr2	toll-like receptor 2	24088	down	2.4206	5.29116e-09
Biological Process	GO:0043900	regulation of multi-organism process	GSMG0046241	Hpgds	hematopoietic prostaglandin D synthase	54486	down	1.58554	2.91411e-06
Biological Process	GO:0043900	regulation of multi-organism process	GSMG0034254	Adar	adenosine deaminase, RNA-specific	56417	down	3.43784	3.20506e-27
Biological Process	GO:0043900	regulation of multi-organism process	GSMG0049343	Isg20	interferon-stimulated protein	57444	down	2.12351	3.77564e-14
Biological Process	GO:0043900	regulation of multi-organism process	GSMG0011864	Rsad2	radical S-adenosyl methionine domain containing 2	58185	down	82.9094	4.14051e-10
Biological Process	GO:0043900	regulation of multi-organism process	GSMG0052726	Ifitm3	interferon induced transmembrane protein 3	66141	down	11.1801	1.24241e-06
Biological Process	GO:0043900	regulation of multi-organism process	GSMG0055162	Bst2	bone marrow stromal cell antigen 2	69550	down	8.00537	6.42132e-107
Biological Process	GO:0043900	regulation of multi-organism process	GSMG0038065	Trim14	tripartite motif-containing 14	74735	down	4.82161	4.78112e-11
Biological Process	GO:0043900	regulation of multi-organism process	GSMG0045988	Zc3hav1	zinc finger CCCH type, antiviral 1	78781	down	2.04097	2.79091e-13
Biological Process	GO:0043900	regulation of multi-organism process	GSMG0020835	Parp9	poly (ADP-ribose) polymerase family, member 9	80285	down	6.89743	1.44643e-62
Biological Process	GO:0043900	regulation of multi-organism process	GSMG0010017	Dhx58	DEXH (Asp-Glu-X-His) box polypeptide 58	80861	down	33.3785	7.9317e-68
Biological Process	GO:0043900	regulation of multi-organism process	GSMG0049689	Trim6	tripartite motif-containing 6	94088	down	1.60332	0.00531811
Biological Process	GO:0043900	regulation of multi-organism process	GSMG0042923	Oas1c	2'-5' oligoadenylate synthetase 1C	114643	down	3.01887	1.23293e-07
Biological Process	GO:0043900	regulation of multi-organism process	GSMG0021665	Dtx3l	deltex 3-like, E3 ubiquitin ligase	209200	down	6.13557	1.51147e-57
Biological Process	GO:0043900	regulation of multi-organism process	GSMG0007988	Trim25	tripartite motif-containing 25	217069	down	2.87034	1.42466e-18
Biological Process	GO:0043900	regulation of multi-organism process	GSMG0037910	Ddx58	DEAD/H box helicase 58	230073	down	6.12283	2.40943e-69
Biological Process	GO:0043900	regulation of multi-organism process	GSMG0040953	Oasl1	2'-5' oligoadenylate synthetase-like 1	231655	down	13.077	6.04128e-19
Biological Process	GO:0043900	regulation of multi-organism process	GSMG0042921	Oas3	2'-5' oligoadenylate synthetase 3	246727	down	12.9219	0.0197426
Biological Process	GO:0043900	regulation of multi-organism process	GSMG0042925	Oas1a	2'-5' oligoadenylate synthetase 1A	246730	down	6.33689	4.77327e-58
Biological Process	GO:0043900	regulation of multi-organism process	GSMG0043163	Trim56	tripartite motif-containing 56	384309	down	2.11087	4.38355e-11
Biological Process	GO:0043900	regulation of multi-organism process	GSMG0019778	Parp10	poly (ADP-ribose) polymerase family, member 10	671535	down	5.60626	9.20503e-45
Biological Process	GO:0043900	regulation of multi-organism process	GSMG0039844	Isg15	ISG15 ubiquitin-like modifier	100038882	down	75.3646	3.03097e-27
Biological Process	GO:0034340	response to type I interferon	GSMG0038501	Ifnb1	interferon beta 1, fibroblast	15977	down	136.433	6.92529e-10
Biological Process	GO:0034340	response to type I interferon	GSMG0021287	Mx2	MX dynamin-like GTPase 2	17858	down	27.2125	6.45421e-64
Biological Process	GO:0034340	response to type I interferon	GSMG0060015	Myd88	myeloid differentiation primary response gene 88	17874	down	1.58951	0.000110145
Biological Process	GO:0034340	response to type I interferon	GSMG0059851	Trex1	three prime repair exonuclease 1	22040	down	5.46792	2.40163e-61
Biological Process	GO:0034340	response to type I interferon	GSMG0052735	Irf7	interferon regulatory factor 7	54123	down	30.0004	1.23694e-101
Biological Process	GO:0034340	response to type I interferon	GSMG0033292	Samhd1	SAM domain and HD domain, 1	56045	down	2.69466	6.15929e-13
Biological Process	GO:0034340	response to type I interferon	GSMG0034254	Adar	adenosine deaminase, RNA-specific	56417	down	3.43784	3.20506e-27
Biological Process	GO:0034340	response to type I interferon	GSMG0033489	Zbp1	Z-DNA binding protein 1	58203	down	58.4941	1.60884e-27
Biological Process	GO:0034340	response to type I interferon	GSMG0052726	Ifitm3	interferon induced transmembrane protein 3	66141	down	11.1801	1.24241e-06
Biological Process	GO:0034340	response to type I interferon	GSMG0049689	Trim6	tripartite motif-containing 6	94088	down	1.60332	0.00531811
Biological Process	GO:0034340	response to type I interferon	GSMG0042920	Oas2	2'-5' oligoadenylate synthetase 2	246728	down	11.9381	2.59675e-48
Biological Process	GO:0034340	response to type I interferon	GSMG0043163	Trim56	tripartite motif-containing 56	384309	down	2.11087	4.38355e-11
Biological Process	GO:0034340	response to type I interferon	GSMG0039844	Isg15	ISG15 ubiquitin-like modifier	100038882	down	75.3646	3.03097e-27
Biological Process	GO:0009615	response to virus	GSMG0047074	Apobec1	apolipoprotein B mRNA editing enzyme, catalytic polypeptide 1	11810	down	2.4184	0.0107725
Biological Process	GO:0009615	response to virus	GSMG0052691	Bnip3	BCL2/adenovirus E1B interacting protein 3	12176	up	3.20895	8.94551e-08
Biological Process	GO:0009615	response to virus	GSMG0036198	Ifi44l	interferon-induced protein 44 like	15061	down	51.4544	7.2069e-32
Biological Process	GO:0009615	response to virus	GSMG0042232	Cxcl10	chemokine (C-X-C motif) ligand 10	15945	down	108.096	3.07596e-32
Biological Process	GO:0009615	response to virus	GSMG0027637	Ifit1	interferon-induced protein with tetratricopeptide repeats 1	15957	down	62.8461	2.6011e-28
Biological Process	GO:0009615	response to virus	GSMG0027633	Ifit2	interferon-induced protein with tetratricopeptide repeats 2	15958	down	13.8684	2.55097e-51
Biological Process	GO:0009615	response to virus	GSMG0027634	Ifit3	interferon-induced protein with tetratricopeptide repeats 3	15959	down	81.12	8.80682e-175
Biological Process	GO:0009615	response to virus	GSMG0038501	Ifnb1	interferon beta 1, fibroblast	15977	down	136.433	6.92529e-10
Biological Process	GO:0009615	response to virus	GSMG0007378	Irf1	interferon regulatory factor 1	16362	down	2.84953	1.86103e-11
Biological Process	GO:0009615	response to virus	GSMG0009653	Lgals9	lectin, galactose binding, soluble 9	16859	down	2.585	2.34225e-18
Biological Process	GO:0009615	response to virus	GSMG0042337	Gbp4	guanylate binding protein 4	17472	down	11.8631	1.45753e-34
Biological Process	GO:0009615	response to virus	GSMG0022135	Mx1	MX dynamin-like GTPase 1	17857	down	9.02414	5.12971e-41
Biological Process	GO:0009615	response to virus	GSMG0021287	Mx2	MX dynamin-like GTPase 2	17858	down	27.2125	6.45421e-64
Biological Process	GO:0009615	response to virus	GSMG0060015	Myd88	myeloid differentiation primary response gene 88	17874	down	1.58951	0.000110145
Biological Process	GO:0009615	response to virus	GSMG0058839	Pml	promyelocytic leukemia	18854	down	2.27956	4.10595e-13
Biological Process	GO:0009615	response to virus	GSMG0025299	Eif2ak2	eukaryotic translation initiation factor 2-alpha kinase 2	19106	down	4.34614	1.9056e-46
Biological Process	GO:0009615	response to virus	GSMG0052214	Trim30a	tripartite motif-containing 30A	20128	down	10.5957	6.97754e-55
Biological Process	GO:0009615	response to virus	GSMG0009720	Ccl5	chemokine (C-C motif) ligand 5	20304	down	74.7709	1.57404e-58
Biological Process	GO:0009615	response to virus	GSMG0059851	Trex1	three prime repair exonuclease 1	22040	down	5.46792	2.40163e-61
Biological Process	GO:0009615	response to virus	GSMG0041048	Oas1b	2'-5' oligoadenylate synthetase 1B	23961	down	14.1163	0.000140903
Biological Process	GO:0009615	response to virus	GSMG0040951	Oasl2	2'-5' oligoadenylate synthetase-like 2	23962	down	51.0801	5.83478e-107
Biological Process	GO:0009615	response to virus	GSMG0052735	Irf7	interferon regulatory factor 7	54123	down	30.0004	1.23694e-101
Biological Process	GO:0009615	response to virus	GSMG0033292	Samhd1	SAM domain and HD domain, 1	56045	down	2.69466	6.15929e-13
Biological Process	GO:0009615	response to virus	GSMG0014001	Lgals8	lectin, galactose binding, soluble 8	56048	down	1.71888	7.07252e-07
Biological Process	GO:0009615	response to virus	GSMG0034254	Adar	adenosine deaminase, RNA-specific	56417	down	3.43784	3.20506e-27
Biological Process	GO:0009615	response to virus	GSMG0049343	Isg20	interferon-stimulated protein	57444	down	2.12351	3.77564e-14
Biological Process	GO:0009615	response to virus	GSMG0011864	Rsad2	radical S-adenosyl methionine domain containing 2	58185	down	82.9094	4.14051e-10
Biological Process	GO:0009615	response to virus	GSMG0033489	Zbp1	Z-DNA binding protein 1	58203	down	58.4941	1.60884e-27
Biological Process	GO:0009615	response to virus	GSMG0052726	Ifitm3	interferon induced transmembrane protein 3	66141	down	11.1801	1.24241e-06
Biological Process	GO:0009615	response to virus	GSMG0020716	Rtp4	receptor transporter protein 4	67775	down	15.8623	5.32567e-82
Biological Process	GO:0009615	response to virus	GSMG0055162	Bst2	bone marrow stromal cell antigen 2	69550	down	8.00537	6.42132e-107
Biological Process	GO:0009615	response to virus	GSMG0032030	Ifih1	interferon induced with helicase C domain 1	71586	down	8.93061	7.26067e-87
Biological Process	GO:0009615	response to virus	GSMG0005809	Ddit4	DNA-damage-inducible transcript 4	74747	up	1.51943	9.49091e-05
Biological Process	GO:0009615	response to virus	GSMG0012754	Ifi27l2a	interferon, alpha-inducible protein 27 like 2A	76933	down	5.6456	2.28094e-23
Biological Process	GO:0009615	response to virus	GSMG0045988	Zc3hav1	zinc finger CCCH type, antiviral 1	78781	down	2.04097	2.79091e-13
Biological Process	GO:0009615	response to virus	GSMG0020835	Parp9	poly (ADP-ribose) polymerase family, member 9	80285	down	6.89743	1.44643e-62
Biological Process	GO:0009615	response to virus	GSMG0010017	Dhx58	DEXH (Asp-Glu-X-His) box polypeptide 58	80861	down	33.3785	7.9317e-68
Biological Process	GO:0009615	response to virus	GSMG0049689	Trim6	tripartite motif-containing 6	94088	down	1.60332	0.00531811
Biological Process	GO:0009615	response to virus	GSMG0049690	Trim34a	tripartite motif-containing 34A	94094	down	7.65007	5.79592e-26
Biological Process	GO:0009615	response to virus	GSMG0041795	Spon2	spondin 2, extracellular matrix protein	100689	up	1.51937	0.000930046
Biological Process	GO:0009615	response to virus	GSMG0028432	Ifit1bl2	interferon induced protein with tetratricopeptide repeats 1B like 2	112419	down	88.999	4.12279e-15
Biological Process	GO:0009615	response to virus	GSMG0042923	Oas1c	2'-5' oligoadenylate synthetase 1C	114643	down	3.01887	1.23293e-07
Biological Process	GO:0009615	response to virus	GSMG0054864	Tlr3	toll-like receptor 3	142980	down	5.5425	4.85501e-29
Biological Process	GO:0009615	response to virus	GSMG0021665	Dtx3l	deltex 3-like, E3 ubiquitin ligase	209200	down	6.13557	1.51147e-57
Biological Process	GO:0009615	response to virus	GSMG0052215	Trim30d	tripartite motif-containing 30D	209387	down	7.62088	0.000226392
Biological Process	GO:0009615	response to virus	GSMG0007988	Trim25	tripartite motif-containing 25	217069	down	2.87034	1.42466e-18
Biological Process	GO:0009615	response to virus	GSMG0012755	Ifi27l2b	interferon, alpha-inducible protein 27 like 2B	217845	down	3.0482	1.14649e-22
Biological Process	GO:0009615	response to virus	GSMG0037910	Ddx58	DEAD/H box helicase 58	230073	down	6.12283	2.40943e-69
Biological Process	GO:0009615	response to virus	GSMG0040953	Oasl1	2'-5' oligoadenylate synthetase-like 1	231655	down	13.077	6.04128e-19
Biological Process	GO:0009615	response to virus	GSMG0009705	Slfn9	schlafen 9	237886	down	5.07668	0.00756084
Biological Process	GO:0009615	response to virus	GSMG0042921	Oas3	2'-5' oligoadenylate synthetase 3	246727	down	12.9219	0.0197426
Biological Process	GO:0009615	response to virus	GSMG0042920	Oas2	2'-5' oligoadenylate synthetase 2	246728	down	11.9381	2.59675e-48
Biological Process	GO:0009615	response to virus	GSMG0042925	Oas1a	2'-5' oligoadenylate synthetase 1A	246730	down	6.33689	4.77327e-58
Biological Process	GO:0009615	response to virus	GSMG0052211	Trim12c // Trim5	tripartite motif-containing 12C // tripartite motif-containing 5	319236	down	4.151	2.90027e-34
Biological Process	GO:0009615	response to virus	GSMG0043163	Trim56	tripartite motif-containing 56	384309	down	2.11087	4.38355e-11
Biological Process	GO:0009615	response to virus	GSMG0027635	Ifit3b	interferon-induced protein with tetratricopeptide repeats 3B	667370	down	58.0829	3.95401e-183
Biological Process	GO:0009615	response to virus	GSMG0028431	Ifit1bl1	interferon induced protein with tetratricpeptide repeats 1B like 1	667373	down	70.4662	3.02445e-151
Biological Process	GO:0009615	response to virus	GSMG0052211	Trim12c // Trim5	tripartite motif-containing 12C // tripartite motif-containing 5	667823	down	4.151	2.90027e-34
Biological Process	GO:0009615	response to virus	GSMG0039844	Isg15	ISG15 ubiquitin-like modifier	100038882	down	75.3646	3.03097e-27
Biological Process	GO:0044419	interspecies interaction between organisms	GSMG0050588	Apoe	apolipoprotein E	11816	down	1.52686	0.0145473
Biological Process	GO:0044419	interspecies interaction between organisms	GSMG0034830	Gbp2	guanylate binding protein 2	14469	down	24.2763	1.09123e-16
Biological Process	GO:0044419	interspecies interaction between organisms	GSMG0009132	Irgm1	immunity-related GTPase family M member 1	15944	down	5.09766	3.08971e-22
Biological Process	GO:0044419	interspecies interaction between organisms	GSMG0038501	Ifnb1	interferon beta 1, fibroblast	15977	down	136.433	6.92529e-10
Biological Process	GO:0044419	interspecies interaction between organisms	GSMG0038951	Jun	jun proto-oncogene	16476	down	1.52049	0.00325035
Biological Process	GO:0044419	interspecies interaction between organisms	GSMG0021287	Mx2	MX dynamin-like GTPase 2	17858	down	27.2125	6.45421e-64
Biological Process	GO:0044419	interspecies interaction between organisms	GSMG0060015	Myd88	myeloid differentiation primary response gene 88	17874	down	1.58951	0.000110145
Biological Process	GO:0044419	interspecies interaction between organisms	GSMG0058839	Pml	promyelocytic leukemia	18854	down	2.27956	4.10595e-13
Biological Process	GO:0044419	interspecies interaction between organisms	GSMG0025299	Eif2ak2	eukaryotic translation initiation factor 2-alpha kinase 2	19106	down	4.34614	1.9056e-46
Biological Process	GO:0044419	interspecies interaction between organisms	GSMG0052214	Trim30a	tripartite motif-containing 30A	20128	down	10.5957	6.97754e-55
Biological Process	GO:0044419	interspecies interaction between organisms	GSMG0009720	Ccl5	chemokine (C-C motif) ligand 5	20304	down	74.7709	1.57404e-58
Biological Process	GO:0044419	interspecies interaction between organisms	GSMG0013175	Serpinb9	serine (or cysteine) peptidase inhibitor, clade B, member 9	20723	down	2.37361	1.24857e-07
Biological Process	GO:0044419	interspecies interaction between organisms	GSMG0023182	Trim26	tripartite motif-containing 26	22670	down	1.89543	2.19606e-05
Biological Process	GO:0044419	interspecies interaction between organisms	GSMG0050746	Zfp36	zinc finger protein 36	22695	down	1.57442	1.55348e-05
Biological Process	GO:0044419	interspecies interaction between organisms	GSMG0041048	Oas1b	2'-5' oligoadenylate synthetase 1B	23961	down	14.1163	0.000140903
Biological Process	GO:0044419	interspecies interaction between organisms	GSMG0040951	Oasl2	2'-5' oligoadenylate synthetase-like 2	23962	down	51.0801	5.83478e-107
Biological Process	GO:0044419	interspecies interaction between organisms	GSMG0035478	Tlr2	toll-like receptor 2	24088	down	2.4206	5.29116e-09
Biological Process	GO:0044419	interspecies interaction between organisms	GSMG0034829	Gbp3	guanylate binding protein 3	55932	down	56.3839	2.32116e-136
Biological Process	GO:0044419	interspecies interaction between organisms	GSMG0034254	Adar	adenosine deaminase, RNA-specific	56417	down	3.43784	3.20506e-27
Biological Process	GO:0044419	interspecies interaction between organisms	GSMG0049343	Isg20	interferon-stimulated protein	57444	down	2.12351	3.77564e-14
Biological Process	GO:0044419	interspecies interaction between organisms	GSMG0011864	Rsad2	radical S-adenosyl methionine domain containing 2	58185	down	82.9094	4.14051e-10
Biological Process	GO:0044419	interspecies interaction between organisms	GSMG0033489	Zbp1	Z-DNA binding protein 1	58203	down	58.4941	1.60884e-27
Biological Process	GO:0044419	interspecies interaction between organisms	GSMG0052726	Ifitm3	interferon induced transmembrane protein 3	66141	down	11.1801	1.24241e-06
Biological Process	GO:0044419	interspecies interaction between organisms	GSMG0055162	Bst2	bone marrow stromal cell antigen 2	69550	down	8.00537	6.42132e-107
Biological Process	GO:0044419	interspecies interaction between organisms	GSMG0038065	Trim14	tripartite motif-containing 14	74735	down	4.82161	4.78112e-11
Biological Process	GO:0044419	interspecies interaction between organisms	GSMG0045988	Zc3hav1	zinc finger CCCH type, antiviral 1	78781	down	2.04097	2.79091e-13
Biological Process	GO:0044419	interspecies interaction between organisms	GSMG0049689	Trim6	tripartite motif-containing 6	94088	down	1.60332	0.00531811
Biological Process	GO:0044419	interspecies interaction between organisms	GSMG0042923	Oas1c	2'-5' oligoadenylate synthetase 1C	114643	down	3.01887	1.23293e-07
Biological Process	GO:0044419	interspecies interaction between organisms	GSMG0007988	Trim25	tripartite motif-containing 25	217069	down	2.87034	1.42466e-18
Biological Process	GO:0044419	interspecies interaction between organisms	GSMG0034828	Gbp7	guanylate binding protein 7	229900	down	37.2299	9.49669e-64
Biological Process	GO:0044419	interspecies interaction between organisms	GSMG0040953	Oasl1	2'-5' oligoadenylate synthetase-like 1	231655	down	13.077	6.04128e-19
Biological Process	GO:0044419	interspecies interaction between organisms	GSMG0042336	Gbp9	guanylate-binding protein 9	236573	down	7.02432	2.26229e-31
Biological Process	GO:0044419	interspecies interaction between organisms	GSMG0042921	Oas3	2'-5' oligoadenylate synthetase 3	246727	down	12.9219	0.0197426
Biological Process	GO:0044419	interspecies interaction between organisms	GSMG0042925	Oas1a	2'-5' oligoadenylate synthetase 1A	246730	down	6.33689	4.77327e-58
Biological Process	GO:0044419	interspecies interaction between organisms	GSMG0043163	Trim56	tripartite motif-containing 56	384309	down	2.11087	4.38355e-11
Biological Process	GO:0044419	interspecies interaction between organisms	GSMG0019778	Parp10	poly (ADP-ribose) polymerase family, member 10	671535	down	5.60626	9.20503e-45
Biological Process	GO:0044419	interspecies interaction between organisms	GSMG0039844	Isg15	ISG15 ubiquitin-like modifier	100038882	down	75.3646	3.03097e-27
Biological Process	GO:0035456	response to interferon-beta	GSMG0034830	Gbp2	guanylate binding protein 2	14469	down	24.2763	1.09123e-16
Biological Process	GO:0035456	response to interferon-beta	GSMG0009132	Irgm1	immunity-related GTPase family M member 1	15944	down	5.09766	3.08971e-22
Biological Process	GO:0035456	response to interferon-beta	GSMG0002792	Ifi203	interferon activated gene 203	15950	down	5.68321	1.18915e-39
Biological Process	GO:0035456	response to interferon-beta	GSMG0007284	Ifi47 // Olfr56	interferon gamma inducible protein 47 // olfactory receptor 56	15953	down	20.905	3.27396e-48
Biological Process	GO:0035456	response to interferon-beta	GSMG0027637	Ifit1	interferon-induced protein with tetratricopeptide repeats 1	15957	down	62.8461	2.6011e-28
Biological Process	GO:0035456	response to interferon-beta	GSMG0027634	Ifit3	interferon-induced protein with tetratricopeptide repeats 3	15959	down	81.12	8.80682e-175
Biological Process	GO:0035456	response to interferon-beta	GSMG0038501	Ifnb1	interferon beta 1, fibroblast	15977	down	136.433	6.92529e-10
Biological Process	GO:0035456	response to interferon-beta	GSMG0007425	Igtp	interferon gamma induced GTPase	16145	down	16.3015	1.27632e-137
Biological Process	GO:0035456	response to interferon-beta	GSMG0007378	Irf1	interferon regulatory factor 1	16362	down	2.84953	1.86103e-11
Biological Process	GO:0035456	response to interferon-beta	GSMG0059851	Trex1	three prime repair exonuclease 1	22040	down	5.46792	2.40163e-61
Biological Process	GO:0035456	response to interferon-beta	GSMG0034829	Gbp3	guanylate binding protein 3	55932	down	56.3839	2.32116e-136
Biological Process	GO:0035456	response to interferon-beta	GSMG0025921	Iigp1	interferon inducible GTPase 1	60440	down	40.4505	1.23413e-79
Biological Process	GO:0035456	response to interferon-beta	GSMG0052726	Ifitm3	interferon induced transmembrane protein 3	66141	down	11.1801	1.24241e-06
Biological Process	GO:0035456	response to interferon-beta	GSMG0055162	Bst2	bone marrow stromal cell antigen 2	69550	down	8.00537	6.42132e-107
Biological Process	GO:0035456	response to interferon-beta	GSMG0007143	Pnpt1	polyribonucleotide nucleotidyltransferase 1	71701	down	2.25201	2.77595e-14
Biological Process	GO:0035456	response to interferon-beta	GSMG0049689	Trim6	tripartite motif-containing 6	94088	down	1.60332	0.00531811
Biological Process	GO:0035456	response to interferon-beta	GSMG0028432	Ifit1bl2	interferon induced protein with tetratricopeptide repeats 1B like 2	112419	down	88.999	4.12279e-15
Biological Process	GO:0035456	response to interferon-beta	GSMG0054864	Tlr3	toll-like receptor 3	142980	down	5.5425	4.85501e-29
Biological Process	GO:0035456	response to interferon-beta	GSMG0002788	Ifi207	interferon activated gene 207	226691	down	3.93318	1.63674e-11
Biological Process	GO:0035456	response to interferon-beta	GSMG0025919	Gm4951	predicted gene 4951	240327	down	74.8257	1.37432e-76
Biological Process	GO:0035456	response to interferon-beta	GSMG0007685	Xaf1	XIAP associated factor 1	327959	down	12.7101	1.60394e-58
Biological Process	GO:0035456	response to interferon-beta	GSMG0002790	Ifi211	interferon activated gene 211	381308	down	3.83562	1.12096e-15
Biological Process	GO:0035456	response to interferon-beta	GSMG0027635	Ifit3b	interferon-induced protein with tetratricopeptide repeats 3B	667370	down	58.0829	3.95401e-183
Biological Process	GO:0035456	response to interferon-beta	GSMG0028431	Ifit1bl1	interferon induced protein with tetratricpeptide repeats 1B like 1	667373	down	70.4662	3.02445e-151
Biological Process	GO:0035456	response to interferon-beta	GSMG0002791	Mndal	myeloid nuclear differentiation antigen like	100040462	down	5.01279	1.91583e-28
Biological Process	GO:0002697	regulation of immune effector process	GSMG0030676	B2m	beta-2 microglobulin	12010	down	1.8093	3.15689e-10
Biological Process	GO:0002697	regulation of immune effector process	GSMG0035511	Cd1d1	CD1d1 antigen	12479	up	1.87635	0.0255763
Biological Process	GO:0002697	regulation of immune effector process	GSMG0024624	H2-K1	histocompatibility 2, K1, K region	14972	down	3.27611	3.67128e-24
Biological Process	GO:0002697	regulation of immune effector process	GSMG0023147	H2-Q10	histocompatibility 2, Q region locus 10	15007	down	2.78442	3.66798e-07
Biological Process	GO:0002697	regulation of immune effector process	GSMG0023138	H2-Q2	histocompatibility 2, Q region locus 2	15013	down	2.98525	1.66087e-10
Biological Process	GO:0002697	regulation of immune effector process	GSMG0023139	H2-Q4	histocompatibility 2, Q region locus 4	15015	down	3.55651	2.26999e-27
Biological Process	GO:0002697	regulation of immune effector process	GSMG0054286	Foxf1	forkhead box F1	15227	down	2.08836	0.00140545
Biological Process	GO:0002697	regulation of immune effector process	GSMG0038501	Ifnb1	interferon beta 1, fibroblast	15977	down	136.433	6.92529e-10
Biological Process	GO:0002697	regulation of immune effector process	GSMG0007378	Irf1	interferon regulatory factor 1	16362	down	2.84953	1.86103e-11
Biological Process	GO:0002697	regulation of immune effector process	GSMG0009653	Lgals9	lectin, galactose binding, soluble 9	16859	down	2.585	2.34225e-18
Biological Process	GO:0002697	regulation of immune effector process	GSMG0042337	Gbp4	guanylate binding protein 4	17472	down	11.8631	1.45753e-34
Biological Process	GO:0002697	regulation of immune effector process	GSMG0058839	Pml	promyelocytic leukemia	18854	down	2.27956	4.10595e-13
Biological Process	GO:0002697	regulation of immune effector process	GSMG0009720	Ccl5	chemokine (C-C motif) ligand 5	20304	down	74.7709	1.57404e-58
Biological Process	GO:0002697	regulation of immune effector process	GSMG0013175	Serpinb9	serine (or cysteine) peptidase inhibitor, clade B, member 9	20723	down	2.37361	1.24857e-07
Biological Process	GO:0002697	regulation of immune effector process	GSMG0023088	Tap1	transporter 1, ATP-binding cassette, sub-family B (MDR/TAP)	21354	down	9.14718	5.07352e-24
Biological Process	GO:0002697	regulation of immune effector process	GSMG0023090	Tap2	transporter 2, ATP-binding cassette, sub-family B (MDR/TAP)	21355	down	4.96335	1.27431e-14
Biological Process	GO:0002697	regulation of immune effector process	GSMG0059851	Trex1	three prime repair exonuclease 1	22040	down	5.46792	2.40163e-61
Biological Process	GO:0002697	regulation of immune effector process	GSMG0035478	Tlr2	toll-like receptor 2	24088	down	2.4206	5.29116e-09
Biological Process	GO:0002697	regulation of immune effector process	GSMG0011864	Rsad2	radical S-adenosyl methionine domain containing 2	58185	down	82.9094	4.14051e-10
Biological Process	GO:0002697	regulation of immune effector process	GSMG0055162	Bst2	bone marrow stromal cell antigen 2	69550	down	8.00537	6.42132e-107
Biological Process	GO:0002697	regulation of immune effector process	GSMG0045988	Zc3hav1	zinc finger CCCH type, antiviral 1	78781	down	2.04097	2.79091e-13
Biological Process	GO:0002697	regulation of immune effector process	GSMG0020835	Parp9	poly (ADP-ribose) polymerase family, member 9	80285	down	6.89743	1.44643e-62
Biological Process	GO:0002697	regulation of immune effector process	GSMG0010017	Dhx58	DEXH (Asp-Glu-X-His) box polypeptide 58	80861	down	33.3785	7.9317e-68
Biological Process	GO:0002697	regulation of immune effector process	GSMG0045556	Clec2d	C-type lectin domain family 2, member d	93694	down	1.59668	5.96383e-05
Biological Process	GO:0002697	regulation of immune effector process	GSMG0049689	Trim6	tripartite motif-containing 6	94088	down	1.60332	0.00531811
Biological Process	GO:0002697	regulation of immune effector process	GSMG0041795	Spon2	spondin 2, extracellular matrix protein	100689	up	1.51937	0.000930046
Biological Process	GO:0002697	regulation of immune effector process	GSMG0054864	Tlr3	toll-like receptor 3	142980	down	5.5425	4.85501e-29
Biological Process	GO:0002697	regulation of immune effector process	GSMG0021665	Dtx3l	deltex 3-like, E3 ubiquitin ligase	209200	down	6.13557	1.51147e-57
Biological Process	GO:0002697	regulation of immune effector process	GSMG0037910	Ddx58	DEAD/H box helicase 58	230073	down	6.12283	2.40943e-69
Biological Process	GO:0034341	response to interferon-gamma	GSMG0021366	Socs1	suppressor of cytokine signaling 1	12703	down	3.31327	2.51595e-12
Biological Process	GO:0034341	response to interferon-gamma	GSMG0034830	Gbp2	guanylate binding protein 2	14469	down	24.2763	1.09123e-16
Biological Process	GO:0034341	response to interferon-gamma	GSMG0009132	Irgm1	immunity-related GTPase family M member 1	15944	down	5.09766	3.08971e-22
Biological Process	GO:0034341	response to interferon-gamma	GSMG0007378	Irf1	interferon regulatory factor 1	16362	down	2.84953	1.86103e-11
Biological Process	GO:0034341	response to interferon-gamma	GSMG0042337	Gbp4	guanylate binding protein 4	17472	down	11.8631	1.45753e-34
Biological Process	GO:0034341	response to interferon-gamma	GSMG0028900	Mrc1	mannose receptor, C type 1	17533	up	1.71936	0.00148087
Biological Process	GO:0034341	response to interferon-gamma	GSMG0009720	Ccl5	chemokine (C-C motif) ligand 5	20304	down	74.7709	1.57404e-58
Biological Process	GO:0034341	response to interferon-gamma	GSMG0007872	Ccl7	chemokine (C-C motif) ligand 7	20306	down	1.96926	5.90184e-10
Biological Process	GO:0034341	response to interferon-gamma	GSMG0009721	Ccl9	chemokine (C-C motif) ligand 9	20308	up	2.31498	4.83219e-05
Biological Process	GO:0034341	response to interferon-gamma	GSMG0035478	Tlr2	toll-like receptor 2	24088	down	2.4206	5.29116e-09
Biological Process	GO:0034341	response to interferon-gamma	GSMG0034829	Gbp3	guanylate binding protein 3	55932	down	56.3839	2.32116e-136
Biological Process	GO:0034341	response to interferon-gamma	GSMG0031957	Nmi	N-myc (and STAT) interactor	64685	down	3.43302	7.26902e-07
Biological Process	GO:0034341	response to interferon-gamma	GSMG0052726	Ifitm3	interferon induced transmembrane protein 3	66141	down	11.1801	1.24241e-06
Biological Process	GO:0034341	response to interferon-gamma	GSMG0055162	Bst2	bone marrow stromal cell antigen 2	69550	down	8.00537	6.42132e-107
Biological Process	GO:0034341	response to interferon-gamma	GSMG0020835	Parp9	poly (ADP-ribose) polymerase family, member 9	80285	down	6.89743	1.44643e-62
Biological Process	GO:0034341	response to interferon-gamma	GSMG0054864	Tlr3	toll-like receptor 3	142980	down	5.5425	4.85501e-29
Biological Process	GO:0034341	response to interferon-gamma	GSMG0034826	Gbp5	guanylate binding protein 5	229898	down	1965.1	1.46827e-13
Biological Process	GO:0034341	response to interferon-gamma	GSMG0034828	Gbp7	guanylate binding protein 7	229900	down	37.2299	9.49669e-64
Biological Process	GO:0034341	response to interferon-gamma	GSMG0042336	Gbp9	guanylate-binding protein 9	236573	down	7.02432	2.26229e-31
Biological Process	GO:0034341	response to interferon-gamma	GSMG0021664	Parp14	poly (ADP-ribose) polymerase family, member 14	547253	down	15.8857	1.19791e-103
Biological Process	GO:0032606	type I interferon production	GSMG0007378	Irf1	interferon regulatory factor 1	16362	down	2.84953	1.86103e-11
Biological Process	GO:0032606	type I interferon production	GSMG0015981	Irf9	interferon regulatory factor 9	16391	down	2.86522	1.04351e-13
Biological Process	GO:0032606	type I interferon production	GSMG0042337	Gbp4	guanylate binding protein 4	17472	down	11.8631	1.45753e-34
Biological Process	GO:0032606	type I interferon production	GSMG0060015	Myd88	myeloid differentiation primary response gene 88	17874	down	1.58951	0.000110145
Biological Process	GO:0032606	type I interferon production	GSMG0059851	Trex1	three prime repair exonuclease 1	22040	down	5.46792	2.40163e-61
Biological Process	GO:0032606	type I interferon production	GSMG0035478	Tlr2	toll-like receptor 2	24088	down	2.4206	5.29116e-09
Biological Process	GO:0032606	type I interferon production	GSMG0052735	Irf7	interferon regulatory factor 7	54123	down	30.0004	1.23694e-101
Biological Process	GO:0032606	type I interferon production	GSMG0031957	Nmi	N-myc (and STAT) interactor	64685	down	3.43302	7.26902e-07
Biological Process	GO:0032606	type I interferon production	GSMG0032030	Ifih1	interferon induced with helicase C domain 1	71586	down	8.93061	7.26067e-87
Biological Process	GO:0032606	type I interferon production	GSMG0007851	Rnf135	ring finger protein 135	71956	down	2.45095	8.2112e-10
Biological Process	GO:0032606	type I interferon production	GSMG0045988	Zc3hav1	zinc finger CCCH type, antiviral 1	78781	down	2.04097	2.79091e-13
Biological Process	GO:0032606	type I interferon production	GSMG0010017	Dhx58	DEXH (Asp-Glu-X-His) box polypeptide 58	80861	down	33.3785	7.9317e-68
Biological Process	GO:0032606	type I interferon production	GSMG0054864	Tlr3	toll-like receptor 3	142980	down	5.5425	4.85501e-29
Biological Process	GO:0032606	type I interferon production	GSMG0037910	Ddx58	DEAD/H box helicase 58	230073	down	6.12283	2.40943e-69
Biological Process	GO:0032606	type I interferon production	GSMG0043163	Trim56	tripartite motif-containing 56	384309	down	2.11087	4.38355e-11
Biological Process	GO:0031349	positive regulation of defense response	GSMG0009132	Irgm1	immunity-related GTPase family M member 1	15944	down	5.09766	3.08971e-22
Biological Process	GO:0031349	positive regulation of defense response	GSMG0002792	Ifi203	interferon activated gene 203	15950	down	5.68321	1.18915e-39
Biological Process	GO:0031349	positive regulation of defense response	GSMG0007378	Irf1	interferon regulatory factor 1	16362	down	2.84953	1.86103e-11
Biological Process	GO:0031349	positive regulation of defense response	GSMG0009653	Lgals9	lectin, galactose binding, soluble 9	16859	down	2.585	2.34225e-18
Biological Process	GO:0031349	positive regulation of defense response	GSMG0060015	Myd88	myeloid differentiation primary response gene 88	17874	down	1.58951	0.000110145
Biological Process	GO:0031349	positive regulation of defense response	GSMG0052214	Trim30a	tripartite motif-containing 30A	20128	down	10.5957	6.97754e-55
Biological Process	GO:0031349	positive regulation of defense response	GSMG0009720	Ccl5	chemokine (C-C motif) ligand 5	20304	down	74.7709	1.57404e-58
Biological Process	GO:0031349	positive regulation of defense response	GSMG0035478	Tlr2	toll-like receptor 2	24088	down	2.4206	5.29116e-09
Biological Process	GO:0031349	positive regulation of defense response	GSMG0052735	Irf7	interferon regulatory factor 7	54123	down	30.0004	1.23694e-101
Biological Process	GO:0031349	positive regulation of defense response	GSMG0011864	Rsad2	radical S-adenosyl methionine domain containing 2	58185	down	82.9094	4.14051e-10
Biological Process	GO:0031349	positive regulation of defense response	GSMG0033489	Zbp1	Z-DNA binding protein 1	58203	down	58.4941	1.60884e-27
Biological Process	GO:0031349	positive regulation of defense response	GSMG0032030	Ifih1	interferon induced with helicase C domain 1	71586	down	8.93061	7.26067e-87
Biological Process	GO:0031349	positive regulation of defense response	GSMG0045988	Zc3hav1	zinc finger CCCH type, antiviral 1	78781	down	2.04097	2.79091e-13
Biological Process	GO:0031349	positive regulation of defense response	GSMG0020835	Parp9	poly (ADP-ribose) polymerase family, member 9	80285	down	6.89743	1.44643e-62
Biological Process	GO:0031349	positive regulation of defense response	GSMG0010017	Dhx58	DEXH (Asp-Glu-X-His) box polypeptide 58	80861	down	33.3785	7.9317e-68
Biological Process	GO:0031349	positive regulation of defense response	GSMG0049689	Trim6	tripartite motif-containing 6	94088	down	1.60332	0.00531811
Biological Process	GO:0031349	positive regulation of defense response	GSMG0054864	Tlr3	toll-like receptor 3	142980	down	5.5425	4.85501e-29
Biological Process	GO:0031349	positive regulation of defense response	GSMG0002788	Ifi207	interferon activated gene 207	226691	down	3.93318	1.63674e-11
Biological Process	GO:0031349	positive regulation of defense response	GSMG0034826	Gbp5	guanylate binding protein 5	229898	down	1965.1	1.46827e-13
Biological Process	GO:0031349	positive regulation of defense response	GSMG0037910	Ddx58	DEAD/H box helicase 58	230073	down	6.12283	2.40943e-69
Biological Process	GO:0031349	positive regulation of defense response	GSMG0052211	Trim12c // Trim5	tripartite motif-containing 12C // tripartite motif-containing 5	319236	down	4.151	2.90027e-34
Biological Process	GO:0031349	positive regulation of defense response	GSMG0002790	Ifi211	interferon activated gene 211	381308	down	3.83562	1.12096e-15
Biological Process	GO:0031349	positive regulation of defense response	GSMG0052211	Trim12c // Trim5	tripartite motif-containing 12C // tripartite motif-containing 5	667823	down	4.151	2.90027e-34
Biological Process	GO:0031349	positive regulation of defense response	GSMG0002791	Mndal	myeloid nuclear differentiation antigen like	100040462	down	5.01279	1.91583e-28
Biological Process	GO:0060759	regulation of response to cytokine stimulus	GSMG0055896	Casp4	caspase 4, apoptosis-related cysteine peptidase	12363	down	2.32187	0.000491841
Biological Process	GO:0060759	regulation of response to cytokine stimulus	GSMG0021366	Socs1	suppressor of cytokine signaling 1	12703	down	3.31327	2.51595e-12
Biological Process	GO:0060759	regulation of response to cytokine stimulus	GSMG0009132	Irgm1	immunity-related GTPase family M member 1	15944	down	5.09766	3.08971e-22
Biological Process	GO:0060759	regulation of response to cytokine stimulus	GSMG0009720	Ccl5	chemokine (C-C motif) ligand 5	20304	down	74.7709	1.57404e-58
Biological Process	GO:0060759	regulation of response to cytokine stimulus	GSMG0059851	Trex1	three prime repair exonuclease 1	22040	down	5.46792	2.40163e-61
Biological Process	GO:0060759	regulation of response to cytokine stimulus	GSMG0035478	Tlr2	toll-like receptor 2	24088	down	2.4206	5.29116e-09
Biological Process	GO:0060759	regulation of response to cytokine stimulus	GSMG0052735	Irf7	interferon regulatory factor 7	54123	down	30.0004	1.23694e-101
Biological Process	GO:0060759	regulation of response to cytokine stimulus	GSMG0033292	Samhd1	SAM domain and HD domain, 1	56045	down	2.69466	6.15929e-13
Biological Process	GO:0060759	regulation of response to cytokine stimulus	GSMG0034254	Adar	adenosine deaminase, RNA-specific	56417	down	3.43784	3.20506e-27
Biological Process	GO:0060759	regulation of response to cytokine stimulus	GSMG0033489	Zbp1	Z-DNA binding protein 1	58203	down	58.4941	1.60884e-27
Biological Process	GO:0060759	regulation of response to cytokine stimulus	GSMG0032030	Ifih1	interferon induced with helicase C domain 1	71586	down	8.93061	7.26067e-87
Biological Process	GO:0060759	regulation of response to cytokine stimulus	GSMG0020835	Parp9	poly (ADP-ribose) polymerase family, member 9	80285	down	6.89743	1.44643e-62
Biological Process	GO:0060759	regulation of response to cytokine stimulus	GSMG0049689	Trim6	tripartite motif-containing 6	94088	down	1.60332	0.00531811
Biological Process	GO:0060759	regulation of response to cytokine stimulus	GSMG0037910	Ddx58	DEAD/H box helicase 58	230073	down	6.12283	2.40943e-69
Biological Process	GO:0060759	regulation of response to cytokine stimulus	GSMG0021664	Parp14	poly (ADP-ribose) polymerase family, member 14	547253	down	15.8857	1.19791e-103
Molecular Function	GO:0003725	double-stranded RNA binding	GSMG0025299	Eif2ak2	eukaryotic translation initiation factor 2-alpha kinase 2	19106	down	4.34614	1.9056e-46
Molecular Function	GO:0003725	double-stranded RNA binding	GSMG0041048	Oas1b	2'-5' oligoadenylate synthetase 1B	23961	down	14.1163	0.000140903
Molecular Function	GO:0003725	double-stranded RNA binding	GSMG0040951	Oasl2	2'-5' oligoadenylate synthetase-like 2	23962	down	51.0801	5.83478e-107
Molecular Function	GO:0003725	double-stranded RNA binding	GSMG0032164	Prkra	protein kinase, interferon inducible double stranded RNA dependent activator	23992	up	1.71162	9.43273e-05
Molecular Function	GO:0003725	double-stranded RNA binding	GSMG0034254	Adar	adenosine deaminase, RNA-specific	56417	down	3.43784	3.20506e-27
Molecular Function	GO:0003725	double-stranded RNA binding	GSMG0032030	Ifih1	interferon induced with helicase C domain 1	71586	down	8.93061	7.26067e-87
Molecular Function	GO:0003725	double-stranded RNA binding	GSMG0010017	Dhx58	DEXH (Asp-Glu-X-His) box polypeptide 58	80861	down	33.3785	7.9317e-68
Molecular Function	GO:0003725	double-stranded RNA binding	GSMG0042923	Oas1c	2'-5' oligoadenylate synthetase 1C	114643	down	3.01887	1.23293e-07
Molecular Function	GO:0003725	double-stranded RNA binding	GSMG0054864	Tlr3	toll-like receptor 3	142980	down	5.5425	4.85501e-29
Molecular Function	GO:0003725	double-stranded RNA binding	GSMG0037910	Ddx58	DEAD/H box helicase 58	230073	down	6.12283	2.40943e-69
Molecular Function	GO:0003725	double-stranded RNA binding	GSMG0040953	Oasl1	2'-5' oligoadenylate synthetase-like 1	231655	down	13.077	6.04128e-19
Molecular Function	GO:0003725	double-stranded RNA binding	GSMG0042921	Oas3	2'-5' oligoadenylate synthetase 3	246727	down	12.9219	0.0197426
Molecular Function	GO:0003725	double-stranded RNA binding	GSMG0042920	Oas2	2'-5' oligoadenylate synthetase 2	246728	down	11.9381	2.59675e-48
Molecular Function	GO:0003725	double-stranded RNA binding	GSMG0042925	Oas1a	2'-5' oligoadenylate synthetase 1A	246730	down	6.33689	4.77327e-58
Biological Process	GO:0002443	leukocyte mediated immunity	GSMG0030676	B2m	beta-2 microglobulin	12010	down	1.8093	3.15689e-10
Biological Process	GO:0002443	leukocyte mediated immunity	GSMG0035511	Cd1d1	CD1d1 antigen	12479	up	1.87635	0.0255763
Biological Process	GO:0002443	leukocyte mediated immunity	GSMG0024624	H2-K1	histocompatibility 2, K1, K region	14972	down	3.27611	3.67128e-24
Biological Process	GO:0002443	leukocyte mediated immunity	GSMG0023147	H2-Q10	histocompatibility 2, Q region locus 10	15007	down	2.78442	3.66798e-07
Biological Process	GO:0002443	leukocyte mediated immunity	GSMG0023138	H2-Q2	histocompatibility 2, Q region locus 2	15013	down	2.98525	1.66087e-10
Biological Process	GO:0002443	leukocyte mediated immunity	GSMG0023139	H2-Q4	histocompatibility 2, Q region locus 4	15015	down	3.55651	2.26999e-27
Biological Process	GO:0002443	leukocyte mediated immunity	GSMG0054286	Foxf1	forkhead box F1	15227	down	2.08836	0.00140545
Biological Process	GO:0002443	leukocyte mediated immunity	GSMG0038501	Ifnb1	interferon beta 1, fibroblast	15977	down	136.433	6.92529e-10
Biological Process	GO:0002443	leukocyte mediated immunity	GSMG0009653	Lgals9	lectin, galactose binding, soluble 9	16859	down	2.585	2.34225e-18
Biological Process	GO:0002443	leukocyte mediated immunity	GSMG0060015	Myd88	myeloid differentiation primary response gene 88	17874	down	1.58951	0.000110145
Biological Process	GO:0002443	leukocyte mediated immunity	GSMG0013175	Serpinb9	serine (or cysteine) peptidase inhibitor, clade B, member 9	20723	down	2.37361	1.24857e-07
Biological Process	GO:0002443	leukocyte mediated immunity	GSMG0023088	Tap1	transporter 1, ATP-binding cassette, sub-family B (MDR/TAP)	21354	down	9.14718	5.07352e-24
Biological Process	GO:0002443	leukocyte mediated immunity	GSMG0023090	Tap2	transporter 2, ATP-binding cassette, sub-family B (MDR/TAP)	21355	down	4.96335	1.27431e-14
Biological Process	GO:0002443	leukocyte mediated immunity	GSMG0059851	Trex1	three prime repair exonuclease 1	22040	down	5.46792	2.40163e-61
Biological Process	GO:0002443	leukocyte mediated immunity	GSMG0035478	Tlr2	toll-like receptor 2	24088	down	2.4206	5.29116e-09
Biological Process	GO:0002443	leukocyte mediated immunity	GSMG0052735	Irf7	interferon regulatory factor 7	54123	down	30.0004	1.23694e-101
Biological Process	GO:0002443	leukocyte mediated immunity	GSMG0011864	Rsad2	radical S-adenosyl methionine domain containing 2	58185	down	82.9094	4.14051e-10
Biological Process	GO:0002443	leukocyte mediated immunity	GSMG0022987	Rnf8 // Cmtr1 // Gm28043	ring finger protein 8 // cap methyltransferase 1 // predicted gene, 28043	58230	down	2.0695	1.29795e-14
Biological Process	GO:0002443	leukocyte mediated immunity	GSMG0055162	Bst2	bone marrow stromal cell antigen 2	69550	down	8.00537	6.42132e-107
Biological Process	GO:0002443	leukocyte mediated immunity	GSMG0045556	Clec2d	C-type lectin domain family 2, member d	93694	down	1.59668	5.96383e-05
Biological Process	GO:0002443	leukocyte mediated immunity	GSMG0041795	Spon2	spondin 2, extracellular matrix protein	100689	up	1.51937	0.000930046
Biological Process	GO:0002443	leukocyte mediated immunity	GSMG0054864	Tlr3	toll-like receptor 3	142980	down	5.5425	4.85501e-29
Biological Process	GO:0002443	leukocyte mediated immunity	GSMG0037910	Ddx58	DEAD/H box helicase 58	230073	down	6.12283	2.40943e-69
Biological Process	GO:0002683	negative regulation of immune system process	GSMG0058360	Atm	ataxia telangiectasia mutated	11920	down	1.62208	0.000156851
Biological Process	GO:0002683	negative regulation of immune system process	GSMG0038520	Cdkn2a	cyclin dependent kinase inhibitor 2A	12578	up	1.53447	0.002352
Biological Process	GO:0002683	negative regulation of immune system process	GSMG0021366	Socs1	suppressor of cytokine signaling 1	12703	down	3.31327	2.51595e-12
Biological Process	GO:0002683	negative regulation of immune system process	GSMG0016242	Elf1	E74-like factor 1	13709	down	1.52083	1.11976e-05
Biological Process	GO:0002683	negative regulation of immune system process	GSMG0054286	Foxf1	forkhead box F1	15227	down	2.08836	0.00140545
Biological Process	GO:0002683	negative regulation of immune system process	GSMG0038501	Ifnb1	interferon beta 1, fibroblast	15977	down	136.433	6.92529e-10
Biological Process	GO:0002683	negative regulation of immune system process	GSMG0007378	Irf1	interferon regulatory factor 1	16362	down	2.84953	1.86103e-11
Biological Process	GO:0002683	negative regulation of immune system process	GSMG0009653	Lgals9	lectin, galactose binding, soluble 9	16859	down	2.585	2.34225e-18
Biological Process	GO:0002683	negative regulation of immune system process	GSMG0024103	Dusp1	dual specificity phosphatase 1	19252	down	1.50735	0.0480111
Biological Process	GO:0002683	negative regulation of immune system process	GSMG0052214	Trim30a	tripartite motif-containing 30A	20128	down	10.5957	6.97754e-55
Biological Process	GO:0002683	negative regulation of immune system process	GSMG0013175	Serpinb9	serine (or cysteine) peptidase inhibitor, clade B, member 9	20723	down	2.37361	1.24857e-07
Biological Process	GO:0002683	negative regulation of immune system process	GSMG0023088	Tap1	transporter 1, ATP-binding cassette, sub-family B (MDR/TAP)	21354	down	9.14718	5.07352e-24
Biological Process	GO:0002683	negative regulation of immune system process	GSMG0023090	Tap2	transporter 2, ATP-binding cassette, sub-family B (MDR/TAP)	21355	down	4.96335	1.27431e-14
Biological Process	GO:0002683	negative regulation of immune system process	GSMG0059851	Trex1	three prime repair exonuclease 1	22040	down	5.46792	2.40163e-61
Biological Process	GO:0002683	negative regulation of immune system process	GSMG0050746	Zfp36	zinc finger protein 36	22695	down	1.57442	1.55348e-05
Biological Process	GO:0002683	negative regulation of immune system process	GSMG0033292	Samhd1	SAM domain and HD domain, 1	56045	down	2.69466	6.15929e-13
Biological Process	GO:0002683	negative regulation of immune system process	GSMG0034254	Adar	adenosine deaminase, RNA-specific	56417	down	3.43784	3.20506e-27
Biological Process	GO:0002683	negative regulation of immune system process	GSMG0027589	Cd274	CD274 antigen	60533	down	6.63713	6.46882e-17
Biological Process	GO:0002683	negative regulation of immune system process	GSMG0031957	Nmi	N-myc (and STAT) interactor	64685	down	3.43302	7.26902e-07
Biological Process	GO:0002683	negative regulation of immune system process	GSMG0055162	Bst2	bone marrow stromal cell antigen 2	69550	down	8.00537	6.42132e-107
Biological Process	GO:0002683	negative regulation of immune system process	GSMG0010017	Dhx58	DEXH (Asp-Glu-X-His) box polypeptide 58	80861	down	33.3785	7.9317e-68
Biological Process	GO:0002683	negative regulation of immune system process	GSMG0045556	Clec2d	C-type lectin domain family 2, member d	93694	down	1.59668	5.96383e-05
Biological Process	GO:0002683	negative regulation of immune system process	GSMG0042930	Trafd1	TRAF type zinc finger domain containing 1	231712	down	1.82218	0.000705218
Biological Process	GO:0002683	negative regulation of immune system process	GSMG0021664	Parp14	poly (ADP-ribose) polymerase family, member 14	547253	down	15.8857	1.19791e-103
Biological Process	GO:0019221	cytokine-mediated signaling pathway	GSMG0055896	Casp4	caspase 4, apoptosis-related cysteine peptidase	12363	down	2.32187	0.000491841
Biological Process	GO:0019221	cytokine-mediated signaling pathway	GSMG0021366	Socs1	suppressor of cytokine signaling 1	12703	down	3.31327	2.51595e-12
Biological Process	GO:0019221	cytokine-mediated signaling pathway	GSMG0009132	Irgm1	immunity-related GTPase family M member 1	15944	down	5.09766	3.08971e-22
Biological Process	GO:0019221	cytokine-mediated signaling pathway	GSMG0042232	Cxcl10	chemokine (C-X-C motif) ligand 10	15945	down	108.096	3.07596e-32
Biological Process	GO:0019221	cytokine-mediated signaling pathway	GSMG0038501	Ifnb1	interferon beta 1, fibroblast	15977	down	136.433	6.92529e-10
Biological Process	GO:0019221	cytokine-mediated signaling pathway	GSMG0007378	Irf1	interferon regulatory factor 1	16362	down	2.84953	1.86103e-11
Biological Process	GO:0019221	cytokine-mediated signaling pathway	GSMG0060015	Myd88	myeloid differentiation primary response gene 88	17874	down	1.58951	0.000110145
Biological Process	GO:0019221	cytokine-mediated signaling pathway	GSMG0009720	Ccl5	chemokine (C-C motif) ligand 5	20304	down	74.7709	1.57404e-58
Biological Process	GO:0019221	cytokine-mediated signaling pathway	GSMG0007872	Ccl7	chemokine (C-C motif) ligand 7	20306	down	1.96926	5.90184e-10
Biological Process	GO:0019221	cytokine-mediated signaling pathway	GSMG0009721	Ccl9	chemokine (C-C motif) ligand 9	20308	up	2.31498	4.83219e-05
Biological Process	GO:0019221	cytokine-mediated signaling pathway	GSMG0059851	Trex1	three prime repair exonuclease 1	22040	down	5.46792	2.40163e-61
Biological Process	GO:0019221	cytokine-mediated signaling pathway	GSMG0052735	Irf7	interferon regulatory factor 7	54123	down	30.0004	1.23694e-101
Biological Process	GO:0019221	cytokine-mediated signaling pathway	GSMG0033292	Samhd1	SAM domain and HD domain, 1	56045	down	2.69466	6.15929e-13
Biological Process	GO:0019221	cytokine-mediated signaling pathway	GSMG0034254	Adar	adenosine deaminase, RNA-specific	56417	down	3.43784	3.20506e-27
Biological Process	GO:0019221	cytokine-mediated signaling pathway	GSMG0033489	Zbp1	Z-DNA binding protein 1	58203	down	58.4941	1.60884e-27
Biological Process	GO:0019221	cytokine-mediated signaling pathway	GSMG0025921	Iigp1	interferon inducible GTPase 1	60440	down	40.4505	1.23413e-79
Biological Process	GO:0019221	cytokine-mediated signaling pathway	GSMG0031957	Nmi	N-myc (and STAT) interactor	64685	down	3.43302	7.26902e-07
Biological Process	GO:0019221	cytokine-mediated signaling pathway	GSMG0052726	Ifitm3	interferon induced transmembrane protein 3	66141	down	11.1801	1.24241e-06
Biological Process	GO:0019221	cytokine-mediated signaling pathway	GSMG0020835	Parp9	poly (ADP-ribose) polymerase family, member 9	80285	down	6.89743	1.44643e-62
Biological Process	GO:0019221	cytokine-mediated signaling pathway	GSMG0049689	Trim6	tripartite motif-containing 6	94088	down	1.60332	0.00531811
Biological Process	GO:0019221	cytokine-mediated signaling pathway	GSMG0042920	Oas2	2'-5' oligoadenylate synthetase 2	246728	down	11.9381	2.59675e-48
Biological Process	GO:0019221	cytokine-mediated signaling pathway	GSMG0021664	Parp14	poly (ADP-ribose) polymerase family, member 14	547253	down	15.8857	1.19791e-103
Biological Process	GO:0035455	response to interferon-alpha	GSMG0027637	Ifit1	interferon-induced protein with tetratricopeptide repeats 1	15957	down	62.8461	2.6011e-28
Biological Process	GO:0035455	response to interferon-alpha	GSMG0027633	Ifit2	interferon-induced protein with tetratricopeptide repeats 2	15958	down	13.8684	2.55097e-51
Biological Process	GO:0035455	response to interferon-alpha	GSMG0027634	Ifit3	interferon-induced protein with tetratricopeptide repeats 3	15959	down	81.12	8.80682e-175
Biological Process	GO:0035455	response to interferon-alpha	GSMG0025299	Eif2ak2	eukaryotic translation initiation factor 2-alpha kinase 2	19106	down	4.34614	1.9056e-46
Biological Process	GO:0035455	response to interferon-alpha	GSMG0034254	Adar	adenosine deaminase, RNA-specific	56417	down	3.43784	3.20506e-27
Biological Process	GO:0035455	response to interferon-alpha	GSMG0052726	Ifitm3	interferon induced transmembrane protein 3	66141	down	11.1801	1.24241e-06
Biological Process	GO:0035455	response to interferon-alpha	GSMG0055162	Bst2	bone marrow stromal cell antigen 2	69550	down	8.00537	6.42132e-107
Biological Process	GO:0035455	response to interferon-alpha	GSMG0027635	Ifit3b	interferon-induced protein with tetratricopeptide repeats 3B	667370	down	58.0829	3.95401e-183
Biological Process	GO:0002253	activation of immune response	GSMG0016242	Elf1	E74-like factor 1	13709	down	1.52083	1.11976e-05
Biological Process	GO:0002253	activation of immune response	GSMG0002792	Ifi203	interferon activated gene 203	15950	down	5.68321	1.18915e-39
Biological Process	GO:0002253	activation of immune response	GSMG0007378	Irf1	interferon regulatory factor 1	16362	down	2.84953	1.86103e-11
Biological Process	GO:0002253	activation of immune response	GSMG0009653	Lgals9	lectin, galactose binding, soluble 9	16859	down	2.585	2.34225e-18
Biological Process	GO:0002253	activation of immune response	GSMG0060015	Myd88	myeloid differentiation primary response gene 88	17874	down	1.58951	0.000110145
Biological Process	GO:0002253	activation of immune response	GSMG0052214	Trim30a	tripartite motif-containing 30A	20128	down	10.5957	6.97754e-55
Biological Process	GO:0002253	activation of immune response	GSMG0059851	Trex1	three prime repair exonuclease 1	22040	down	5.46792	2.40163e-61
Biological Process	GO:0002253	activation of immune response	GSMG0035478	Tlr2	toll-like receptor 2	24088	down	2.4206	5.29116e-09
Biological Process	GO:0002253	activation of immune response	GSMG0052735	Irf7	interferon regulatory factor 7	54123	down	30.0004	1.23694e-101
Biological Process	GO:0002253	activation of immune response	GSMG0011864	Rsad2	radical S-adenosyl methionine domain containing 2	58185	down	82.9094	4.14051e-10
Biological Process	GO:0002253	activation of immune response	GSMG0032030	Ifih1	interferon induced with helicase C domain 1	71586	down	8.93061	7.26067e-87
Biological Process	GO:0002253	activation of immune response	GSMG0045988	Zc3hav1	zinc finger CCCH type, antiviral 1	78781	down	2.04097	2.79091e-13
Biological Process	GO:0002253	activation of immune response	GSMG0010017	Dhx58	DEXH (Asp-Glu-X-His) box polypeptide 58	80861	down	33.3785	7.9317e-68
Biological Process	GO:0002253	activation of immune response	GSMG0054864	Tlr3	toll-like receptor 3	142980	down	5.5425	4.85501e-29
Biological Process	GO:0002253	activation of immune response	GSMG0002788	Ifi207	interferon activated gene 207	226691	down	3.93318	1.63674e-11
Biological Process	GO:0002253	activation of immune response	GSMG0037910	Ddx58	DEAD/H box helicase 58	230073	down	6.12283	2.40943e-69
Biological Process	GO:0002253	activation of immune response	GSMG0015980	Rnf31	ring finger protein 31	268749	down	1.97863	8.68015e-10
Biological Process	GO:0002253	activation of immune response	GSMG0052211	Trim12c // Trim5	tripartite motif-containing 12C // tripartite motif-containing 5	319236	down	4.151	2.90027e-34
Biological Process	GO:0002253	activation of immune response	GSMG0002790	Ifi211	interferon activated gene 211	381308	down	3.83562	1.12096e-15
Biological Process	GO:0002253	activation of immune response	GSMG0052211	Trim12c // Trim5	tripartite motif-containing 12C // tripartite motif-containing 5	667823	down	4.151	2.90027e-34
Biological Process	GO:0002253	activation of immune response	GSMG0002791	Mndal	myeloid nuclear differentiation antigen like	100040462	down	5.01279	1.91583e-28
Biological Process	GO:0019882	antigen processing and presentation	GSMG0030676	B2m	beta-2 microglobulin	12010	down	1.8093	3.15689e-10
Biological Process	GO:0019882	antigen processing and presentation	GSMG0035511	Cd1d1	CD1d1 antigen	12479	up	1.87635	0.0255763
Biological Process	GO:0019882	antigen processing and presentation	GSMG0024624	H2-K1	histocompatibility 2, K1, K region	14972	down	3.27611	3.67128e-24
Biological Process	GO:0019882	antigen processing and presentation	GSMG0023147	H2-Q10	histocompatibility 2, Q region locus 10	15007	down	2.78442	3.66798e-07
Biological Process	GO:0019882	antigen processing and presentation	GSMG0023138	H2-Q2	histocompatibility 2, Q region locus 2	15013	down	2.98525	1.66087e-10
Biological Process	GO:0019882	antigen processing and presentation	GSMG0023139	H2-Q4	histocompatibility 2, Q region locus 4	15015	down	3.55651	2.26999e-27
Biological Process	GO:0019882	antigen processing and presentation	GSMG0015979	Psme1	proteasome (prosome, macropain) activator subunit 1 (PA28 alpha)	19186	down	1.5834	3.63655e-06
Biological Process	GO:0019882	antigen processing and presentation	GSMG0017243	Psme2	proteasome (prosome, macropain) activator subunit 2 (PA28 beta)	19188	down	2.25505	5.60324e-09
Biological Process	GO:0019882	antigen processing and presentation	GSMG0023088	Tap1	transporter 1, ATP-binding cassette, sub-family B (MDR/TAP)	21354	down	9.14718	5.07352e-24
Biological Process	GO:0019882	antigen processing and presentation	GSMG0023090	Tap2	transporter 2, ATP-binding cassette, sub-family B (MDR/TAP)	21355	down	4.96335	1.27431e-14
Biological Process	GO:0019882	antigen processing and presentation	GSMG0023077	Tapbp	TAP binding protein	21356	down	3.19056	7.58616e-14
Biological Process	GO:0019882	antigen processing and presentation	GSMG0059851	Trex1	three prime repair exonuclease 1	22040	down	5.46792	2.40163e-61
Biological Process	GO:0019882	antigen processing and presentation	GSMG0013595	Erap1	endoplasmic reticulum aminopeptidase 1	80898	down	2.10003	2.3686e-06
Biological Process	GO:0031348	negative regulation of defense response	GSMG0050588	Apoe	apolipoprotein E	11816	down	1.52686	0.0145473
Biological Process	GO:0031348	negative regulation of defense response	GSMG0054286	Foxf1	forkhead box F1	15227	down	2.08836	0.00140545
Biological Process	GO:0031348	negative regulation of defense response	GSMG0009653	Lgals9	lectin, galactose binding, soluble 9	16859	down	2.585	2.34225e-18
Biological Process	GO:0031348	negative regulation of defense response	GSMG0013175	Serpinb9	serine (or cysteine) peptidase inhibitor, clade B, member 9	20723	down	2.37361	1.24857e-07
Biological Process	GO:0031348	negative regulation of defense response	GSMG0023088	Tap1	transporter 1, ATP-binding cassette, sub-family B (MDR/TAP)	21354	down	9.14718	5.07352e-24
Biological Process	GO:0031348	negative regulation of defense response	GSMG0023090	Tap2	transporter 2, ATP-binding cassette, sub-family B (MDR/TAP)	21355	down	4.96335	1.27431e-14
Biological Process	GO:0031348	negative regulation of defense response	GSMG0059851	Trex1	three prime repair exonuclease 1	22040	down	5.46792	2.40163e-61
Biological Process	GO:0031348	negative regulation of defense response	GSMG0050746	Zfp36	zinc finger protein 36	22695	down	1.57442	1.55348e-05
Biological Process	GO:0031348	negative regulation of defense response	GSMG0033292	Samhd1	SAM domain and HD domain, 1	56045	down	2.69466	6.15929e-13
Biological Process	GO:0031348	negative regulation of defense response	GSMG0034254	Adar	adenosine deaminase, RNA-specific	56417	down	3.43784	3.20506e-27
Biological Process	GO:0031348	negative regulation of defense response	GSMG0031957	Nmi	N-myc (and STAT) interactor	64685	down	3.43302	7.26902e-07
Biological Process	GO:0031348	negative regulation of defense response	GSMG0010017	Dhx58	DEXH (Asp-Glu-X-His) box polypeptide 58	80861	down	33.3785	7.9317e-68
Biological Process	GO:0031348	negative regulation of defense response	GSMG0045556	Clec2d	C-type lectin domain family 2, member d	93694	down	1.59668	5.96383e-05
Biological Process	GO:0031348	negative regulation of defense response	GSMG0042930	Trafd1	TRAF type zinc finger domain containing 1	231712	down	1.82218	0.000705218
Biological Process	GO:0031348	negative regulation of defense response	GSMG0021664	Parp14	poly (ADP-ribose) polymerase family, member 14	547253	down	15.8857	1.19791e-103
Biological Process	GO:0002831	regulation of response to biotic stimulus	GSMG0009653	Lgals9	lectin, galactose binding, soluble 9	16859	down	2.585	2.34225e-18
Biological Process	GO:0002831	regulation of response to biotic stimulus	GSMG0042337	Gbp4	guanylate binding protein 4	17472	down	11.8631	1.45753e-34
Biological Process	GO:0002831	regulation of response to biotic stimulus	GSMG0058839	Pml	promyelocytic leukemia	18854	down	2.27956	4.10595e-13
Biological Process	GO:0002831	regulation of response to biotic stimulus	GSMG0009720	Ccl5	chemokine (C-C motif) ligand 5	20304	down	74.7709	1.57404e-58
Biological Process	GO:0002831	regulation of response to biotic stimulus	GSMG0035478	Tlr2	toll-like receptor 2	24088	down	2.4206	5.29116e-09
Biological Process	GO:0002831	regulation of response to biotic stimulus	GSMG0027589	Cd274	CD274 antigen	60533	down	6.63713	6.46882e-17
Biological Process	GO:0002831	regulation of response to biotic stimulus	GSMG0045988	Zc3hav1	zinc finger CCCH type, antiviral 1	78781	down	2.04097	2.79091e-13
Biological Process	GO:0002831	regulation of response to biotic stimulus	GSMG0020835	Parp9	poly (ADP-ribose) polymerase family, member 9	80285	down	6.89743	1.44643e-62
Biological Process	GO:0002831	regulation of response to biotic stimulus	GSMG0010017	Dhx58	DEXH (Asp-Glu-X-His) box polypeptide 58	80861	down	33.3785	7.9317e-68
Biological Process	GO:0002831	regulation of response to biotic stimulus	GSMG0049689	Trim6	tripartite motif-containing 6	94088	down	1.60332	0.00531811
Biological Process	GO:0002831	regulation of response to biotic stimulus	GSMG0021665	Dtx3l	deltex 3-like, E3 ubiquitin ligase	209200	down	6.13557	1.51147e-57
Biological Process	GO:0002831	regulation of response to biotic stimulus	GSMG0037910	Ddx58	DEAD/H box helicase 58	230073	down	6.12283	2.40943e-69
Biological Process	GO:0032069	regulation of nuclease activity	GSMG0041048	Oas1b	2'-5' oligoadenylate synthetase 1B	23961	down	14.1163	0.000140903
Biological Process	GO:0032069	regulation of nuclease activity	GSMG0040951	Oasl2	2'-5' oligoadenylate synthetase-like 2	23962	down	51.0801	5.83478e-107
Biological Process	GO:0032069	regulation of nuclease activity	GSMG0042923	Oas1c	2'-5' oligoadenylate synthetase 1C	114643	down	3.01887	1.23293e-07
Biological Process	GO:0032069	regulation of nuclease activity	GSMG0040953	Oasl1	2'-5' oligoadenylate synthetase-like 1	231655	down	13.077	6.04128e-19
Biological Process	GO:0032069	regulation of nuclease activity	GSMG0042921	Oas3	2'-5' oligoadenylate synthetase 3	246727	down	12.9219	0.0197426
Biological Process	GO:0032069	regulation of nuclease activity	GSMG0042920	Oas2	2'-5' oligoadenylate synthetase 2	246728	down	11.9381	2.59675e-48
Biological Process	GO:0032069	regulation of nuclease activity	GSMG0042925	Oas1a	2'-5' oligoadenylate synthetase 1A	246730	down	6.33689	4.77327e-58
Biological Process	GO:1901361	organic cyclic compound catabolic process	GSMG0007821	Aldoc	aldolase C, fructose-bisphosphate	11676	up	2.21273	4.62386e-07
Biological Process	GO:1901361	organic cyclic compound catabolic process	GSMG0047074	Apobec1	apolipoprotein B mRNA editing enzyme, catalytic polypeptide 1	11810	down	2.4184	0.0107725
Biological Process	GO:1901361	organic cyclic compound catabolic process	GSMG0050588	Apoe	apolipoprotein E	11816	down	1.52686	0.0145473
Biological Process	GO:1901361	organic cyclic compound catabolic process	GSMG0058360	Atm	ataxia telangiectasia mutated	11920	down	1.62208	0.000156851
Biological Process	GO:1901361	organic cyclic compound catabolic process	GSMG0038520	Cdkn2a	cyclin dependent kinase inhibitor 2A	12578	up	1.53447	0.002352
Biological Process	GO:1901361	organic cyclic compound catabolic process	GSMG0029123	Endog	endonuclease G	13804	up	1.54082	0.0201615
Biological Process	GO:1901361	organic cyclic compound catabolic process	GSMG0035831	Mov10	Mov10 RISC complex RNA helicase	17454	down	2.02589	1.6584e-13
Biological Process	GO:1901361	organic cyclic compound catabolic process	GSMG0060015	Myd88	myeloid differentiation primary response gene 88	17874	down	1.58951	0.000110145
Biological Process	GO:1901361	organic cyclic compound catabolic process	GSMG0006070	Pfkl	phosphofructokinase, liver, B-type	18641	up	1.5074	0.00235988
Biological Process	GO:1901361	organic cyclic compound catabolic process	GSMG0002431	Pkp1	plakophilin 1	18772	up	1.75219	0.00697996
Biological Process	GO:1901361	organic cyclic compound catabolic process	GSMG0047108	Tpi1	triosephosphate isomerase 1	21991	up	1.53615	0.0103911
Biological Process	GO:1901361	organic cyclic compound catabolic process	GSMG0059851	Trex1	three prime repair exonuclease 1	22040	down	5.46792	2.40163e-61
Biological Process	GO:1901361	organic cyclic compound catabolic process	GSMG0025279	Xdh	xanthine dehydrogenase	22436	down	2.4384	3.24773e-13
Biological Process	GO:1901361	organic cyclic compound catabolic process	GSMG0050746	Zfp36	zinc finger protein 36	22695	down	1.57442	1.55348e-05
Biological Process	GO:1901361	organic cyclic compound catabolic process	GSMG0033292	Samhd1	SAM domain and HD domain, 1	56045	down	2.69466	6.15929e-13
Biological Process	GO:1901361	organic cyclic compound catabolic process	GSMG0023250	Cyp39a1	cytochrome P450, family 39, subfamily a, polypeptide 1	56050	up	1.58726	0.0253517
Biological Process	GO:1901361	organic cyclic compound catabolic process	GSMG0049343	Isg20	interferon-stimulated protein	57444	down	2.12351	3.77564e-14
Biological Process	GO:1901361	organic cyclic compound catabolic process	GSMG0025803	Dcp2	decapping mRNA 2	70640	down	1.7623	1.29791e-07
Biological Process	GO:1901361	organic cyclic compound catabolic process	GSMG0007143	Pnpt1	polyribonucleotide nucleotidyltransferase 1	71701	down	2.25201	2.77595e-14
Biological Process	GO:1901361	organic cyclic compound catabolic process	GSMG0005809	Ddit4	DNA-damage-inducible transcript 4	74747	up	1.51943	9.49091e-05
Biological Process	GO:1901361	organic cyclic compound catabolic process	GSMG0045988	Zc3hav1	zinc finger CCCH type, antiviral 1	78781	down	2.04097	2.79091e-13
Biological Process	GO:1901361	organic cyclic compound catabolic process	GSMG0014757	Tent4a	terminal nucleotidyltransferase 4A	210106	down	1.75191	1.44032e-07
Biological Process	GO:1901361	organic cyclic compound catabolic process	GSMG0024793	Enpp4	ectonucleotide pyrophosphatase/phosphodiesterase 4	224794	down	2.53631	2.74994e-08
Biological Process	GO:1901361	organic cyclic compound catabolic process	GSMG0033583	Helz2	helicase with zinc finger 2, transcriptional coactivator	229003	down	5.44998	3.11748e-29
Biological Process	GO:1901361	organic cyclic compound catabolic process	GSMG0048005	Blvrb	biliverdin reductase B (flavin reductase (NADPH))	233016	up	1.70513	4.82951e-05
Biological Process	GO:1901361	organic cyclic compound catabolic process	GSMG0042920	Oas2	2'-5' oligoadenylate synthetase 2	246728	down	11.9381	2.59675e-48
Biological Process	GO:0001819	positive regulation of cytokine production	GSMG0030676	B2m	beta-2 microglobulin	12010	down	1.8093	3.15689e-10
Biological Process	GO:0001819	positive regulation of cytokine production	GSMG0055896	Casp4	caspase 4, apoptosis-related cysteine peptidase	12363	down	2.32187	0.000491841
Biological Process	GO:0001819	positive regulation of cytokine production	GSMG0035511	Cd1d1	CD1d1 antigen	12479	up	1.87635	0.0255763
Biological Process	GO:0001819	positive regulation of cytokine production	GSMG0007378	Irf1	interferon regulatory factor 1	16362	down	2.84953	1.86103e-11
Biological Process	GO:0001819	positive regulation of cytokine production	GSMG0009653	Lgals9	lectin, galactose binding, soluble 9	16859	down	2.585	2.34225e-18
Biological Process	GO:0001819	positive regulation of cytokine production	GSMG0060015	Myd88	myeloid differentiation primary response gene 88	17874	down	1.58951	0.000110145
Biological Process	GO:0001819	positive regulation of cytokine production	GSMG0025299	Eif2ak2	eukaryotic translation initiation factor 2-alpha kinase 2	19106	down	4.34614	1.9056e-46
Biological Process	GO:0001819	positive regulation of cytokine production	GSMG0009720	Ccl5	chemokine (C-C motif) ligand 5	20304	down	74.7709	1.57404e-58
Biological Process	GO:0001819	positive regulation of cytokine production	GSMG0035478	Tlr2	toll-like receptor 2	24088	down	2.4206	5.29116e-09
Biological Process	GO:0001819	positive regulation of cytokine production	GSMG0052735	Irf7	interferon regulatory factor 7	54123	down	30.0004	1.23694e-101
Biological Process	GO:0001819	positive regulation of cytokine production	GSMG0011864	Rsad2	radical S-adenosyl methionine domain containing 2	58185	down	82.9094	4.14051e-10
Biological Process	GO:0001819	positive regulation of cytokine production	GSMG0027589	Cd274	CD274 antigen	60533	down	6.63713	6.46882e-17
Biological Process	GO:0001819	positive regulation of cytokine production	GSMG0032030	Ifih1	interferon induced with helicase C domain 1	71586	down	8.93061	7.26067e-87
Biological Process	GO:0001819	positive regulation of cytokine production	GSMG0007851	Rnf135	ring finger protein 135	71956	down	2.45095	8.2112e-10
Biological Process	GO:0001819	positive regulation of cytokine production	GSMG0045988	Zc3hav1	zinc finger CCCH type, antiviral 1	78781	down	2.04097	2.79091e-13
Biological Process	GO:0001819	positive regulation of cytokine production	GSMG0010017	Dhx58	DEXH (Asp-Glu-X-His) box polypeptide 58	80861	down	33.3785	7.9317e-68
Biological Process	GO:0001819	positive regulation of cytokine production	GSMG0049689	Trim6	tripartite motif-containing 6	94088	down	1.60332	0.00531811
Biological Process	GO:0001819	positive regulation of cytokine production	GSMG0041795	Spon2	spondin 2, extracellular matrix protein	100689	up	1.51937	0.000930046
Biological Process	GO:0001819	positive regulation of cytokine production	GSMG0054864	Tlr3	toll-like receptor 3	142980	down	5.5425	4.85501e-29
Biological Process	GO:0001819	positive regulation of cytokine production	GSMG0034826	Gbp5	guanylate binding protein 5	229898	down	1965.1	1.46827e-13
Biological Process	GO:0001819	positive regulation of cytokine production	GSMG0037910	Ddx58	DEAD/H box helicase 58	230073	down	6.12283	2.40943e-69
Biological Process	GO:0044270	cellular nitrogen compound catabolic process	GSMG0007821	Aldoc	aldolase C, fructose-bisphosphate	11676	up	2.21273	4.62386e-07
Biological Process	GO:0044270	cellular nitrogen compound catabolic process	GSMG0047074	Apobec1	apolipoprotein B mRNA editing enzyme, catalytic polypeptide 1	11810	down	2.4184	0.0107725
Biological Process	GO:0044270	cellular nitrogen compound catabolic process	GSMG0058360	Atm	ataxia telangiectasia mutated	11920	down	1.62208	0.000156851
Biological Process	GO:0044270	cellular nitrogen compound catabolic process	GSMG0038520	Cdkn2a	cyclin dependent kinase inhibitor 2A	12578	up	1.53447	0.002352
Biological Process	GO:0044270	cellular nitrogen compound catabolic process	GSMG0029123	Endog	endonuclease G	13804	up	1.54082	0.0201615
Biological Process	GO:0044270	cellular nitrogen compound catabolic process	GSMG0035831	Mov10	Mov10 RISC complex RNA helicase	17454	down	2.02589	1.6584e-13
Biological Process	GO:0044270	cellular nitrogen compound catabolic process	GSMG0060015	Myd88	myeloid differentiation primary response gene 88	17874	down	1.58951	0.000110145
Biological Process	GO:0044270	cellular nitrogen compound catabolic process	GSMG0006070	Pfkl	phosphofructokinase, liver, B-type	18641	up	1.5074	0.00235988
Biological Process	GO:0044270	cellular nitrogen compound catabolic process	GSMG0002431	Pkp1	plakophilin 1	18772	up	1.75219	0.00697996
Biological Process	GO:0044270	cellular nitrogen compound catabolic process	GSMG0047108	Tpi1	triosephosphate isomerase 1	21991	up	1.53615	0.0103911
Biological Process	GO:0044270	cellular nitrogen compound catabolic process	GSMG0059851	Trex1	three prime repair exonuclease 1	22040	down	5.46792	2.40163e-61
Biological Process	GO:0044270	cellular nitrogen compound catabolic process	GSMG0025279	Xdh	xanthine dehydrogenase	22436	down	2.4384	3.24773e-13
Biological Process	GO:0044270	cellular nitrogen compound catabolic process	GSMG0050746	Zfp36	zinc finger protein 36	22695	down	1.57442	1.55348e-05
Biological Process	GO:0044270	cellular nitrogen compound catabolic process	GSMG0033292	Samhd1	SAM domain and HD domain, 1	56045	down	2.69466	6.15929e-13
Biological Process	GO:0044270	cellular nitrogen compound catabolic process	GSMG0049343	Isg20	interferon-stimulated protein	57444	down	2.12351	3.77564e-14
Biological Process	GO:0044270	cellular nitrogen compound catabolic process	GSMG0025803	Dcp2	decapping mRNA 2	70640	down	1.7623	1.29791e-07
Biological Process	GO:0044270	cellular nitrogen compound catabolic process	GSMG0007143	Pnpt1	polyribonucleotide nucleotidyltransferase 1	71701	down	2.25201	2.77595e-14
Biological Process	GO:0044270	cellular nitrogen compound catabolic process	GSMG0005809	Ddit4	DNA-damage-inducible transcript 4	74747	up	1.51943	9.49091e-05
Biological Process	GO:0044270	cellular nitrogen compound catabolic process	GSMG0045988	Zc3hav1	zinc finger CCCH type, antiviral 1	78781	down	2.04097	2.79091e-13
Biological Process	GO:0044270	cellular nitrogen compound catabolic process	GSMG0014757	Tent4a	terminal nucleotidyltransferase 4A	210106	down	1.75191	1.44032e-07
Biological Process	GO:0044270	cellular nitrogen compound catabolic process	GSMG0024793	Enpp4	ectonucleotide pyrophosphatase/phosphodiesterase 4	224794	down	2.53631	2.74994e-08
Biological Process	GO:0044270	cellular nitrogen compound catabolic process	GSMG0033583	Helz2	helicase with zinc finger 2, transcriptional coactivator	229003	down	5.44998	3.11748e-29
Biological Process	GO:0044270	cellular nitrogen compound catabolic process	GSMG0048005	Blvrb	biliverdin reductase B (flavin reductase (NADPH))	233016	up	1.70513	4.82951e-05
Biological Process	GO:0044270	cellular nitrogen compound catabolic process	GSMG0042920	Oas2	2'-5' oligoadenylate synthetase 2	246728	down	11.9381	2.59675e-48
Biological Process	GO:0046700	heterocycle catabolic process	GSMG0007821	Aldoc	aldolase C, fructose-bisphosphate	11676	up	2.21273	4.62386e-07
Biological Process	GO:0046700	heterocycle catabolic process	GSMG0047074	Apobec1	apolipoprotein B mRNA editing enzyme, catalytic polypeptide 1	11810	down	2.4184	0.0107725
Biological Process	GO:0046700	heterocycle catabolic process	GSMG0058360	Atm	ataxia telangiectasia mutated	11920	down	1.62208	0.000156851
Biological Process	GO:0046700	heterocycle catabolic process	GSMG0038520	Cdkn2a	cyclin dependent kinase inhibitor 2A	12578	up	1.53447	0.002352
Biological Process	GO:0046700	heterocycle catabolic process	GSMG0029123	Endog	endonuclease G	13804	up	1.54082	0.0201615
Biological Process	GO:0046700	heterocycle catabolic process	GSMG0035831	Mov10	Mov10 RISC complex RNA helicase	17454	down	2.02589	1.6584e-13
Biological Process	GO:0046700	heterocycle catabolic process	GSMG0060015	Myd88	myeloid differentiation primary response gene 88	17874	down	1.58951	0.000110145
Biological Process	GO:0046700	heterocycle catabolic process	GSMG0006070	Pfkl	phosphofructokinase, liver, B-type	18641	up	1.5074	0.00235988
Biological Process	GO:0046700	heterocycle catabolic process	GSMG0002431	Pkp1	plakophilin 1	18772	up	1.75219	0.00697996
Biological Process	GO:0046700	heterocycle catabolic process	GSMG0047108	Tpi1	triosephosphate isomerase 1	21991	up	1.53615	0.0103911
Biological Process	GO:0046700	heterocycle catabolic process	GSMG0059851	Trex1	three prime repair exonuclease 1	22040	down	5.46792	2.40163e-61
Biological Process	GO:0046700	heterocycle catabolic process	GSMG0025279	Xdh	xanthine dehydrogenase	22436	down	2.4384	3.24773e-13
Biological Process	GO:0046700	heterocycle catabolic process	GSMG0050746	Zfp36	zinc finger protein 36	22695	down	1.57442	1.55348e-05
Biological Process	GO:0046700	heterocycle catabolic process	GSMG0033292	Samhd1	SAM domain and HD domain, 1	56045	down	2.69466	6.15929e-13
Biological Process	GO:0046700	heterocycle catabolic process	GSMG0049343	Isg20	interferon-stimulated protein	57444	down	2.12351	3.77564e-14
Biological Process	GO:0046700	heterocycle catabolic process	GSMG0025803	Dcp2	decapping mRNA 2	70640	down	1.7623	1.29791e-07
Biological Process	GO:0046700	heterocycle catabolic process	GSMG0007143	Pnpt1	polyribonucleotide nucleotidyltransferase 1	71701	down	2.25201	2.77595e-14
Biological Process	GO:0046700	heterocycle catabolic process	GSMG0005809	Ddit4	DNA-damage-inducible transcript 4	74747	up	1.51943	9.49091e-05
Biological Process	GO:0046700	heterocycle catabolic process	GSMG0045988	Zc3hav1	zinc finger CCCH type, antiviral 1	78781	down	2.04097	2.79091e-13
Biological Process	GO:0046700	heterocycle catabolic process	GSMG0014757	Tent4a	terminal nucleotidyltransferase 4A	210106	down	1.75191	1.44032e-07
Biological Process	GO:0046700	heterocycle catabolic process	GSMG0024793	Enpp4	ectonucleotide pyrophosphatase/phosphodiesterase 4	224794	down	2.53631	2.74994e-08
Biological Process	GO:0046700	heterocycle catabolic process	GSMG0033583	Helz2	helicase with zinc finger 2, transcriptional coactivator	229003	down	5.44998	3.11748e-29
Biological Process	GO:0046700	heterocycle catabolic process	GSMG0048005	Blvrb	biliverdin reductase B (flavin reductase (NADPH))	233016	up	1.70513	4.82951e-05
Biological Process	GO:0046700	heterocycle catabolic process	GSMG0042920	Oas2	2'-5' oligoadenylate synthetase 2	246728	down	11.9381	2.59675e-48
Biological Process	GO:0019439	aromatic compound catabolic process	GSMG0007821	Aldoc	aldolase C, fructose-bisphosphate	11676	up	2.21273	4.62386e-07
Biological Process	GO:0019439	aromatic compound catabolic process	GSMG0047074	Apobec1	apolipoprotein B mRNA editing enzyme, catalytic polypeptide 1	11810	down	2.4184	0.0107725
Biological Process	GO:0019439	aromatic compound catabolic process	GSMG0058360	Atm	ataxia telangiectasia mutated	11920	down	1.62208	0.000156851
Biological Process	GO:0019439	aromatic compound catabolic process	GSMG0038520	Cdkn2a	cyclin dependent kinase inhibitor 2A	12578	up	1.53447	0.002352
Biological Process	GO:0019439	aromatic compound catabolic process	GSMG0029123	Endog	endonuclease G	13804	up	1.54082	0.0201615
Biological Process	GO:0019439	aromatic compound catabolic process	GSMG0035831	Mov10	Mov10 RISC complex RNA helicase	17454	down	2.02589	1.6584e-13
Biological Process	GO:0019439	aromatic compound catabolic process	GSMG0060015	Myd88	myeloid differentiation primary response gene 88	17874	down	1.58951	0.000110145
Biological Process	GO:0019439	aromatic compound catabolic process	GSMG0006070	Pfkl	phosphofructokinase, liver, B-type	18641	up	1.5074	0.00235988
Biological Process	GO:0019439	aromatic compound catabolic process	GSMG0002431	Pkp1	plakophilin 1	18772	up	1.75219	0.00697996
Biological Process	GO:0019439	aromatic compound catabolic process	GSMG0047108	Tpi1	triosephosphate isomerase 1	21991	up	1.53615	0.0103911
Biological Process	GO:0019439	aromatic compound catabolic process	GSMG0059851	Trex1	three prime repair exonuclease 1	22040	down	5.46792	2.40163e-61
Biological Process	GO:0019439	aromatic compound catabolic process	GSMG0025279	Xdh	xanthine dehydrogenase	22436	down	2.4384	3.24773e-13
Biological Process	GO:0019439	aromatic compound catabolic process	GSMG0050746	Zfp36	zinc finger protein 36	22695	down	1.57442	1.55348e-05
Biological Process	GO:0019439	aromatic compound catabolic process	GSMG0033292	Samhd1	SAM domain and HD domain, 1	56045	down	2.69466	6.15929e-13
Biological Process	GO:0019439	aromatic compound catabolic process	GSMG0049343	Isg20	interferon-stimulated protein	57444	down	2.12351	3.77564e-14
Biological Process	GO:0019439	aromatic compound catabolic process	GSMG0025803	Dcp2	decapping mRNA 2	70640	down	1.7623	1.29791e-07
Biological Process	GO:0019439	aromatic compound catabolic process	GSMG0007143	Pnpt1	polyribonucleotide nucleotidyltransferase 1	71701	down	2.25201	2.77595e-14
Biological Process	GO:0019439	aromatic compound catabolic process	GSMG0005809	Ddit4	DNA-damage-inducible transcript 4	74747	up	1.51943	9.49091e-05
Biological Process	GO:0019439	aromatic compound catabolic process	GSMG0045988	Zc3hav1	zinc finger CCCH type, antiviral 1	78781	down	2.04097	2.79091e-13
Biological Process	GO:0019439	aromatic compound catabolic process	GSMG0014757	Tent4a	terminal nucleotidyltransferase 4A	210106	down	1.75191	1.44032e-07
Biological Process	GO:0019439	aromatic compound catabolic process	GSMG0024793	Enpp4	ectonucleotide pyrophosphatase/phosphodiesterase 4	224794	down	2.53631	2.74994e-08
Biological Process	GO:0019439	aromatic compound catabolic process	GSMG0033583	Helz2	helicase with zinc finger 2, transcriptional coactivator	229003	down	5.44998	3.11748e-29
Biological Process	GO:0019439	aromatic compound catabolic process	GSMG0048005	Blvrb	biliverdin reductase B (flavin reductase (NADPH))	233016	up	1.70513	4.82951e-05
Biological Process	GO:0019439	aromatic compound catabolic process	GSMG0042920	Oas2	2'-5' oligoadenylate synthetase 2	246728	down	11.9381	2.59675e-48
Biological Process	GO:0002764	immune response-regulating signaling pathway	GSMG0016242	Elf1	E74-like factor 1	13709	down	1.52083	1.11976e-05
Biological Process	GO:0002764	immune response-regulating signaling pathway	GSMG0007378	Irf1	interferon regulatory factor 1	16362	down	2.84953	1.86103e-11
Biological Process	GO:0002764	immune response-regulating signaling pathway	GSMG0009653	Lgals9	lectin, galactose binding, soluble 9	16859	down	2.585	2.34225e-18
Biological Process	GO:0002764	immune response-regulating signaling pathway	GSMG0060015	Myd88	myeloid differentiation primary response gene 88	17874	down	1.58951	0.000110145
Biological Process	GO:0002764	immune response-regulating signaling pathway	GSMG0052214	Trim30a	tripartite motif-containing 30A	20128	down	10.5957	6.97754e-55
Biological Process	GO:0002764	immune response-regulating signaling pathway	GSMG0035478	Tlr2	toll-like receptor 2	24088	down	2.4206	5.29116e-09
Biological Process	GO:0002764	immune response-regulating signaling pathway	GSMG0052735	Irf7	interferon regulatory factor 7	54123	down	30.0004	1.23694e-101
Biological Process	GO:0002764	immune response-regulating signaling pathway	GSMG0011864	Rsad2	radical S-adenosyl methionine domain containing 2	58185	down	82.9094	4.14051e-10
Biological Process	GO:0002764	immune response-regulating signaling pathway	GSMG0032030	Ifih1	interferon induced with helicase C domain 1	71586	down	8.93061	7.26067e-87
Biological Process	GO:0002764	immune response-regulating signaling pathway	GSMG0045988	Zc3hav1	zinc finger CCCH type, antiviral 1	78781	down	2.04097	2.79091e-13
Biological Process	GO:0002764	immune response-regulating signaling pathway	GSMG0010017	Dhx58	DEXH (Asp-Glu-X-His) box polypeptide 58	80861	down	33.3785	7.9317e-68
Biological Process	GO:0002764	immune response-regulating signaling pathway	GSMG0054864	Tlr3	toll-like receptor 3	142980	down	5.5425	4.85501e-29
Biological Process	GO:0002764	immune response-regulating signaling pathway	GSMG0037910	Ddx58	DEAD/H box helicase 58	230073	down	6.12283	2.40943e-69
Biological Process	GO:0002764	immune response-regulating signaling pathway	GSMG0015980	Rnf31	ring finger protein 31	268749	down	1.97863	8.68015e-10
Biological Process	GO:0002764	immune response-regulating signaling pathway	GSMG0052211	Trim12c // Trim5	tripartite motif-containing 12C // tripartite motif-containing 5	319236	down	4.151	2.90027e-34
Biological Process	GO:0002764	immune response-regulating signaling pathway	GSMG0052211	Trim12c // Trim5	tripartite motif-containing 12C // tripartite motif-containing 5	667823	down	4.151	2.90027e-34
Biological Process	GO:0002250	adaptive immune response	GSMG0030676	B2m	beta-2 microglobulin	12010	down	1.8093	3.15689e-10
Biological Process	GO:0002250	adaptive immune response	GSMG0035511	Cd1d1	CD1d1 antigen	12479	up	1.87635	0.0255763
Biological Process	GO:0002250	adaptive immune response	GSMG0024624	H2-K1	histocompatibility 2, K1, K region	14972	down	3.27611	3.67128e-24
Biological Process	GO:0002250	adaptive immune response	GSMG0023147	H2-Q10	histocompatibility 2, Q region locus 10	15007	down	2.78442	3.66798e-07
Biological Process	GO:0002250	adaptive immune response	GSMG0023138	H2-Q2	histocompatibility 2, Q region locus 2	15013	down	2.98525	1.66087e-10
Biological Process	GO:0002250	adaptive immune response	GSMG0023139	H2-Q4	histocompatibility 2, Q region locus 4	15015	down	3.55651	2.26999e-27
Biological Process	GO:0002250	adaptive immune response	GSMG0038501	Ifnb1	interferon beta 1, fibroblast	15977	down	136.433	6.92529e-10
Biological Process	GO:0002250	adaptive immune response	GSMG0007378	Irf1	interferon regulatory factor 1	16362	down	2.84953	1.86103e-11
Biological Process	GO:0002250	adaptive immune response	GSMG0009653	Lgals9	lectin, galactose binding, soluble 9	16859	down	2.585	2.34225e-18
Biological Process	GO:0002250	adaptive immune response	GSMG0060015	Myd88	myeloid differentiation primary response gene 88	17874	down	1.58951	0.000110145
Biological Process	GO:0002250	adaptive immune response	GSMG0034338	Rorc	RAR-related orphan receptor gamma	19885	up	1.69655	0.0117542
Biological Process	GO:0002250	adaptive immune response	GSMG0013175	Serpinb9	serine (or cysteine) peptidase inhibitor, clade B, member 9	20723	down	2.37361	1.24857e-07
Biological Process	GO:0002250	adaptive immune response	GSMG0023088	Tap1	transporter 1, ATP-binding cassette, sub-family B (MDR/TAP)	21354	down	9.14718	5.07352e-24
Biological Process	GO:0002250	adaptive immune response	GSMG0023090	Tap2	transporter 2, ATP-binding cassette, sub-family B (MDR/TAP)	21355	down	4.96335	1.27431e-14
Biological Process	GO:0002250	adaptive immune response	GSMG0059851	Trex1	three prime repair exonuclease 1	22040	down	5.46792	2.40163e-61
Biological Process	GO:0002250	adaptive immune response	GSMG0052735	Irf7	interferon regulatory factor 7	54123	down	30.0004	1.23694e-101
Biological Process	GO:0002250	adaptive immune response	GSMG0011864	Rsad2	radical S-adenosyl methionine domain containing 2	58185	down	82.9094	4.14051e-10
Biological Process	GO:0002250	adaptive immune response	GSMG0022987	Rnf8 // Cmtr1 // Gm28043	ring finger protein 8 // cap methyltransferase 1 // predicted gene, 28043	58230	down	2.0695	1.29795e-14
Biological Process	GO:0002250	adaptive immune response	GSMG0027589	Cd274	CD274 antigen	60533	down	6.63713	6.46882e-17
Biological Process	GO:0002250	adaptive immune response	GSMG0013595	Erap1	endoplasmic reticulum aminopeptidase 1	80898	down	2.10003	2.3686e-06
Biological Process	GO:0097237	cellular response to toxic substance	GSMG0050588	Apoe	apolipoprotein E	11816	down	1.52686	0.0145473
Biological Process	GO:0097237	cellular response to toxic substance	GSMG0052691	Bnip3	BCL2/adenovirus E1B interacting protein 3	12176	up	3.20895	8.94551e-08
Biological Process	GO:0097237	cellular response to toxic substance	GSMG0038520	Cdkn2a	cyclin dependent kinase inhibitor 2A	12578	up	1.53447	0.002352
Biological Process	GO:0097237	cellular response to toxic substance	GSMG0023075	Daxx	Fas death domain-associated protein	13163	down	2.67997	1.46026e-22
Biological Process	GO:0097237	cellular response to toxic substance	GSMG0029123	Endog	endonuclease G	13804	up	1.54082	0.0201615
Biological Process	GO:0097237	cellular response to toxic substance	GSMG0035886	Gstm2	glutathione S-transferase, mu 2	14863	up	1.51677	0.00130199
Biological Process	GO:0097237	cellular response to toxic substance	GSMG0034551	Gstm5	glutathione S-transferase, mu 5	14866	up	1.61292	0.00164386
Biological Process	GO:0097237	cellular response to toxic substance	GSMG0007872	Ccl7	chemokine (C-C motif) ligand 7	20306	down	1.96926	5.90184e-10
Biological Process	GO:0097237	cellular response to toxic substance	GSMG0031084	Map1lc3a	microtubule-associated protein 1 light chain 3 alpha	66734	up	1.8094	0.0188313
Biological Process	GO:0097237	cellular response to toxic substance	GSMG0035883	Gstm7	glutathione S-transferase, mu 7	68312	up	1.77975	0.000585
Biological Process	GO:0097237	cellular response to toxic substance	GSMG0039579	Pink1	PTEN induced putative kinase 1	68943	up	1.54529	0.00344354
Biological Process	GO:0097237	cellular response to toxic substance	GSMG0016964	Prxl2a	peroxiredoxin like 2A	70564	up	1.53989	0.0131759
Biological Process	GO:0097237	cellular response to toxic substance	GSMG0013603	Glrx	glutaredoxin	93692	up	1.55679	0.00140437
Biological Process	GO:0002440	production of molecular mediator of immune response	GSMG0058360	Atm	ataxia telangiectasia mutated	11920	down	1.62208	0.000156851
Biological Process	GO:0002440	production of molecular mediator of immune response	GSMG0030676	B2m	beta-2 microglobulin	12010	down	1.8093	3.15689e-10
Biological Process	GO:0002440	production of molecular mediator of immune response	GSMG0038501	Ifnb1	interferon beta 1, fibroblast	15977	down	136.433	6.92529e-10
Biological Process	GO:0002440	production of molecular mediator of immune response	GSMG0059851	Trex1	three prime repair exonuclease 1	22040	down	5.46792	2.40163e-61
Biological Process	GO:0002440	production of molecular mediator of immune response	GSMG0035478	Tlr2	toll-like receptor 2	24088	down	2.4206	5.29116e-09
Biological Process	GO:0002440	production of molecular mediator of immune response	GSMG0033292	Samhd1	SAM domain and HD domain, 1	56045	down	2.69466	6.15929e-13
Biological Process	GO:0002440	production of molecular mediator of immune response	GSMG0011864	Rsad2	radical S-adenosyl methionine domain containing 2	58185	down	82.9094	4.14051e-10
Biological Process	GO:0002440	production of molecular mediator of immune response	GSMG0022987	Rnf8 // Cmtr1 // Gm28043	ring finger protein 8 // cap methyltransferase 1 // predicted gene, 28043	58230	down	2.0695	1.29795e-14
Biological Process	GO:0002440	production of molecular mediator of immune response	GSMG0055162	Bst2	bone marrow stromal cell antigen 2	69550	down	8.00537	6.42132e-107
Biological Process	GO:0002440	production of molecular mediator of immune response	GSMG0049689	Trim6	tripartite motif-containing 6	94088	down	1.60332	0.00531811
Biological Process	GO:0002440	production of molecular mediator of immune response	GSMG0041795	Spon2	spondin 2, extracellular matrix protein	100689	up	1.51937	0.000930046
Biological Process	GO:0002440	production of molecular mediator of immune response	GSMG0054864	Tlr3	toll-like receptor 3	142980	down	5.5425	4.85501e-29
Biological Process	GO:0002440	production of molecular mediator of immune response	GSMG0037910	Ddx58	DEAD/H box helicase 58	230073	down	6.12283	2.40943e-69
Biological Process	GO:0051186	cofactor metabolic process	GSMG0007821	Aldoc	aldolase C, fructose-bisphosphate	11676	up	2.21273	4.62386e-07
Biological Process	GO:0051186	cofactor metabolic process	GSMG0035886	Gstm2	glutathione S-transferase, mu 2	14863	up	1.51677	0.00130199
[truncated: 1,803 more rows]
