# Supplementary material for: Serpine1 mRNA confers mesenchymal characteristics to the cell and promotes CD8+ T cells exclusion from colon adenocarcinomas
Source: Cell Death Discov. 2024 Mar 6;10:116. doi: 10.1038/s41420-024-01886-8 (PMC10917750; doi:10.1038/s41420-024-01886-8)
Supplement: Supplementary file 19 — Table S10 [file 41420_2024_1886_MOESM19_ESM.xlsx]

## Sheet: REGULATED GENES
Table S10. Transcriptomic profile of Tra2b-overexpressing NMuMG cells versus RelControl NMuMG cells
FAST DB STABLE ID	Gene Symbol	Regulation	Fold-Change	P-Value	Adjusted P-Value	Link to EASANA	Gene Coordinates (mm39)	UCSC Link	Gene Name	Aliases and Synonyms	Entrez Gene ID	EnsEMBL ID	Expression R1	Expression Tra2b
GSMG0014008	Prl2c2	up	11.85	1.66e-34	5.85e-32	EASANA	chr13(-):13170709-13179978	UCSC	prolactin family 2, subfamily c, member 2	Ghd2, MRP, MRP-1, P, Pl, Plf, PLF-1, Plf1	18811	ENSMUSG00000079092	599.83	7110.87
GSMG0018961	Krt7	up	9.93	8.88e-12	1.04e-09	EASANA	chr15(+):101310283-101328194	UCSC	keratin 7	D15Wsu77, D15Wsu77e, K7, Krt2-, Krt2-7	110310	ENSMUSG00000023039	22.62	224.57
GSMG0004904	Hal	up	9.61	1.56e-37	5.93e-35	EASANA	chr10(+):93324630-93352623	UCSC	histidine ammonia lyase	his, hist, histidase, Hs, Hsd	15109	ENSMUSG00000020017	123.93	1191.01
GSMG0000698	Serpinb5	up	6	2.05e-25	5.29e-23	EASANA	chr1(+):106788903-106811078	UCSC	serine (or cysteine) peptidase inhibitor, clade B, member 5	1110036M19Rik, AI462524, AI646751, M, Maspin, ova, ovalbumin, PI-5, S, Spi7	20724	--	121.81	730.82
GSMG0021165	Jam2	up	5.73	2.18e-21	4.78e-19	EASANA	chr16(+):84571011-84623244	UCSC	junction adhesion molecule 2	1110002N23Rik, 2410030G21Rik, 2410167M24Rik, JAM-, JAM-2, JAM-B, Jcam, Jcam2, VE-J, VE-JAM	67374	--	171.7	984.46
GSMG0035608	Sprr1a	up	5.7	1.61e-21	3.55e-19	EASANA	chr3(-):92391262-92393202	UCSC	small proline-rich protein 1A	AI528815, mSPRR1A, SPR1a	20753	ENSMUSG00000050359	18073	102983
GSMG0034309	Sprr2h	up	5.68	1.6e-19	3.13e-17	EASANA	chr3(+):92292992-92294634	UCSC	small proline-rich protein 2H	AI661967	20762	ENSMUSG00000046259	355.08	2016.98
GSMG0055615	Hp	up	5.63	6.98e-19	1.34e-16	EASANA	chr8(-):110301760-110305804	UCSC	haptoglobin	HP-, HP-1, pre, preHP2, zo	15439	ENSMUSG00000031722	260.35	1464.61
GSMG0034292	S100a8	up	5.42	1.22e-26	3.32e-24	EASANA	chr3(+):90576377-90577341	UCSC	S100 calcium binding protein A8 (calgranulin A)	60B8A, 60B8Ag, AI323541, B8A, B8Ag, Ca, Caga, CFA, CFAg, CP-1, CP-10, MR, MRP8, p, p8	20201	ENSMUSG00000056054	461.42	2501.64
GSMG0005603	Tpd52l1	up	4.63	2.71e-07	1.78e-05	EASANA	chr10(-):31208369-31321954	UCSC	tumor protein D52-like 1	D53	21987	--	97.04	449.32
GSMG0051064	Saa3	up	4.12	2.42e-34	8.36e-32	EASANA	chr7(-):46361422-46365100	UCSC	serum amyloid A 3	AV098916, l7, l7R3, Sa, Saa-3	20210	ENSMUSG00000040026	715.7	2949.9
GSMG0055011	Anxa10	up	3.89	6.3e-14	8.4e-12	EASANA	chr8(-):62510076-62576227	UCSC	annexin A10	NULL	26359	--	169.91	661.37
GSMG0032586	Grem1	up	3.82	2e-15	3e-13	EASANA	chr2(-):113576509-113589028	UCSC	gremlin 1, DAN family BMP antagonist	Cktsf1b, Cktsf1b1, Dr, Drm, gre, Grem, ld	23892	ENSMUSG00000074934	243.38	929.18
GSMG0005251	Itga7	up	3.79	8.84e-16	1.35e-13	EASANA	chr10(+):128769682-128794151	UCSC	integrin alpha 7	al, alpha7, [a], [a]7	16404	--	167.75	636.3
GSMG0059415	Gcnt3	up	3.75	4.36e-10	4.27e-08	EASANA	chr9(-):69938778-69945370	UCSC	glucosaminyl (N-acetyl) transferase 3, mucin type	2010013H22Rik, 2210021I22Rik, 2210401J11Rik	72077	ENSMUSG00000032226	169.89	637.25
GSMG0059518	Gsta2	up	3.71	1.67e-10	1.7e-08	EASANA	chr9(-):78238301-78254432	UCSC	glutathione S-transferase, alpha 2 (Yc2)	Gst2-, Gst2-2, Gstc, Gstc-, Gstc-2, Gstc2	14858	--	419.35	1557.65
GSMG0049478	Sytl2	up	3.48	1.19e-29	3.64e-27	EASANA	chr7(+):89951563-90059927	UCSC	synaptotagmin-like 2	AI266830, mKIAA1597, S, Sl, Slp, Slp2	83671	--	431.07	1501.86
GSMG0050195	Syt8	up	3.48	7.56e-10	7.12e-08	EASANA	chr7(+):141988587-141994135	UCSC	synaptotagmin VIII	NULL	55925	--	74.91	260.61
GSMG0044451	Tnip3	up	3.23	6.49e-17	1.07e-14	EASANA	chr6(+):65567382-65611024	UCSC	TNFAIP3 interacting protein 3	9030611K07Rik, ABIN-3, LIND	414084	ENSMUSG00000044162	368.37	1191.14
GSMG0040384	Nipal1	up	3.18	1.41e-17	2.46e-15	EASANA	chr5(+):72805138-72828421	UCSC	NIPA-like domain containing 1	3830408G10Rik, N, Npal1	70701	ENSMUSG00000067219	249.71	794.3
GSMG0048121	Sbsn	up	3.17	2.28e-09	2.05e-07	EASANA	chr7(+):30450885-30455558	UCSC	suprabasin	1110005D19Rik, AI747508	282619	--	123.91	393.42
GSMG0028493	Pdlim1	up	3.1	2.35e-07	1.58e-05	EASANA	chr19(-):40209617-40260060	UCSC	PDZ and LIM domain 1 (elfin)	Clim1, CLP, CLP36, mCli, mClim1	54132	ENSMUSG00000055044	88.65	275.23
GSMG0053830	Mt2	up	3.08	0.0195	0.232	EASANA	chr8(+):94899246-94900195	UCSC	metallothionein 2	AA409533, MT-, Mt-2, MT-II	17750	ENSMUSG00000031762	1459.64	4501.1
GSMG0025629	Lims2	up	3.07	1.72e-10	1.75e-08	EASANA	chr18(+):32055346-32091673	UCSC	LIM and senescent cell antigen like domains 2	PIN, PINCH2	225341	--	200.17	614.83
GSMG0055916	Mmp10	up	3.07	0.0397	0.363	EASANA	chr9(+):7502342-7510243	UCSC	matrix metallopeptidase 10	AV377895, MMP-10, SL-2	17384	ENSMUSG00000047562	372.23	1142.47
GSMG0037019	Rab3b	up	3.05	1.23e-08	1.03e-06	EASANA	chr4(+):108736267-108800521	UCSC	RAB3B, member RAS oncogene family	2610528C18Rik	69908	ENSMUSG00000003411	411.53	1253.99
GSMG0052244	Hpx	up	3.01	9.86e-14	1.3e-11	EASANA	chr7(-):105240820-105249323	UCSC	hemopexin	Hp, Hpxn, hx	15458	ENSMUSG00000030895	594.54	1790.33
GSMG0038350	Kif12	up	3.01	3.5e-05	0.00148	EASANA	chr4(-):63083867-63090371	UCSC	kinesin family member 12	NULL	16552	--	230.4	693.52
GSMG0008839	Igfbp3	up	2.86	4.13e-06	0.000218	EASANA	chr11(-):7156095-7163923	UCSC	insulin-like growth factor binding protein 3	AI649005, IGFBP, IGFBP-3, IGgfbp3	16009	ENSMUSG00000020427	1778.7	5084.58
GSMG0031144	Arhgap40	up	2.84	6.04e-09	5.23e-07	EASANA	chr2(+):158354716-158392548	UCSC	Rho GTPase activating protein 40	C20orf95, Gm14203	545481	ENSMUSG00000074625	726.52	2062.96
GSMG0021699	Upk1b	up	2.81	6.5e-08	4.8e-06	EASANA	chr16(-):38593546-38620566	UCSC	uroplakin 1B	AI413235, Tsp, Tspan20, UPIb, Upk, Upk1	22268	ENSMUSG00000049436	833.09	2338.04
GSMG0057370	Rab6b	up	2.74	7.34e-13	9.27e-11	EASANA	chr9(+):102989150-103062469	UCSC	RAB6B, member RAS oncogene family	9630015C03, AI844641, C330006L04Rik, D9Bwg0185e	270192	ENSMUSG00000032549	1169.45	3206.82
GSMG0035486	Fhdc1	up	2.66	1.8e-06	0.000103	EASANA	chr3(-):84349503-84387746	UCSC	FH2 domain containing 1	6330505N24Rik, Gm126	229474	--	502.49	1335.34
GSMG0006514	Socs2	up	2.64	0.0303	0.307	EASANA	chr10(-):95244215-95252719	UCSC	suppressor of cytokine signaling 2	8030460M17, AI527257, AW108012, CI, Cis, CIS2, Cish2, D130043N08Rik, hg, JA, JAB, SOC, SOCS-2, SS, SSI-2	216233	--	832.29	2194.78
GSMG0012772	Clmn	up	2.62	5.68e-10	5.47e-08	EASANA	chr12(-):104729373-104831335	UCSC	calmin	9330188N17Rik, AI428889, AI788815, mKIAA1188	94040	--	394.05	1034.27
GSMG0026613	--	up	2.56	0.00165	0.038	EASANA	chr18(-):61327891-61327917	UCSC	--	NULL	--	--	41.33	105.85
GSMG0026611	--	up	2.54	0.0229	0.258	EASANA	chr18(-):61326603-61326627	UCSC	--	NULL	--	--	18.16	46.19
GSMG0026619	--	up	2.54	0.00345	0.067	EASANA	chr18(-):61329092-61329118	UCSC	--	NULL	--	--	33.62	85.32
GSMG0014305	Tfap2a	up	2.53	1.23e-08	1.03e-06	EASANA	chr13(-):40868778-40888396	UCSC	transcription factor AP-2, alpha	A, AP, AP-2, Ap-2(a), Ap2, AP2alpha, Ap2tf, Tcfa, Tcfap2a	21418	--	632.65	1599.79
GSMG0026617	--	up	2.52	0.000679	0.0185	EASANA	chr18(-):61328507-61328557	UCSC	--	NULL	--	--	56.22	141.65
GSMG0050586	Apoc4 // Apoc2 // Gm44805	up	2.52	5.86e-07	3.64e-05	EASANA	chr7(-):19405504-19415385	UCSC	apolipoprotein C-IV // apolipoprotein C-II // predicted gene 44805	A, Acl, apo-CII, apo-CIV, apoC-II, apoC-IV, Apoc4-apoc2	105886299, 11425, 11813	ENSMUSG00000074336, ENSMUSG00000109350	111.43	280.68
GSMG0044903	Pparg	up	2.51	1.19e-06	7.03e-05	EASANA	chr6(+):115337912-115467362	UCSC	peroxisome proliferator activated receptor gamma	Nr1, Nr1c3, PPA, PPAR, Ppar-, PPAR-gamma, PPAR-gamma2, PPARgamma, PPARgamma2	19016	--	111.27	279.86
GSMG0008153	Igfbp4	up	2.5	1.27e-11	1.46e-09	EASANA	chr11(+):98932068-98945217	UCSC	insulin-like growth factor binding protein 4	AI875747, Deb2, IBP-4, IGFBP, IGFBP-4	16010	ENSMUSG00000017493	577.5	1441.02
GSMG0001306	Dusp10	up	2.48	3.12e-08	2.45e-06	EASANA	chr1(+):183766578-183807833	UCSC	dual specificity phosphatase 10	2610306G15Rik, AI158871, MKP, MKP-, MKP-5, MKP5	63953	ENSMUSG00000039384	2137.6	5310.77
GSMG0023884	Pacrg	up	2.48	0.00568	0.0985	EASANA	chr17(-):10621941-11059081	UCSC	PARK2 co-regulated	1700008H23Rik	69310	ENSMUSG00000037196	73.73	182.73
GSMG0032885	Flrt3	up	2.45	1.21e-18	2.3e-16	EASANA	chr2(-):140492836-140513396	UCSC	fibronectin leucine rich transmembrane protein 3	5530600M07Rik, C430047I10Rik, mKIAA1469	71436	--	1915.33	4697.8
GSMG0035606	Sprr1b	up	2.42	7.47e-07	4.54e-05	EASANA	chr3(-):92344116-92346087	UCSC	small proline-rich protein 1B	NULL	20754	ENSMUSG00000048455	569.73	1377.76
GSMG0053866	Mmp15	up	2.39	3.5e-09	3.11e-07	EASANA	chr8(+):96078924-96100921	UCSC	matrix metallopeptidase 15	AI503551, MT-MMP2, MT2-MM, MT2-MMP	17388	ENSMUSG00000031790	356.22	851.88
GSMG0015713	--	up	2.35	9.85e-10	9.14e-08	EASANA	chr12(+):119225189-119225408	UCSC	--	NULL	--	--	785.75	1850.34
GSMG0049746	Ppfibp2	up	2.35	2.05e-05	0.000918	EASANA	chr7(+):107194258-107347790	UCSC	PTPRF interacting protein, binding protein 2 (liprin beta 2)	Ccl, Cclp1	19024	--	284.93	670
GSMG0057369	Slco2a1	up	2.35	1.59e-20	3.31e-18	EASANA	chr9(+):102865911-102973201	UCSC	solute carrier organic anion transporter family, member 2a1	2310021C19Rik, mPg, Pg, Pgt, Slc2, Slc21a2	24059	--	4832.12	11359.9
GSMG0001366	Slc30a1	up	2.34	1.04e-05	0.000499	EASANA	chr1(+):191638893-191645359	UCSC	solute carrier family 30 (zinc transporter), member 1	AI839647, C130040I11Rik, Znt, Znt1	22782	ENSMUSG00000037434	295.23	689.46
GSMG0028022	Pacs1	up	2.32	4.8e-09	4.18e-07	EASANA	chr19(-):5183194-5323147	UCSC	phosphofurin acidic cluster sorting protein 1	AI325977	107975	ENSMUSG00000024855	316.4	734.38
GSMG0055978	Vstm5	up	2.3	1.19e-10	1.22e-08	EASANA	chr9(+):15150340-15170714	UCSC	V-set and transmembrane domain containing 5	2200002K05Rik	69137	ENSMUSG00000031937	404.35	930.03
GSMG0061379	Slc7a11	up	2.3	0.0183	0.222	EASANA	chr3(-):49846974-50398063	UCSC	solute carrier family 7 (cationic amino acid transporter, y+ system), member 11	9930009M05Rik, AI451155, su, sut, xCT	26570	ENSMUSG00000027737	5970.28	13714.4
GSMG0039460	Rnu11	up	2.28	0.023	0.258	EASANA	chr4(-):131997390-131997497	UCSC	U11 small nuclear RNA	MBII-4, MBII-407, mir-801, Mirn801, mmu-mir-801	353373	--	33.01	75.21
GSMG0002475	--	up	2.27	1.33e-08	1.1e-06	EASANA	chr1(-):143474703-143476778	UCSC	--	NULL	--	--	275.6	626.01
GSMG0021255	Sim2	up	2.27	3.91e-05	0.00162	EASANA	chr16(+):93885790-93927891	UCSC	single-minded family bHLH transcription factor 2	bHLHe1, bHLHe15	20465	ENSMUSG00000062713	148.66	337.53
GSMG0042181	Ugt2b34	up	2.25	2.65e-06	0.000146	EASANA	chr5(-):87037628-87054806	UCSC	UDP glucuronosyltransferase 2 family, polypeptide B34	AI788959	100727	ENSMUSG00000029260	857.43	1926.52
GSMG0024963	Tubb4a	up	2.23	0.00119	0.0288	EASANA	chr17(-):57387061-57394782	UCSC	tubulin, beta 4A class IVA	AI325297, M(beta)4, Tubb, Tubb4	22153	ENSMUSG00000062591	445.8	994.18
GSMG0021698	Arhgap31	up	2.21	4.26e-05	0.00173	EASANA	chr16(-):38418705-38533637	UCSC	Rho GTPase activating protein 31	5830477L08Rik, AU041750, CdG, Cdgap, D330026I07Rik	12549	ENSMUSG00000022799	289.68	640.31
GSMG0036686	Snx30	up	2.21	1.81e-10	1.84e-08	EASANA	chr4(+):59805647-59904740	UCSC	sorting nexin family member 30	4732481H14Rik, C030041J06Rik	209131	ENSMUSG00000028385	405.9	896.93
GSMG0018606	Kdelr3	up	2.19	0.000557	0.0157	EASANA	chr15(+):79400609-79411940	UCSC	KDEL (Lys-Asp-Glu-Leu) endoplasmic reticulum protein retention receptor 3	AI173274	105785	ENSMUSG00000010830	100.71	220.79
GSMG0026622	Slc26a2	up	2.17	5.8e-09	5.03e-07	EASANA	chr18(-):61329926-61344670	UCSC	solute carrier family 26 (sulfate transporter), member 2	Dtd, ST-, ST-OB	13521	ENSMUSG00000034320	6683.35	14493.6
GSMG0053831	Mt1	up	2.16	0.000398	0.0119	EASANA	chr8(+):94905717-94906953	UCSC	metallothionein 1	MT-, Mt-1, MT-I	17748	--	6452.65	13956.1
GSMG0052521	Nupr1	up	2.16	2.78e-05	0.00121	EASANA	chr7(-):126222418-126224663	UCSC	nuclear protein transcription regulator 1	2310032H04Rik, Com, Com1, p, p8	56312	ENSMUSG00000030717	2728.79	5880.82
GSMG0059489	Mapk6	up	2.14	5.27e-08	4e-06	EASANA	chr9(-):75294064-75317298	UCSC	mitogen-activated protein kinase 6	2610021I23Rik, D130053K17Rik, ERK, Erk3, Map, Mapk, Mapk4, Mapk63, Prk, Prkm4, Prkm6	50772	--	2835.73	6070.58
GSMG0005642	Dse	up	2.13	2.39e-11	2.68e-09	EASANA	chr10(-):34027385-34083711	UCSC	dermatan sulfate epimerase	6030499O08, AI480506, B130024B19Rik, DS-e, DS-epi1, Sa, Sart2	212898	ENSMUSG00000039497	635.52	1354.48
GSMG0008462	Gm11714	up	2.13	0.00605	0.103	EASANA	chr11(+):107319076-107326515	UCSC	predicted gene 11714	NULL	108167930	ENSMUSG00000087113	155.18	330.84
GSMG0021069	Vgll3	up	2.11	4.42e-09	3.88e-07	EASANA	chr16(+):65612075-65663254	UCSC	vestigial like family member 3	1700110N18Rik, 4832416J22, C80713, Vgl-3, Vit, Vito-2	73569	--	1131.46	2387.88
GSMG0018070	Mal2	up	2.11	1.17e-06	6.92e-05	EASANA	chr15(+):54434762-54466242	UCSC	mal, T cell differentiation protein 2	AI461653	105853	ENSMUSG00000024479	287.26	605.55
GSMG0027543	--	up	2.1	0.000248	0.008	EASANA	chr19(+):23707397-23709025	UCSC	--	NULL	--	--	206.74	434.17
GSMG0011937	Arl4a	up	2.1	7.62e-07	4.62e-05	EASANA	chr12(-):40055447-40087986	UCSC	ADP-ribosylation factor-like 4A	A, AI467555, Arl4	11861	--	229.56	481.75
GSMG0028900	Mrc1	up	2.08	1.54e-05	0.000708	EASANA	chr2(+):14234225-14336838	UCSC	mannose receptor, C type 1	AW259686, CD206, M, MR	17533	ENSMUSG00000026712	439.84	917.06
GSMG0026621	--	up	2.06	0.0143	0.188	EASANA	chr18(-):61329531-61329553	UCSC	--	NULL	--	--	43.53	89.75
GSMG0021286	Bace2	up	2.06	0.000324	0.0101	EASANA	chr16(+):97157928-97244136	UCSC	beta-site APP-cleaving enzyme 2	1110059C24Rik, A, AEPLC, AI850424, AL, ALP56, ARP1, AS, ASP1, ASP21, BAE, BAE2, CDA1, CDA13, CEA, CEAP1, DRAP	56175	ENSMUSG00000040605	128.46	264.72
GSMG0008248	--	up	2.06	0.00962	0.142	EASANA	chr11(+):103254403-103255475	UCSC	--	NULL	--	--	56.24	115.79
GSMG0001308	--	up	2.04	0.000243	0.00787	EASANA	chr1(+):183779111-183780998	UCSC	--	NULL	--	--	281.92	575.8
GSMG0023359	Plcl2	up	2.04	1.64e-06	9.41e-05	EASANA	chr17(+):50816433-50999108	UCSC	phospholipase C-like 2	mKIAA1092, Plc, PLC-L2, Plce2, PR, PRIP-2	224860	ENSMUSG00000038910	305.44	622.98
GSMG0054599	Angpt2	up	2.03	1.03e-06	6.16e-05	EASANA	chr8(-):18740279-18791578	UCSC	angiopoietin 2	Agpt2, An, Ang, Ang-2, Ang2	11601	ENSMUSG00000031465	266.79	542.81
GSMG0000588	Mlph	up	2.03	8.1e-08	5.91e-06	EASANA	chr1(+):90842822-90878864	UCSC	melanophilin	2210418F23Rik, 5031433I09Rik, AW228792, D1Wsu84, D1Wsu84e, l(1)-3Rk, l1Rk3, ln, Sla, Slac-2a	171531	ENSMUSG00000026303	2286.3	4649.88
GSMG0016102	Clu	up	2.03	4.89e-06	0.000254	EASANA	chr14(+):66205932-66218997	UCSC	clusterin	A, AI893575, ApoJ, C, Cli, D14Ucl, D14Ucla3, Sg, Sgp, Sgp-2, Sgp2, SP-, SP-40, Sugp, Sugp-2	12759	ENSMUSG00000022037	24972.7	50695.8
GSMG0061322	Porcn	up	2.01	3.31e-06	0.000179	EASANA	chrX(-):8060085-8072764	UCSC	porcupine O-acyltransferase	2410004O13Rik, AW045557, DXHXS7465, DXHXS7465e, Mg61, mMg61, Mp, Mporc, p, porc, Ppn	53627	--	697.31	1404.73
GSMG0006811	Hmga2	up	2.01	0.000434	0.0129	EASANA	chr10(-):120197173-120312374	UCSC	high mobility group AT-hook 2	9430083A20Rik, Hmgi, HMGI-, HMGI-C, Hmgic, pg, pygmy	15364	--	14557.8	29283.9
GSMG0014011	Gpr137b	up	2.01	8.79e-10	8.24e-08	EASANA	chr13(-):13532208-13568209	UCSC	G protein-coupled receptor 137B	AI788917, AU016435, AW546472, C730041E01, C80550, C80741, D13Abb1e, Tm7sf, Tm7sf1	83924	--	3308.93	6655.46
GSMG0026612	--	up	2.01	0.0357	0.34	EASANA	chr18(-):61327113-61327135	UCSC	--	NULL	--	--	36.38	73.14
GSMG0011023	Plekhh1	up	1.99	2.48e-06	0.000138	EASANA	chr12(+):79075937-79128427	UCSC	pleckstrin homology domain containing, family H (with MyTH4 domain) member 1	AV308913, C77772, D630024D12Rik, mKIAA1200	211945	--	1567.09	3111.04
GSMG0049545	Gab2	up	1.98	0.00686	0.112	EASANA	chr7(+):96730958-96958158	UCSC	growth factor receptor bound protein 2-associated protein 2	AI463667, D130058I17Rik, p9, p97	14389	--	742.64	1472.16
GSMG0000123	--	up	1.98	0.000135	0.00475	EASANA	chr1(+):34275676-34277901	UCSC	--	NULL	--	--	509.88	1008.97
GSMG0014003	--	up	1.98	0.00112	0.0275	EASANA	chr13(-):12624790-12628061	UCSC	--	NULL	--	--	428.26	846.28
GSMG0002889	1700056E22Rik	up	1.97	0.000579	0.0162	EASANA	chr1(-):183765229-183766195	UCSC	RIKEN cDNA 1700056E22 gene	NULL	73363	ENSMUSG00000044854	152.7	300.89
GSMG0018723	Rnu12	up	1.96	1.26e-07	8.77e-06	EASANA	chr15(+):83033846-83033995	UCSC	RNA U12, small nuclear	NULL	104307	ENSMUSG00000065176	760.62	1493
GSMG0053157	Plpp5	up	1.96	3.88e-07	2.51e-05	EASANA	chr8(+):26210075-26214912	UCSC	phospholipid phosphatase 5	1810019D05Rik, 2310022A04Rik, AW045471, Ppap, Ppapdc1, Ppapdc1b	71910	--	1037.3	2030.46
GSMG0046750	Wnt7a	up	1.95	0.000449	0.0132	EASANA	chr6(-):91340963-91388352	UCSC	wingless-type MMTV integration site family, member 7A	AI849442, px, tw, Wnt-, Wnt-7a	22421	ENSMUSG00000030093	913.34	1781.3
GSMG0006490	Amdhd1	up	1.94	0.0175	0.216	EASANA	chr10(-):93359200-93375895	UCSC	amidohydrolase domain containing 1	1300019J08Rik	71761	ENSMUSG00000015890	122.37	237.5
GSMG0023688	Rasgrp3	up	1.92	1.97e-05	0.000885	EASANA	chr17(+):75742900-75836049	UCSC	RAS, guanyl releasing protein 3	BC066069, Gm327	240168	--	1094.18	2098.91
GSMG0028367	Gldc	up	1.92	0.000293	0.00923	EASANA	chr19(-):30075841-30152841	UCSC	glycine decarboxylase	b2b2679C, b2b2679Clo, D030049L12Rik, D19Wsu57, D19Wsu57e	104174	ENSMUSG00000024827	228.75	438.29
GSMG0036901	Ror1	up	1.91	9.07e-05	0.00339	EASANA	chr4(+):99952987-100302003	UCSC	receptor tyrosine kinase-like orphan receptor 1	2810404D04Rik, Ntr, Ntrkr1	26563	ENSMUSG00000035305	159.81	304.97
GSMG0043964	Hilpda	up	1.91	2.65e-08	2.09e-06	EASANA	chr6(+):29272487-29275448	UCSC	hypoxia inducible lipid droplet associated	2310016C08Rik, AW049004, Hig2	69573	ENSMUSG00000043421	1414.82	2698.99
GSMG0038068	Tbc1d2	up	1.91	2.2e-08	1.75e-06	EASANA	chr4(-):46604390-46650210	UCSC	TBC1 domain family, member 2	A630005A06Rik, BC022630, Gm1037, P, PA, PARIS-1, PARIS1	381605	ENSMUSG00000039813	516.78	985.46
GSMG0024097	Nme4	up	1.91	0.00135	0.032	EASANA	chr17(-):26310711-26314484	UCSC	NME/NM23 nucleoside diphosphate kinase 4	2610027N22Rik, 2810024O08Rik, 5730493H09Rik, NM23-M, NM23-M4, Nm23M4	56520	--	196.56	374.84
GSMG0001735	Pgap1	up	1.89	1.71e-08	1.39e-06	EASANA	chr1(-):54512159-54596854	UCSC	post-GPI attachment to proteins 1	5033403E17Rik, 9030223K07Rik, A530084K22, D230012E17Rik, o, oto, PG	241062	ENSMUSG00000073678	2470.24	4676.06
GSMG0048060	Lgals4 // Lgals6	up	1.89	0.000641	0.0177	EASANA	chr7(+):28533219-28541128	UCSC	lectin, galactose binding, soluble 4 // lectin, galactose binding, soluble 6	gal-4, galect, galectin-6	16855, 16857	ENSMUSG00000053964	3237.73	6127.04
GSMG0027108	Mapk4	up	1.89	7.87e-06	0.000388	EASANA	chr18(-):74061557-74198020	UCSC	mitogen-activated protein kinase 4	A330097D03Rik, Erk3, p63M, p63Mapk, Prkm4	225724	ENSMUSG00000024558	497.81	939.87
GSMG0040544	Areg	up	1.89	0.00341	0.0666	EASANA	chr5(+):91287458-91296291	UCSC	amphiregulin	AR, Mcub, Sdg, Sdgf	11839	ENSMUSG00000029378	3532.51	6668.04
GSMG0052241	Cavin3	up	1.89	0.00126	0.0302	EASANA	chr7(-):105129814-105131404	UCSC	caveolae associated 3	3110015B12Rik, 6330514M23Rik, Prkc, Prkcdbp, SRBC	109042	ENSMUSG00000037060	140.13	264.38
GSMG0029488	Itga6	up	1.88	1.16e-07	8.17e-06	EASANA	chr2(+):71617272-71688771	UCSC	integrin alpha 6	5033401O05Rik, AI115430, Cd49f, VLA-6	16403	--	4625.46	8692.46
GSMG0015086	Itga2	up	1.87	0.00114	0.028	EASANA	chr13(-):114969617-115068638	UCSC	integrin alpha 2	CD49B, DX5, GPIa	16398	ENSMUSG00000015533	3607.55	6749.18
GSMG0029219	Ptgs1	up	1.87	0.00333	0.0654	EASANA	chr2(+):36120437-36142281	UCSC	prostaglandin-endoperoxide synthase 1	COX, Cox-, Cox-1, Cox-3, COX1, Pgh, PGHS-1, Pghs1, PHS1	19224	--	1621.24	3032.57
GSMG0056678	Rasl12	up	1.87	6.33e-06	0.000321	EASANA	chr9(+):65305770-65322135	UCSC	RAS-like, family 12	4631404I11Rik	70784	--	393.42	735.8
GSMG0040312	0610040J01Rik	up	1.87	7.52e-10	7.11e-08	EASANA	chr5(+):63969706-64056962	UCSC	RIKEN cDNA 0610040J01 gene	AI662686	76261	ENSMUSG00000060512	1130.33	2111.82
GSMG0052119	P2ry2	up	1.86	1.04e-07	7.42e-06	EASANA	chr7(-):100645775-100661260	UCSC	purinergic receptor P2Y, G-protein coupled 2	P2U1, P2Y, P2Y2	18442	--	1094.34	2035.71
GSMG0017114	Gch1	up	1.86	1.02e-05	0.000489	EASANA	chr14(-):47391352-47426871	UCSC	GTP cyclohydrolase 1	Gch, GTP-C, GTP-CH, GTP-CH-I, GTPC, GTPCH	14528	ENSMUSG00000037580	431.06	800.89
GSMG0015635	Anxa11	up	1.85	2.71e-07	1.78e-05	EASANA	chr14(+):25842579-25887228	UCSC	annexin A11	100039484, 100039503, A830099O17Rik, Anx, Anx11, Gm2260, Gm2274	11744	ENSMUSG00000021866	6539.58	12109.8
GSMG0032131	Wipf1	up	1.85	1.61e-06	9.28e-05	EASANA	chr2(-):73259954-73359831	UCSC	WAS/WASL interacting protein family, member 1	AI115543, D2Ertd120, D2Ertd120e, W, Waspip, WIP	215280	--	1038.67	1919.5
GSMG0046241	Hpgds	up	1.84	3.35e-10	3.31e-08	EASANA	chr6(-):65094277-65121892	UCSC	hematopoietic prostaglandin D synthase	H-PG, H-PGDS, Ptgd, Ptgds2	54486	ENSMUSG00000029919	2441.92	4501.06
GSMG0052844	Tnfrsf23	up	1.84	0.000158	0.00545	EASANA	chr7(-):143219546-143239613	UCSC	tumor necrosis factor receptor superfamily, member 23	mDcTr, mDcTRAILR1, mS, mSOB, SOB, Tnfr, Tnfrh1, Tnfrsf1al1, TNFRSFH23	79201	--	9073.56	16672.4
GSMG0004047	Cirbp	up	1.84	0.00221	0.048	EASANA	chr10(+):80001824-80008620	UCSC	cold inducible RNA binding protein	C, Cirp, R74941	12696	--	226.2	415.61
GSMG0018775	Tafa5	up	1.84	0.000989	0.025	EASANA	chr15(+):87428498-87643563	UCSC	TAFA chemokine like family member 5	Fam19, Fam19a5, Tafa-5, Tar, Tara-5	106014	--	1221.03	2242.21
GSMG0037746	Tox	up	1.83	6.6e-05	0.00255	EASANA	chr4(-):6686353-6991557	UCSC	thymocyte selection-associated high mobility group box	1700007F02Rik	252838	ENSMUSG00000041272	528.82	969.97
GSMG0004035	Arid3a	up	1.83	0.00132	0.0315	EASANA	chr10(+):79762877-79790852	UCSC	AT rich interactive domain 3A (BRIGHT-like)	Brig, Bright, Dr, Dri1, Dril1	13496	--	217.38	398.73
GSMG0010001	Krt19	up	1.83	2.59e-05	0.00113	EASANA	chr11(-):100031641-100036752	UCSC	keratin 19	AI663979, CK-19, End, EndoC, K19, Krt-1.1, Krt-1.19, Krt1-1, Krt1-19	16669	--	47771.2	87348.9
GSMG0013796	Sgtb	up	1.83	9.96e-05	0.00369	EASANA	chr13(+):104246249-104279001	UCSC	small glutamine-rich tetratricopeptide repeat (TPR)-containing, beta	C630001O05Rik	218544	ENSMUSG00000042743	561.49	1026.66
GSMG0055475	Pllp	up	1.83	0.000811	0.0213	EASANA	chr8(-):95401523-95422872	UCSC	plasma membrane proteolipid	0610010I06Rik, AV001002, p, Plapi, Tm4sf1, Tm4sf11	67801	ENSMUSG00000031775	378.85	691.65
GSMG0027068	Dynap	up	1.82	0.000187	0.00627	EASANA	chr18(-):70373500-70377655	UCSC	dynactin associated protein	2310002L13Rik	75577	ENSMUSG00000024512	841.08	1534.44
GSMG0061027	Fam199x	up	1.82	0.000192	0.00636	EASANA	chrX(+):135950339-135983248	UCSC	family with sequence similarity 199, X-linked	NULL	245622	ENSMUSG00000042595	318.14	580.46
GSMG0035483	Trim2	up	1.82	9.68e-08	6.92e-06	EASANA	chr3(-):84067747-84212731	UCSC	tripartite motif-containing 2	mKIAA0517, n, narf	80890	--	1589.2	2897.22
GSMG0003256	Snord3a	up	1.82	4.8e-07	3.02e-05	EASANA	chr10(+):40134464-40134675	UCSC	small nucleolar RNA, C/D box 3A	Rn, Rnu3a	19850	ENSMUSG00000106147	1339.81	2441.67
GSMG0006199	Ckap4	up	1.82	1.07e-07	7.62e-06	EASANA	chr10(-):84362169-84369900	UCSC	cytoskeleton-associated protein 4	5630400A09Rik, CLIMP, CLIMP-63, P6, P63	216197	ENSMUSG00000046841	2302.35	4190.44
GSMG0049528	Tenm4	up	1.82	3.11e-06	0.00017	EASANA	chr7(+):95820447-96560297	UCSC	teneurin transmembrane protein 4	Doc, Doc4, ELM, ELM2, l(7)-, l(7)-3Rn, l7, l7Rn3, mKIAA1302, Odz, Odz4, R75022, Ten-m, Ten-m4	23966	--	3639.53	6614.28
GSMG0010158	Pitpnc1	up	1.82	0.00846	0.129	EASANA	chr11(-):107098718-107361574	UCSC	phosphatidylinositol transfer protein, cytoplasmic 1	1110020B03Rik, 5830436L09Rik, AI662802, AI851387, C330017I21Rik, Dnr411, mrdgBbeta, RDGB-BE, rdgB-beta, RDGBB, RDGBB1	71795	--	285.68	519.11
GSMG0037004	Echdc2	up	1.82	0.00191	0.0426	EASANA	chr4(+):108022634-108036504	UCSC	enoyl Coenzyme A hydratase domain containing 2	1300017C12Rik, 2610009M20Rik, D4Ertd765e	52430	--	140.94	256.07
GSMG0019345	Mtss1	up	1.82	2.42e-08	1.92e-06	EASANA	chr15(-):58813083-58953875	UCSC	MTSS I-BAR domain containing 1	2310003N14Rik, BC024131, D130001D01Rik, MI, Mim, mKIAA0429	211401	ENSMUSG00000022353	9265.8	16823.5
GSMG0010097	Arhgap27	up	1.81	7.86e-08	5.75e-06	EASANA	chr11(-):103222310-103254520	UCSC	Rho GTPase activating protein 27	2310069I04Rik, 5730442P18Rik, Gm21552, Sh3d2, Sh3d20	544817	--	3290.35	5967.99
GSMG0034492	Dennd2c	up	1.81	0.000401	0.012	EASANA	chr3(+):103009975-103077054	UCSC	DENN/MADD domain containing 2C	A930010I20Rik	329727	--	189.16	342.22
GSMG0021247	Cbr1	up	1.8	0.000417	0.0124	EASANA	chr16(+):93404725-93407393	UCSC	carbonyl reductase 1	AW261796, C, Cbr, CR, PG-9-KR	12408	ENSMUSG00000051483	277.26	499.73
GSMG0062127	Gfpt1	up	1.8	1.89e-11	2.13e-09	EASANA	chr6(+):87019826-87069189	UCSC	glutamine fructose-6-phosphate transaminase 1	2810423A18Rik, AI324119, AI449986, GF, GFA, GFAT, GFAT1, GFAT1m, Gfpt	14583	ENSMUSG00000029992	6643.59	11957.8
GSMG0036885	Patj	up	1.8	0.00366	0.0701	EASANA	chr4(+):98284026-98607840	UCSC	PATJ, crumbs cell polarity complex component	C, Cipp, I, Inadl	12695	--	179.47	322.79
GSMG0059653	Pls1	up	1.79	0.00413	0.077	EASANA	chr9(-):95634695-95727332	UCSC	plastin 1 (I-isoform)	AI427122, I-fi	102502	ENSMUSG00000049493	495	888.04
GSMG0054624	Atp7b	up	1.78	4.07e-05	0.00166	EASANA	chr8(-):22484364-22558019	UCSC	ATPase, Cu++ transporting, beta polypeptide	At, Atp7a, tx, WN, WND	11979	ENSMUSG00000006567	1174.08	2093.59
GSMG0029715	Pacsin3	up	1.78	7.02e-05	0.00269	EASANA	chr2(+):91086502-91095025	UCSC	protein kinase C and casein kinase substrate in neurons 3	4921507A02Rik, 6330413E15Rik, AW413130	80708	--	1126.39	2003.99
GSMG0047476	--	up	1.78	0.0158	0.202	EASANA	chr6(-):134729601-134730746	UCSC	--	NULL	--	--	130.84	232.74
GSMG0001307	--	up	1.78	0.000268	0.00859	EASANA	chr1(+):183776610-183778979	UCSC	--	NULL	--	--	492.7	875.94
GSMG0043302	Baiap2l1	up	1.77	1.92e-07	1.3e-05	EASANA	chr5(-):144201335-144294923	UCSC	BAI1-associated protein 2-like 1	1300006M19Rik, AI585895, IR, IRTKS	66898	ENSMUSG00000038859	2478.8	4398.18
GSMG0056350	Mpzl3	up	1.77	2.65e-08	2.09e-06	EASANA	chr9(+):44966479-44988735	UCSC	myelin protein zero-like 3	5430427F17Rik, A530065I17Rik, r, rc, ru, ruf	319742	ENSMUSG00000070305	851.13	1508.11
GSMG0028996	Il1rn	up	1.76	0.00039	0.0117	EASANA	chr2(+):24226865-24241506	UCSC	interleukin 1 receptor antagonist	F630041P17Rik, IL, IL-1ra	16181	--	1903.7	3355.99
GSMG0046092	Rny1	up	1.76	5.97e-06	0.000306	EASANA	chr6(-):47765004-47765114	UCSC	RNA, Y1 small cytoplasmic, Ro-associated	NULL	19872	ENSMUSG00000065701	5002.54	8806.68
GSMG0028905	Cacnb2	up	1.76	4.06e-05	0.00166	EASANA	chr2(+):14609115-14992719	UCSC	calcium channel, voltage-dependent, beta 2 subunit	AW060387, CAB2, Cavbe, Cavbeta2, Cchb2	12296	--	590.8	1039.73
GSMG0013640	--	up	1.76	0.0161	0.204	EASANA	chr13(+):81820425-81820980	UCSC	--	NULL	--	--	77.11	135.67
GSMG0013442	B4galt7	up	1.75	9.07e-06	0.000443	EASANA	chr13(+):55747709-55758255	UCSC	xylosylprotein beta1, 4-galactosyltransferase, polypeptide 7 (galactosyltransferase I)	XGalT-1, XGPT	218271	--	683.39	1197.43
GSMG0002690	Pogk	up	1.74	0.00198	0.0441	EASANA	chr1(-):166212194-166237397	UCSC	pogo transposable element with KRAB domain	9130401E23Rik, BA, BASS2, mKIAA1513	71592	--	388.24	677.38
GSMG0017525	Slc25a30	up	1.74	3.93e-05	0.00162	EASANA	chr14(-):75998511-76024478	UCSC	solute carrier family 25, member 30	4933433D23Rik, AV025504, AV221431, AW319655, KMCP, KMCP1	67554	ENSMUSG00000022003	2664.2	4645.28
GSMG0034291	S100a7a	up	1.74	0.000642	0.0177	EASANA	chr3(+):90561609-90565437	UCSC	S100 calcium binding protein A7A	AY465109, Gm1020, S100A, S100a1, S100a15, S100a15a, S100a17l1, S100A7f, S100A7L1	381493	ENSMUSG00000063767	248.6	433.36
GSMG0028067	Zfpl1	up	1.74	3.79e-05	0.00158	EASANA	chr19(-):6130787-6135005	UCSC	zinc finger like protein 1	NULL	81909	--	1460.98	2542.02
GSMG0035672	Prune1	up	1.74	5.2e-07	3.26e-05	EASANA	chr3(-):95160986-95191036	UCSC	prune exopolyphosphatase	9230112O05Rik, C130058A12, DRES-17, HTCD37, Pr, Prune, Prune-M1, PRUNEM1	229589	ENSMUSG00000015711	1077.86	1872.81
GSMG0010588	Asap2	up	1.73	7.55e-06	0.000374	EASANA	chr12(+):21040460-21320175	UCSC	ArfGAP with SH3 domain, ankyrin repeat and PH domain 2	6530401G17Rik, Ddef2, Gm1523, Gm592, PAG3, PAP	211914	--	760.2	1317.33
GSMG0031092	Procr	up	1.73	0.00528	0.0932	EASANA	chr2(+):155593036-155597398	UCSC	protein C receptor, endothelial	AI325044, Ccc, Ccca, Ccd41, EP, Epcr	19124	ENSMUSG00000027611	198.55	343.8
GSMG0021713	Tigit	up	1.73	0.000562	0.0158	EASANA	chr16(-):43469224-43484547	UCSC	T cell immunoreceptor with Ig and ITIM domains	Vst, Vstm3	100043314	ENSMUSG00000071552	2078.1	3587.45
GSMG0034770	Dnajb14	up	1.73	5.65e-05	0.00223	EASANA	chr3(+):137573436-137614692	UCSC	DnaJ heat shock protein family (Hsp40) member B14	5730496F10Rik	70604	ENSMUSG00000074212	644.66	1112.43
GSMG0055122	Crtc1	up	1.72	2.71e-05	0.00118	EASANA	chr8(-):70835005-70892229	UCSC	CREB regulated transcription coactivator 1	AI413414, Mect1, mKIAA0616, R74955, TOR, TORC1	382056	ENSMUSG00000003575	431.4	740.49
GSMG0002886	Disp1	up	1.71	0.000549	0.0155	EASANA	chr1(-):182867828-183003093	UCSC	dispatched RND transporter family member 1	1190008H24Rik, D, DispA	68897	--	482.98	828.47
GSMG0043972	Flnc	up	1.71	2.79e-06	0.000154	EASANA	chr6(+):29433152-29461888	UCSC	filamin C, gamma	1110055E19Rik, ABP-280, ABPL, Fl, Fln2	68794	--	1150.72	1973.36
GSMG0007604	Snord118	up	1.71	0.0332	0.325	EASANA	chr11(+):68964251-68964388	UCSC	small nucleolar RNA, C/D box 118	MBI-3, MBI-34	100216530	ENSMUSG00000064899	240.35	412.05
GSMG0026671	Ccbe1	up	1.71	0.0047	0.0852	EASANA	chr18(-):66189927-66435812	UCSC	collagen and calcium binding EGF domains 1	4933426F18Rik, 9430093N24Rik, mKIAA1983	320924	ENSMUSG00000046318	595.59	1019.74
GSMG0000185	Il18rap	up	1.71	0.000221	0.00723	EASANA	chr1(+):40554522-40590865	UCSC	interleukin 18 receptor accessory protein	AcPL, IL-18R-beta, IL-18RAcP, IL-18Rbeta, IL-1RAcPL	16174	ENSMUSG00000026068	835.07	1426.18
GSMG0062052	Rlim	up	1.71	5.46e-08	4.13e-06	EASANA	chrX(-):103000769-103024891	UCSC	ring finger protein, LIM domain interacting	AL022832, AW743871, Ha, Ha1r, Rl, Rlim1, Rnf, Rnf12	19820	--	20019.3	34164.4
GSMG0005234	--	up	1.7	0.000768	0.0205	EASANA	chr10(+):128279902-128281094	UCSC	--	NULL	--	--	234.71	400.19
GSMG0010235	2610035D17Rik	up	1.7	0.000386	0.0116	EASANA	chr11(-):112934721-113092666	UCSC	RIKEN cDNA 2610035D17 gene	NULL	72386	ENSMUSG00000087259	391.35	666.42
GSMG0047475	Dusp16	up	1.7	0.00778	0.121	EASANA	chr6(-):134692431-134769592	UCSC	dual specificity phosphatase 16	3830417M17Rik, AW558566, D6Ertd213, D6Ertd213e, MKP, MKP-, MKP-7, MKP7, Mkpm	70686	--	2691.26	4580.31
GSMG0059958	Cmtm8	up	1.7	0.0162	0.205	EASANA	chr9(-):114618413-114673230	UCSC	CKLF-like MARVEL transmembrane domain containing 8	2700018N07Rik, AA408515, Cklfs, Cklfsf8	70031	ENSMUSG00000041012	838.12	1423.49
GSMG0054228	--	up	1.7	0.00966	0.143	EASANA	chr8(+):117938854-117939726	UCSC	--	NULL	--	--	223.49	379.04
GSMG0028478	Rbp4	up	1.69	1.66e-07	1.14e-05	EASANA	chr19(-):38105068-38113769	UCSC	retinol binding protein 4, plasma	Rbp-4	19662	--	13449.6	22791.1
GSMG0017313	--	up	1.69	3.69e-06	0.000197	EASANA	chr14(-):60461433-60464829	UCSC	--	NULL	--	--	803.92	1361.8
GSMG0001032	Sec16b	up	1.69	4.1e-07	2.64e-05	EASANA	chr1(+):157334366-157395992	UCSC	SEC16 homolog B (S. cerevisiae)	Lzt, Lztr2, R, Rgpr, Rgpr-, Rgpr-p117	89867	--	2653.55	4489.27
GSMG0041655	Srpk2	up	1.69	6.5e-10	6.2e-08	EASANA	chr5(-):23708079-23889616	UCSC	serine/arginine-rich protein specific kinase 2	AW226533, AW492537, AW547358, mSR, mSRPK2, WBP, Wbp6	20817	ENSMUSG00000062604	3846.45	6500.55
GSMG0013774	Smn1	up	1.69	1.14e-06	6.8e-05	EASANA	chr13(+):100259713-100274206	UCSC	survival motor neuron 1	AI849087, Gemin1, S, Smn	20595	ENSMUSG00000021645	2152.56	3632.06
GSMG0004984	--	up	1.69	0.00316	0.0628	EASANA	chr10(+):103343220-103402426	UCSC	--	NULL	--	--	302.01	508.91
GSMG0055574	Esrp2	up	1.68	2.84e-05	0.00123	EASANA	chr8(-):106857034-106863606	UCSC	epithelial splicing regulatory protein 2	9530027K23Rik, Rbm35, Rbm35b	77411	ENSMUSG00000084128	816.49	1375.38
GSMG0016272	Klf5	up	1.68	1.61e-05	0.000737	EASANA	chr14(+):99536094-99550849	UCSC	Kruppel-like factor 5	4930520J07Rik, Bteb2, CKL, CKLF, IK, IKLF	12224	ENSMUSG00000005148	4989.22	8395.88
GSMG0052427	Gprc5b	up	1.68	0.00103	0.0259	EASANA	chr7(-):118571263-118594434	UCSC	G protein-coupled receptor, family C, group 5, member B	AW125761, Raig2	64297	--	469.31	789.59
GSMG0046942	Srgap3	up	1.68	0.00636	0.106	EASANA	chr6(-):112694932-112924229	UCSC	SLIT-ROBO Rho GTPase activating protein 3	AI452337, Arhg, Arhgap14, D130026O08Rik, Gbi, MEGAP, mKIAA0411, WRP	259302	--	1303.71	2189.83
GSMG0029143	Ncs1	up	1.68	0.000625	0.0173	EASANA	chr2(+):31135935-31185998	UCSC	neuronal calcium sensor 1	9430075O15Rik, A730032G13Rik, AI836659, Fre, Freq, Mfreq, NCS, NCS-1	14299	ENSMUSG00000062661	721.58	1212.08
GSMG0038164	Ptpn3	up	1.68	0.0166	0.208	EASANA	chr4(-):57190841-57301838	UCSC	protein tyrosine phosphatase, non-receptor type 3	9530011I20Rik, PT, PTP-, PTP-H1, PTPCL	545622	ENSMUSG00000038764	170.9	286.62
GSMG0017869	Golph3	up	1.68	3.4e-10	3.36e-08	EASANA	chr15(+):12321518-12351677	UCSC	golgi phosphoprotein 3	4733401N08Rik, 5730410D03Rik, AW413496	66629	ENSMUSG00000022200	18605.9	31196.6
GSMG0034646	Sec24d	up	1.67	7.78e-06	0.000384	EASANA	chr3(+):123061145-123159290	UCSC	Sec24 related gene family, member D (S. cerevisiae)	2310020L09Rik, Gm1349	69608	ENSMUSG00000039234	1299.38	2174.38
GSMG0047572	Bhlhe41	up	1.67	8.98e-07	5.44e-05	EASANA	chr6(-):145803020-145811146	UCSC	basic helix-loop-helix family, member e41	6430520M22Rik, Bhlhb, Bhlhb2l, Bhlhb3, DEC2, Sh, Sharp1	79362	--	1638.32	2740.38
GSMG0001809	--	up	1.67	0.00786	0.122	EASANA	chr1(-):60518889-60519830	UCSC	--	NULL	--	--	167.16	279.16
GSMG0018989	Prr13	up	1.66	1.49e-07	1.04e-05	EASANA	chr15(+):102367605-102371244	UCSC	proline rich 13	1110020C13Rik, 2010324E22Rik	66151	--	3509.73	5837.87
GSMG0029028	Clic3	up	1.66	0.00163	0.0377	EASANA	chr2(+):25346850-25348788	UCSC	chloride intracellular channel 3	2300003G24Rik	69454	ENSMUSG00000015093	151.59	251.68
GSMG0040543	Ereg	up	1.66	0.00321	0.0635	EASANA	chr5(+):91222476-91241508	UCSC	epiregulin	E, EPR	13874	ENSMUSG00000029377	5826.7	9669.3
GSMG0040340	N4bp2	up	1.66	0.000728	0.0195	EASANA	chr5(+):65920864-65987447	UCSC	NEDD4 binding protein 2	B3b, B3bp, E430014I16, Gm1791, Gm868	333789	--	637.54	1056.29
GSMG0001356	Pacc1	up	1.66	0.000539	0.0152	EASANA	chr1(+):191058099-191085122	UCSC	proton activated chloride channel 1	2310028N02Rik, AI118576, PAC, Tmem206	66950	ENSMUSG00000026627	292.16	483.91
GSMG0026634	Grpel2	up	1.65	1.09e-07	7.69e-06	EASANA	chr18(-):61843417-61859402	UCSC	GrpE-like 2, mitochondrial	mt-GrpE, mt-GrpE#2, mt-Grpel2	17714	ENSMUSG00000024580	1319.2	2183.05
GSMG0026129	Mro	up	1.65	0.00122	0.0296	EASANA	chr18(+):73992456-74014404	UCSC	maestro	4930507C04Rik, 4933435E20Rik	71263	--	305.52	504.87
GSMG0025589	2700062C07Rik	up	1.65	0.00427	0.079	EASANA	chr18(+):24603907-24611022	UCSC	RIKEN cDNA 2700062C07 gene	AI195775, C87515	68046	ENSMUSG00000024273	538.59	890.22
GSMG0018541	Gpt	up	1.65	0.00456	0.083	EASANA	chr15(+):76580926-76583885	UCSC	glutamic pyruvic transaminase, soluble	1300007J06Rik, 2310022B03Rik, A, ALT, ALT1, Gpt-, Gpt-1, Gpt1	76282	ENSMUSG00000022546	1429.62	2355.67
GSMG0014823	Polr3g	up	1.65	0.0312	0.313	EASANA	chr13(-):81821956-81859432	UCSC	polymerase (RNA) III (DNA directed) polypeptide G	2310047G20Rik, AV275904, RPC, RPC32, RPC7	67486	ENSMUSG00000035834	184.92	304.54
GSMG0001947	Cnppd1	up	1.64	9.84e-09	8.29e-07	EASANA	chr1(-):75111198-75119355	UCSC	cyclin Pas1/PHO80 domain containing 1	1810031K17Rik, AU043960	69171	--	4333.06	7117.13
GSMG0026112	Ccdc68	up	1.64	0.000397	0.0119	EASANA	chr18(+):70058628-70102555	UCSC	coiled-coil domain containing 68	BC046343	381175	ENSMUSG00000038903	652.37	1071.07
GSMG0060112	--	up	1.64	4.22e-06	0.000222	EASANA	chrM(+):1094-3841	UCSC	--	NULL	--	--	171603	281383
GSMG0058773	Acsbg1	up	1.64	0.0159	0.203	EASANA	chr9(-):54512169-54569169	UCSC	acyl-CoA synthetase bubblegum family member 1	BG1, Bgm, E230019G03Rik, GR-LACS, L, Lpd, R75185	94180	ENSMUSG00000032281	3007.58	4928.81
GSMG0033291	Soga1	up	1.64	0.000785	0.0208	EASANA	chr2(-):156852362-156921185	UCSC	suppressor of glucose, autophagy associated 1	9830001H06Rik, AI426038, D430036N24Rik, Soga	320706	ENSMUSG00000055485	357.9	585.55
GSMG0032902	Snord17	up	1.64	0.000702	0.0189	EASANA	chr2(-):144107901-144108122	UCSC	small nucleolar RNA, C/D box 17	MBI-4, MBI-43	100313519	ENSMUSG00000077714	1143.15	1869.06
GSMG0019650	Ndrg1	up	1.63	3.31e-08	2.58e-06	EASANA	chr15(-):66801167-66841493	UCSC	N-myc downstream regulated gene 1	CAP, CAP43, CMT4D, DRG, DRG1, HMSNL, N, Nd, Ndr1, Ndrl, NMSL, PRO, PROXY1, RTP, TDD5	17988	ENSMUSG00000005125	6020.97	9837.63
GSMG0012991	AW209491	up	1.63	0.00117	0.0285	EASANA	chr13(+):14804830-14813681	UCSC	expressed sequence AW209491	NULL	105351	--	804.36	1313.7
GSMG0039590	Nbl1	up	1.63	0.000156	0.0054	EASANA	chr4(-):138809603-138820287	UCSC	NBL1, DAN family BMP antagonist	D, D4H1S1733, D4H1S1733E, DAN, Dana, N, NO3	17965	ENSMUSG00000041120	567.55	926.02
GSMG0044344	Chn2	up	1.63	2.5e-05	0.0011	EASANA	chr6(+):54016915-54278797	UCSC	chimerin 2	1700026N20Rik, 4930557O16Rik, ARHGAP3, Bch	69993	--	898.46	1465.97
GSMG0020879	Igsf11	up	1.63	1.92e-05	0.000863	EASANA	chr16(+):38721832-38847517	UCSC	immunoglobulin superfamily, member 11	1700025L02Rik, BT-Ig, BT-IgSF, Igsf13	207683	--	856.61	1395.4
GSMG0037527	Dhrs3	up	1.63	0.0278	0.291	EASANA	chr4(+):144619397-144654779	UCSC	dehydrogenase/reductase (SDR family) member 3	retS, retSDR1, Rs, Rsdr1	20148	--	370.96	603.78
GSMG0049349	--	up	1.63	1.24e-05	0.000585	EASANA	chr7(+):79013554-79015253	UCSC	--	NULL	--	--	17046	27728.9
GSMG0003043	Adat2	up	1.63	0.00624	0.105	EASANA	chr10(+):13428637-13439120	UCSC	adenosine deaminase, tRNA-specific 2	4933426M09Rik, Deadc, Deadc1	66757	ENSMUSG00000019808	195.33	317.73
GSMG0062613	Fnip2	up	1.62	6.72e-08	4.95e-06	EASANA	chr3(-):79363278-79474986	UCSC	folliculin interacting protein 2	D630023B12Rik, mKIAA1450	329679	--	2214.99	3598.69
GSMG0031191	R3hdml	up	1.62	0.00159	0.0371	EASANA	chr2(+):163334238-163344532	UCSC	R3H domain containing-like	NULL	100043899	ENSMUSG00000078949	276.05	448.01
GSMG0012220	Map3k9	up	1.62	0.000279	0.00885	EASANA	chr12(-):81761724-81827949	UCSC	mitogen-activated protein kinase kinase kinase 9	E130314H24Rik, Mlk, Mlk1, Prke1	338372	--	1130.11	1832.06
GSMG0018009	Fzd6	up	1.62	0.00151	0.0355	EASANA	chr15(+):38869675-38901589	UCSC	frizzled class receptor 6	Fz6	14368	--	350.19	566.25
GSMG0044896	Atg7	up	1.62	1.2e-05	0.000568	EASANA	chr6(+):114620081-114837573	UCSC	autophagy related 7	1810013K23Rik, Agp7, Ap, Apg7l, Atg7l, Gm21553	74244	--	2410.42	3897.06
GSMG0005839	Tspan15	up	1.61	0.0296	0.303	EASANA	chr10(-):62021175-62066997	UCSC	tetraspanin 15	1110036D12Rik, 2700063A19Rik, AW048364, Tm4sf1, Tm4sf15	70423	ENSMUSG00000037031	4664.1	7522.39
GSMG0020343	Smagp	up	1.61	0.000489	0.0141	EASANA	chr15(-):100519220-100534821	UCSC	small cell adhesion glycoprotein	NULL	207818	--	421.65	678.91
GSMG0040663	Lrrc8b	up	1.61	4.48e-07	2.84e-05	EASANA	chr5(+):105563640-105637945	UCSC	leucine rich repeat containing 8 family, member B	2210408K08Rik, mKIAA0231, R7558, R75581, Ta-lrrp	433926	ENSMUSG00000070639	1809.43	2910.68
GSMG0027396	Syt7	up	1.61	0.000192	0.00636	EASANA	chr19(+):10366387-10430545	UCSC	synaptotagmin VII	AI851541, B230112P13Rik	54525	--	514.3	826.54
GSMG0024621	B3galt4	up	1.61	0.000961	0.0244	EASANA	chr17(-):34168883-34170462	UCSC	UDP-Gal:betaGlcNAc beta 1, 3-galactosyltransferase, polypeptide 4	Gal-, Gal-T2, Galt2	54218	ENSMUSG00000067370	330.92	531.85
GSMG0000077	Paqr8	up	1.61	6.22e-06	0.000317	EASANA	chr1(+):20960772-21009874	UCSC	progestin and adipoQ receptor family member VIII	1700019B16Rik, 3110001D06Rik	74229	--	884.63	1420.06
GSMG0017208	Dad1	up	1.6	2.7e-06	0.000149	EASANA	chr14(-):54472944-54491386	UCSC	defender against cell death 1	AI323713	13135	--	3358.13	5389.94
GSMG0011903	Hbp1	up	1.6	0.000409	0.0122	EASANA	chr12(-):31976454-32000536	UCSC	high mobility group box transcription factor 1	1700058O05Rik, BE629963, C330012F01Rik, C86454	73389	--	1729.68	2772.64
GSMG0053668	Gm38426	up	1.6	0.00211	0.0463	EASANA	chr8(+):85639964-85649544	UCSC	predicted gene, 38426	NULL	100503676	ENSMUSG00000003812	224.98	360.58
GSMG0043224	Zfand2a	up	1.6	6.19e-06	0.000316	EASANA	chr5(-):139456971-139470246	UCSC	zinc finger, AN1-type domain 2A	AA407930, Airap, AU016206	100494	--	1181.7	1893.18
GSMG0041125	Snrnp35	up	1.6	0.00262	0.0545	EASANA	chr5(+):124621196-124629186	UCSC	small nuclear ribonucleoprotein 35 (U11/U12)	6330548G22Rik	76167	--	537.51	860.03
GSMG0052691	Bnip3	up	1.6	0.0314	0.314	EASANA	chr7(-):138492565-138511236	UCSC	BCL2/adenovirus E1B interacting protein 3	N, Nip3	12176	ENSMUSG00000078566	1305.22	2087.66
GSMG0037296	Nkain1	up	1.6	0.000165	0.00564	EASANA	chr4(+):130297197-130341115	UCSC	Na+/K+ transporting ATPase interacting 1	2610200G18Rik, 2810426C15Rik	67149	ENSMUSG00000078532	958.83	1533.01
GSMG0025558	Dsg2	up	1.6	0.00178	0.0404	EASANA	chr18(+):20691131-20737583	UCSC	desmoglein 2	AA408168, D18Ertd293, D18Ertd293e	13511	ENSMUSG00000044393	348.67	557.05
GSMG0035686	Plekho1	up	1.6	0.000273	0.00867	EASANA	chr3(-):95896112-95903313	UCSC	pleckstrin homology domain containing, family O member 1	2810052M02Rik, CKIP, CKIP-1, Ckip1, Jza, JZA-2, JZA-20, Jza2	67220	ENSMUSG00000015745	638.38	1018.95
GSMG0057134	Gnb5	up	1.59	0.000107	0.00392	EASANA	chr9(+):75213570-75253205	UCSC	guanine nucleotide binding protein (G protein), beta 5	flr, Gbeta, Gbeta5, GBS	14697	--	1076.65	1717.04
GSMG0045662	Cmas	up	1.59	1.45e-05	0.000672	EASANA	chr6(+):142702412-142721440	UCSC	cytidine monophospho-N-acetylneuraminic acid synthetase	AW208911, CMPNeu5Ac, D6Bwg0250e	12764	ENSMUSG00000030282	1384.36	2207.26
GSMG0052074	Tsku	up	1.59	5.22e-06	0.00027	EASANA	chr7(-):97999875-98010535	UCSC	tsukushi, small leucine rich proteoglycan	9530051K01Rik, E2ig4, Lrr, Lrrc54, Tsk	244152	--	6642.39	10573.7
GSMG0058886	Paqr5	up	1.59	0.0189	0.227	EASANA	chr9(-):61860763-61934087	UCSC	progestin and adipoQ receptor family member V	0610010I15Rik, AV002411, BB115488, mP, mPRg	74090	--	105.35	167.57
GSMG0056291	1700110K17Rik	up	1.59	0.0117	0.163	EASANA	chr9(+):40244766-40254633	UCSC	RIKEN cDNA 1700110K17 gene	NULL	73558	--	219.13	347.91
GSMG0026136	Myo5b	up	1.59	4.07e-07	2.62e-05	EASANA	chr18(+):74575676-74904548	UCSC	myosin VB	AI661750, mKIAA1119	17919	ENSMUSG00000025885	3045.84	4833.62
GSMG0015739	Glud1	up	1.58	1.5e-06	8.71e-05	EASANA	chr14(+):34032682-34066990	UCSC	glutamate dehydrogenase 1	AI118167, Gdh-X, Glu, Glud, Gludl	14661	ENSMUSG00000021794	4817.55	7635.05
GSMG0041565	Crot	up	1.58	7.31e-05	0.00279	EASANA	chr5(-):9016039-9047161	UCSC	carnitine O-octanoyltransferase	1200003H03Rik	74114	ENSMUSG00000003623	1286.83	2038.07
GSMG0012983	Lyst	up	1.58	0.00179	0.0406	EASANA	chr13(+):13764979-13953385	UCSC	lysosomal trafficking regulator	beige, bg, D13Sfk1, D13Sfk13	17101	ENSMUSG00000019726	331.72	524.76
GSMG0016072	Pinx1	up	1.58	0.000295	0.00925	EASANA	chr14(+):64097761-64157308	UCSC	PIN2/TERF1 interacting, telomerase inhibitor 1	2210403I16Rik, 2610028A01Rik, 67-11-3, AU024023, L, LPTS, LPTS1	72400	ENSMUSG00000021958	621.9	983.9
GSMG0006928	Mettl7b	up	1.58	2.94e-05	0.00126	EASANA	chr10(-):128794146-128796859	UCSC	methyltransferase like 7B	0610006F02Rik, AI266817	71664	ENSMUSG00000025347	1420.16	2244.73
GSMG0028257	Gcnt1	up	1.58	2.44e-06	0.000136	EASANA	chr19(-):17303500-17350210	UCSC	glucosaminyl (N-acetyl) transferase 1, core 2	5630400D21Rik, B130048E03, C2GlcNAcT, C2GNT, IG, IGnT	14537	--	2068.61	3268.12
GSMG0037206	Gnl2	up	1.58	1.28e-06	7.45e-05	EASANA	chr4(+):124923807-124949175	UCSC	guanine nucleotide binding protein-like 2 (nucleolar)	BC003262, HUMAUANTIG, Ngp, Ngp-1	230737	ENSMUSG00000028869	2566.62	4053.68
GSMG0042124	Chic2	up	1.58	3.22e-05	0.00137	EASANA	chr5(-):75165665-75205302	UCSC	cysteine-rich hydrophobic domain 2	1700081B18Rik, 4930502K01Rik, BT, BTL	74277	ENSMUSG00000029229	1633.35	2579.06
GSMG0015844	Lgals3	up	1.58	0.000293	0.00923	EASANA	chr14(+):47611317-47623624	UCSC	lectin, galactose binding, soluble 3	ga, gal3, galect, GBP, L-3, L-34, Mac-, Mac-2	16854	--	24424	38562.7
GSMG0033371	Slpi	up	1.58	0.000578	0.0162	EASANA	chr2(-):164195991-164198427	UCSC	secretory leukocyte peptidase inhibitor	ALP	20568	ENSMUSG00000017002	524.83	828
GSMG0034663	--	up	1.58	0.000812	0.0213	EASANA	chr3(+):126531145-126534728	UCSC	--	NULL	--	--	380.6	600.02
GSMG0020383	Itgb7	up	1.58	2.85e-05	0.00123	EASANA	chr15(-):102124431-102140371	UCSC	integrin beta 7	Ly69	16421	ENSMUSG00000001281	7025.23	11071.9
GSMG0017913	Zfp622	up	1.58	1.71e-05	0.000781	EASANA	chr15(+):25984450-25998568	UCSC	zinc finger protein 622	1110033B05Rik, D15Ertd806, D15Ertd806e, Znf622, ZP, ZPR9	52521	ENSMUSG00000052253	1294.97	2040.98
GSMG0015823	Psmc6	up	1.57	4.1e-05	0.00167	EASANA	chr14(+):45567280-45587149	UCSC	proteasome (prosome, macropain) 26S subunit, ATPase, 6	2300001E01Rik, AI451058	67089	ENSMUSG00000021832	4660.42	7334.34
GSMG0002428	--	up	1.57	0.00542	0.0948	EASANA	chr1(-):135534185-135615844	UCSC	--	NULL	--	--	371.73	585
GSMG0002547	Qsox1	up	1.57	4.69e-05	0.00188	EASANA	chr1(-):155651775-155688645	UCSC	quiescin Q6 sulfhydryl oxidase 1	1300003H02Rik, b2b2673C, b2b2673Clo, QS, Qsc, Qscn6, QSOX, SOx	104009	--	1370.2	2154.85
GSMG0029174	Ptrh1	up	1.57	2.79e-05	0.00121	EASANA	chr2(+):32665792-32680183	UCSC	peptidyl-tRNA hydrolase 1 homolog	2210013M04Rik, AW046744	329384	ENSMUSG00000053746	667.04	1048.97
GSMG0017531	Gpalpp1	up	1.57	0.000447	0.0132	EASANA	chr14(-):76323672-76348265	UCSC	GPALPP motifs containing 1	1200011I18Rik, Kiaa1704	67467	ENSMUSG00000022008	341.93	537.4
GSMG0044239	Zfp282	up	1.57	0.000941	0.024	EASANA	chr6(+):47854489-47885419	UCSC	zinc finger protein 282	AI449432, C81429, E430019K09Rik, HUB1	101095	ENSMUSG00000025821	2600.29	4086.13
GSMG0034340	Tdrkh	up	1.57	0.00816	0.126	EASANA	chr3(+):94320551-94341975	UCSC	tudor and KH domain containing protein	2700091C21Rik, Tdrd, Tdrd2	72634	--	369.35	580.19
GSMG0020121	Arfgap3	up	1.57	2.13e-07	1.44e-05	EASANA	chr15(-):83183941-83234449	UCSC	ADP-ribosylation factor GTPase activating protein 3	0610009H19Rik, 1810004P07Rik, 1810035F16Rik, 9130416J18Rik, Arfgap1	66251	--	2480.33	3894.96
GSMG0049345	Abhd2	up	1.57	1.43e-05	0.000665	EASANA	chr7(+):78922966-79011349	UCSC	abhydrolase domain containing 2	2210009N18Rik, LAB, Labh-2, LABH2	54608	ENSMUSG00000039202	14006.5	21992.2
GSMG0001265	Acbd3	up	1.57	0.000196	0.00646	EASANA	chr1(+):180553607-180581768	UCSC	acyl-Coenzyme A binding domain containing 3	60kDa, 8430407O11Rik, D1Ertd10, D1Ertd10e, GCP60, Goc, Gocap1, GOLPH1, P, Pap7	170760	ENSMUSG00000026499	1227.26	1925.67
GSMG0015944	Mmp14	up	1.57	6.5e-05	0.00252	EASANA	chr14(+):54669055-54682821	UCSC	matrix metallopeptidase 14 (membrane-inserted)	AI325305, MMP-X1, MT-MMP-1, MT1-MM, MT1-MMP, sa, sabe	17387	ENSMUSG00000000957	13222.1	20731.1
GSMG0047938	Kcnn4	up	1.57	7.95e-05	0.003	EASANA	chr7(+):24069686-24084640	UCSC	potassium intermediate/small conductance calcium-activated channel, subfamily N, member 4	IK, IK1, IKC, IKCA1, KCa3., KCa3.1, KCA4, mIKC, mIKCa1, SK, SK4, SKCas	16534	--	2949.75	4623.01
GSMG0039852	Cdk6	up	1.57	1.15e-07	8.09e-06	EASANA	chr5(+):3393891-3581003	UCSC	cyclin-dependent kinase 6	AI504062, Crk, Crk2	12571	ENSMUSG00000040274	25026.1	39196.6
GSMG0054626	Nek3	up	1.57	0.00547	0.0955	EASANA	chr8(-):22618299-22656451	UCSC	NIMA (never in mitosis gene a)-related expressed kinase 3	NULL	23954	--	368.5	577.19
GSMG0031192	Hnf4a	up	1.57	1.19e-06	7.03e-05	EASANA	chr2(+):163348777-163414827	UCSC	hepatic nuclear factor 4, alpha	Hnf, HNF-, HNF-4, Hnf4, Hnf4alpha, MODY, MODY1, Nr, Nr2a1, TCF-14, Tcf14	15378	ENSMUSG00000017950	3565.39	5582.32
GSMG0026154	Zbtb7c	up	1.57	0.00298	0.06	EASANA	chr18(+):75953249-76281634	UCSC	zinc finger and BTB domain containing 7C	B230208J24Rik, Kr-, Kr-pok, Zbtb36	207259	--	408.55	639.57
GSMG0018739	Prr5	up	1.56	0.0044	0.0809	EASANA	chr15(+):84547407-84590609	UCSC	proline rich 5 (renal)	Arhgap8, AU043908, C030017C09Rik, C78947, Pro, Protor-1, Protor1	109270	--	255.75	400.01
GSMG0011956	Dnajb9	up	1.56	0.000256	0.00827	EASANA	chr12(-):44252678-44256852	UCSC	DnaJ heat shock protein family (Hsp40) member B9	AA408011, AA673251, AA673481, AW556981, ERdj, ERdj4, Mdg1, mDj7	27362	ENSMUSG00000014905	1697.02	2653.47
GSMG0023157	Ier3	up	1.56	1.2e-06	7.06e-05	EASANA	chr17(+):36131900-36133836	UCSC	immediate early response 3	AI663993, cI-, cI-3, gly9, gly96, IEX-, IEX-1	15937	ENSMUSG00000003541	10327.4	16145.8
GSMG0022964	Ppard	up	1.56	0.000176	0.00596	EASANA	chr17(+):28451728-28520446	UCSC	peroxisome proliferator activator receptor delta	Nr1, Nr1c2, NUC, NUC-1, NUC1, P, Ppa, PPAR, PPAR-beta, PPAR-delta, Pparb, Pparb/d, PPARdelta, PPAR[b]	19015	--	1742.22	2723.48
GSMG0015006	Cwc27	up	1.56	0.000181	0.0061	EASANA	chr13(-):104767648-104953461	UCSC	CWC27 spliceosome-associated protein	3110009E13Rik, NY-CO-, NY-CO-10, Sdccag, Sdccag10	67285	ENSMUSG00000021715	572.96	894.68
GSMG0049777	Akip1	up	1.56	0.0367	0.347	EASANA	chr7(+):109302885-109313704	UCSC	A kinase (PRKA) interacting protein 1	BCA, BCA3, C11orf17, D7H11orf, D7H11orf17, D930014E17Rik, ICRFP703B1614Q5.6, ORF27	57373	ENSMUSG00000031023	117.8	183.82
GSMG0027542	--	up	1.56	0.000467	0.0136	EASANA	chr19(+):23704450-23706283	UCSC	--	NULL	--	--	597.6	932.4
GSMG0046908	Bzw2	up	1.56	4.39e-06	0.00023	EASANA	chr12(-):36141834-36206824	UCSC	basic leucine zipper and W2 domains 2	1110001I24Rik, Bdm2, HSPC0, HSPC028	66912	--	2956.13	4609.77
GSMG0021098	Robo1	up	1.56	2.08e-05	0.00093	EASANA	chr16(+):72460037-72844377	UCSC	roundabout guidance receptor 1	AW494633, AW742721, DUTT1, Gm310	19876	--	1290.92	2010.3
GSMG0051038	Sult2b1	up	1.56	0.0018	0.0407	EASANA	chr7(-):45379408-45409036	UCSC	sulfotransferase family, cytosolic, 2B, member 1	AI326997, BB173635, ST2B1, SULT, SULT2B	54200	--	1145.98	1782.88
GSMG0030503	Lin7c	up	1.56	0.000548	0.0155	EASANA	chr2(+):109721197-109731347	UCSC	lin-7 homolog C (C. elegans)	9130007B12Rik, AI303698, AU019331, AW125731, D2Ertd520, D2Ertd520e, Li, LIN, LIN-, LIN-7-C, LIN-7C, MAL, MALS-3, Ve, Veli3	22343	ENSMUSG00000027162	8381.26	13038.8
GSMG0037349	Gpatch3	up	1.55	0.0159	0.203	EASANA	chr4(+):133302048-133311553	UCSC	G patch domain containing 3	D930035B09Rik, Gpat, Gpatc3	242691	ENSMUSG00000028850	206.67	321.22
GSMG0030693	Sqor	up	1.55	1.03e-05	0.000493	EASANA	chr2(+):122607277-122651469	UCSC	sulfide quinone oxidoreductase	0610039J17Rik, 4930557M22Rik, Sq, Sqrdl	59010	--	3383.44	5258.07
GSMG0046096	Zfp777	up	1.55	0.00128	0.0307	EASANA	chr6(-):48001122-48025845	UCSC	zinc finger protein 777	2500002G23Rik	72306	--	1163.65	1808.13
GSMG0017789	--	up	1.55	0.000149	0.0052	EASANA	chr15(+):3310099-3313695	UCSC	--	NULL	--	--	1157.23	1797.41
GSMG0017253	Cideb	up	1.55	0.000476	0.0138	EASANA	chr14(-):55991505-55995881	UCSC	cell death-inducing DNA fragmentation factor, alpha subunit-like effector B	1110030C18Rik, AI790179, CIDE-, CIDE-B	12684	ENSMUSG00000022219	521.58	810.16
GSMG0046845	Frmd4b	up	1.55	4.31e-06	0.000226	EASANA	chr6(-):97263829-97594618	UCSC	FERM domain containing 4B	6030440G05Rik, C87375, GOBLIN, GR, GRSP1, R74720	232288	--	1538.32	2385.07
GSMG0024967	C3	up	1.55	0.000151	0.00526	EASANA	chr17(-):57510967-57535136	UCSC	complement component 3	AI255234, ASP, HSE-MSF, Plp	12266	ENSMUSG00000024164	1263.49	1958.06
GSMG0020877	B4galt4	up	1.55	0.00588	0.101	EASANA	chr16(+):38562621-38589416	UCSC	UDP-Gal:betaGlcNAc beta 1, 4-galactosyltransferase, polypeptide 4	9130402O08Rik, b4Gal-T4, B4galt-IV, beta4Gal-T4, beta4GalT-IV	56375	--	371.69	575.88
GSMG0020780	Wdr53	up	1.55	0.00793	0.123	EASANA	chr16(+):32066045-32127584	UCSC	WD repeat domain 53	1500002B03Rik, AI848860	68980	--	306.57	475.13
GSMG0017695	Obi1	up	1.55	0.024	0.266	EASANA	chr14(-):104714970-104760102	UCSC	ORC ubiquitin ligase 1	2610206B13Rik, 2810449K13Rik, AI451544, Obl1, Rnf2, Rnf219	72486	--	164.6	254.89
GSMG0034639	Dnttip2	up	1.55	4.56e-05	0.00184	EASANA	chr3(+):122068043-122078918	UCSC	deoxynucleotidyltransferase, terminal, interacting protein 2	4930588M11Rik, AA408582, AU014960, HSU15552	99480	ENSMUSG00000039756	4128.49	6389.67
GSMG0001840	Fzd5	up	1.55	0.000682	0.0186	EASANA	chr1(-):64769719-64776910	UCSC	frizzled class receptor 5	5330434N09Rik, AI427138, Fz-5, Fz5, mFz5	14367	--	8581.19	13279.6
GSMG0008746	Inpp5j	up	1.55	0.000275	0.00873	EASANA	chr11(-):3444272-3454822	UCSC	inositol polyphosphate 5-phosphatase J	Pi, Pib5pa, Pipp	170835	--	3247.8	5024.61
GSMG0037868	Pnrc1	up	1.55	6.65e-07	4.09e-05	EASANA	chr4(-):33245235-33248787	UCSC	proline-rich nuclear receptor coactivator 1	5730463C12Rik, B4-2, P, Prol2, PRR2	108767	ENSMUSG00000040128	10216.9	15806.2
GSMG0006244	Syn3	up	1.55	0.0429	0.38	EASANA	chr10(-):85884612-86334762	UCSC	synapsin III	NULL	27204	--	145.27	224.69
GSMG0001701	Myo1b	up	1.55	0.000385	0.0116	EASANA	chr1(-):51788917-51955137	UCSC	myosin IB	AA406997, MIH-L, MMIa	17912	--	3233.97	4999.84
GSMG0054740	Rbpms	up	1.55	0.00242	0.0512	EASANA	chr8(-):34272672-34419891	UCSC	RNA binding protein gene with multiple splicing	2010300K22Rik, 2700019M19Rik, AU017537, herm, hermes, RBP-MS	19663	--	2216.84	3426.13
GSMG0027057	Fam210a	up	1.55	3.93e-05	0.00162	EASANA	chr18(-):68393258-68433405	UCSC	family with sequence similarity 210, member A	4933403F05Rik, AA987140, AV134576, AW491926	108654	ENSMUSG00000038121	2998.97	4633.96
GSMG0039718	Kif1b	up	1.54	3.13e-07	2.04e-05	EASANA	chr4(-):149260777-149392192	UCSC	kinesin family member 1B	A530096N05Rik, AI448212, AI506502, D4Mil, D4Mil1e, KIF1Bp1, KIF1Bp130, KIF1Bp2, KIF1Bp204	16561	--	9933.86	15343.1
GSMG0037158	Scmh1	up	1.54	0.000918	0.0235	EASANA	chr4(+):120262477-120387397	UCSC	sex comb on midleg homolog 1	AI315320, AI851618, Scm, Scml1, Scml3	29871	--	344.46	531.97
GSMG0062396	Sat1	up	1.54	0.000606	0.0169	EASANA	chrX(-):153996122-153999445	UCSC	spermidine/spermine N1-acetyl transferase 1	AA617398, Sat, SSAT	20229	--	9353.51	14438
GSMG0044688	Txnrd3	up	1.54	0.0117	0.164	EASANA	chr6(+):89620968-89652511	UCSC	thioredoxin reductase 3	AI196535, Tg, TGR, TR, TR2	232223	--	208.99	322.61
GSMG0052624	Ikzf5	up	1.54	0.0273	0.288	EASANA	chr7(-):130990379-131012250	UCSC	IKAROS family zinc finger 5	2610034F18Rik, PEGASUS, Zfpn, Zfpn1a5	67143	ENSMUSG00000040167	149.48	230.72
GSMG0010368	Sgsh	up	1.54	0.0306	0.309	EASANA	chr11(-):119234251-119246366	UCSC	N-sulfoglucosamine sulfohydrolase (sulfamidase)	4632406A19Rik	27029	ENSMUSG00000005043	236.66	364.89
GSMG0029338	Fmnl2	up	1.54	0.000177	0.00598	EASANA	chr2(+):52747880-53024214	UCSC	formin-like 2	5430425K04Rik, m, Man	71409	--	990.28	1526.2
GSMG0026360	Slc39a6	up	1.54	2.23e-05	0.000988	EASANA	chr18(-):24712939-24736874	UCSC	solute carrier family 39 (metal ion transporter), member 6	Erm, Ermelin, Zi, Zip6	106957	ENSMUSG00000024270	1088.64	1677.62
GSMG0059665	--	up	1.54	3.62e-06	0.000194	EASANA	chr9(-):96564823-96567382	UCSC	--	NULL	--	--	3181.79	4900.17
GSMG0016294	Scel	up	1.54	0.000844	0.022	EASANA	chr14(+):103750777-103850782	UCSC	sciellin	9230114I02Rik	64929	ENSMUSG00000022123	590.96	909.97
GSMG0019801	Slc39a4	up	1.54	1.86e-05	0.000841	EASANA	chr15(-):76496583-76501537	UCSC	solute carrier family 39 (zinc transporter), member 4	1600025H15Rik, AU041686, AWM, AWMS2, zi, ZIP4	72027	ENSMUSG00000063354	1544.5	2377.39
GSMG0017788	Selenop	up	1.54	9.03e-07	5.45e-05	EASANA	chr15(+):3300249-3309990	UCSC	selenoprotein P	AU018766, D15Ucl, D15Ucla1, s, Se, Se-P, selp, Sepp1	20363	--	12091.8	18598.5
GSMG0027676	Plce1	up	1.54	0.000829	0.0217	EASANA	chr19(+):38512641-39423083	UCSC	phospholipase C, epsilon 1	4933403A21Rik, mKIAA1516, PL, Plce, PLCepsilon	74055	--	687.35	1056.28
GSMG0017093	Gnpnat1	up	1.54	0.013	0.176	EASANA	chr14(-):45613791-45626281	UCSC	glucosamine-phosphate N-acetyltransferase 1	AU017428, AU040593, EMeg32, Gpnat1, Gsnpat	54342	--	1629.64	2501.98
GSMG0017421	Dock5	up	1.53	1.78e-05	0.000808	EASANA	chr14(-):67989377-68171021	UCSC	dedicator of cytokinesis 5	1110060D06Rik, AI666732, AI956923, BC016533, E130320D18, l, lr2, r, rlc	68813	ENSMUSG00000044447	3228.18	4954.64
GSMG0055225	Smad1	up	1.53	0.000362	0.0111	EASANA	chr8(-):80065030-80126161	UCSC	SMAD family member 1	AI528653, dwf-A, Mad, Mad1, Madh, Madh1, Madr1, Mlp1, mMad1, MusMLP	17125	ENSMUSG00000031681	2309.41	3543.95
GSMG0040672	Lrrc8d	up	1.53	0.00407	0.076	EASANA	chr5(+):105847834-105963080	UCSC	leucine rich repeat containing 8D	2810473G09Rik, 4930525N13Rik, A930019F03, Lr, Lrrc5	231549	--	8545.54	13111
GSMG0055280	Ccdc130	up	1.53	0.0161	0.204	EASANA	chr8(-):84984396-84997031	UCSC	coiled-coil domain containing 130	4930527D15Rik, C77430	67736	--	223.18	342.06
GSMG0052703	Adam8	up	1.53	0.000822	0.0215	EASANA	chr7(-):139558845-139572475	UCSC	a disintegrin and metallopeptidase domain 8	ADAM8, CD156, CD156a, E430039A18Rik, MS, MS2	11501	--	1164.73	1784.27
GSMG0029038	Bmyc	up	1.53	0.0165	0.208	EASANA	chr2(+):25596792-25597906	UCSC	brain expressed myelocytomatosis oncogene	2900002K07Rik, AW060705, Mycb	107771	ENSMUSG00000049086	199.66	305.79
GSMG0036440	--	up	1.53	0.00106	0.0264	EASANA	chr4(+):34577170-34580704	UCSC	--	NULL	--	--	491.12	751.31
GSMG0041795	Spon2	up	1.53	0.000751	0.02	EASANA	chr5(-):33355515-33375582	UCSC	spondin 2, extracellular matrix protein	2310045I24Rik, AI504350, M-s, M-spondin, Mi, Mindin, Mspondin	100689	--	1186.55	1815.39
GSMG0034774	--	up	1.53	0.0272	0.287	EASANA	chr3(+):137620197-137621030	UCSC	--	NULL	--	--	119.2	182.28
GSMG0034284	S100a16	up	1.53	0.0096	0.142	EASANA	chr3(+):90444561-90450456	UCSC	S100 calcium binding protein A16	2300002L21Rik, AI325039, AI663996, DT1P1A7, S100F	67860	--	685.11	1045.31
GSMG0039594	Slc66a1	up	1.52	0.0127	0.173	EASANA	chr4(-):139021341-139038019	UCSC	solute carrier family 66 member 1	BC019216, Pql, Pqlc2	212555	--	599.45	913.92
GSMG0007369	Aff4	up	1.52	3.6e-05	0.00151	EASANA	chr11(+):53241594-53312667	UCSC	AF4/FMR2 family, member 4	AF5Q31, Al, Alf4, La, Laf4l, MCEF	93736	ENSMUSG00000049470	40394.1	61586.3
GSMG0055571	Ddx28	up	1.52	0.000657	0.018	EASANA	chr8(-):106736248-106738515	UCSC	DEAD box helicase 28	2410004K13Rik, AI449652, Mddx28	71986	ENSMUSG00000045538	1155.84	1761.7
GSMG0058818	Scamp5	up	1.52	0.0179	0.219	EASANA	chr9(-):57348611-57375343	UCSC	secretory carrier membrane protein 5	Sc, Sc5	56807	--	394.8	601.43
GSMG0022515	Spsb3	up	1.52	0.0469	0.402	EASANA	chr17(+):25104956-25111126	UCSC	splA/ryanodine receptor domain and SOCS box containing 3	2310012N15Rik, 3300001M01Rik, mKIAA4204, SS, SSB3, Tce1	79043	--	126.69	192.78
GSMG0059509	Lrrc1	up	1.52	0.00011	0.00399	EASANA	chr9(-):77338103-77452152	UCSC	leucine rich repeat containing 1	A430093J20Rik, AU016091, D030059I21, mKIAA4018	214345	--	1021	1553.17
GSMG0009525	Ctns	up	1.52	0.00119	0.0288	EASANA	chr11(-):73073959-73089870	UCSC	cystinosis, nephropathic	AI195360, AW049661	83429	--	505.99	769.25
GSMG0037615	Errfi1	up	1.52	0.00925	0.138	EASANA	chr4(+):150938253-150953344	UCSC	ERBB receptor feedback inhibitor 1	1300002F13Rik, AI788755, Mig-, Mig-6, Mig6, R, RALT	74155	--	4069.76	6169.19
GSMG0044055	Akr1b8	up	1.51	2.59e-05	0.00113	EASANA	chr6(+):34331081-34345396	UCSC	aldo-keto reductase family 1, member B8	Fg, Fgf, Fgfrp, Fgrp, FR-1	14187	ENSMUSG00000029762	2644.2	4004.37
GSMG0053227	--	up	1.51	0.00045	0.0132	EASANA	chr8(+):35287738-35289105	UCSC	--	NULL	--	--	3783.7	5722.49
GSMG0026061	Tubb2b	up	1.51	0.00492	0.0882	EASANA	chr13(-):34310991-34314341	UCSC	tubulin, beta 2B class IIB	2410129E14Rik, br, brdp	73710	ENSMUSG00000045136	3432.95	5191.6
GSMG0021021	Cblb	up	1.51	0.00181	0.0409	EASANA	chr16(+):51851912-52028410	UCSC	Casitas B-lineage lymphoma b	AI429560, AI851073, Cbl-, Cbl-b	208650	--	1197.7	1809.84
GSMG0010273	Hid1	up	1.51	0.0223	0.253	EASANA	chr11(-):115238533-115258582	UCSC	HID1 domain containing	C630004H02Rik	217310	--	1189.48	1796.51
GSMG0006918	Suox	up	1.51	0.000878	0.0227	EASANA	chr10(-):128505756-128509787	UCSC	sulfite oxidase	SO	211389	ENSMUSG00000049858	824.04	1242.64
GSMG0028195	Stx3	up	1.51	0.00079	0.0209	EASANA	chr19(-):11752482-11796767	UCSC	syntaxin 3	Syn, Syn-3	20908	--	540.51	814.55
GSMG0007541	Trim16	up	1.51	0.00673	0.11	EASANA	chr11(+):62711079-62733774	UCSC	tripartite motif-containing 16	9130006M08Rik, AI482483, EBB, EBBP	94092	--	741.07	1116.33
GSMG0031265	Ddx27	up	1.5	8.19e-06	0.000403	EASANA	chr2(+):166857208-166876865	UCSC	DEAD box helicase 27	C86129	228889	ENSMUSG00000017999	3264.77	4912.17
GSMG0031124	Src	up	1.5	1.16e-05	0.000551	EASANA	chr2(+):157260364-157313758	UCSC	Rous sarcoma oncogene	AW259666, pp60c, pp60c-src	20779	--	13249.4	19933.7
GSMG0008185	--	up	1.5	0.00252	0.0528	EASANA	chr11(+):100943148-100945226	UCSC	--	NULL	--	--	591.3	889.17
GSMG0046097	Zfp746	up	1.5	0.00146	0.0343	EASANA	chr6(-):48039329-48063528	UCSC	zinc finger protein 746	2810407L07Rik, AI317225, Znf746	69228	--	431.44	648.79
GSMG0008146	Casc3	up	1.5	9.88e-05	0.00366	EASANA	chr11(+):98700521-98724632	UCSC	cancer susceptibility candidate 3	Btz, Mln, Mln51	192160	ENSMUSG00000078676	2713.72	4079.71
GSMG0023666	Ypel5	up	1.5	0.000256	0.00824	EASANA	chr17(+):73143623-73158190	UCSC	yippee like 5	2310076K21Rik, CGI-12, CGI-127	383295	--	3149.63	4734.5
GSMG0054502	Lig4	up	1.5	0.000528	0.015	EASANA	chr8(-):10019049-10027688	UCSC	ligase IV, DNA, ATP-dependent	5830471N16Rik, ti, tiny	319583	--	1359.5	2043.16
GSMG0012931	Akr1c19	up	1.5	0.012	0.167	EASANA	chr13(+):4283739-4298358	UCSC	aldo-keto reductase family 1, member C19	1810010N06Rik	432720	ENSMUSG00000071551	2623.77	3942.5
GSMG0059666	Zbtb38 // E030011O05Rik	up	1.5	2.19e-06	0.000123	EASANA	chr9(-):96567476-96634886	UCSC	zinc finger and BTB domain containing 38 // RIKEN cDNA E030011O05 gene	A930014K01Rik, CIB, CIBZ	245007, 319859	ENSMUSG00000040433	7539.75	11324.4
GSMG0008730	Metrnl	up	1.5	0.000342	0.0106	EASANA	chr11(+):121571870-121608215	UCSC	meteorin, glial cell differentiation regulator-like	9430048M07Rik, BC019776	210029	ENSMUSG00000039208	825.96	1240.36
GSMG0043308	Smurf1	up	1.5	0.000292	0.00921	EASANA	chr5(-):144813305-144902669	UCSC	SMAD specific E3 ubiquitin protein ligase 1	4930431E10Rik, mKIAA1625	75788	--	1707.3	2563.77
GSMG0043315	Zkscan14	up	1.5	0.0275	0.289	EASANA	chr5(-):145131756-145138692	UCSC	zinc finger with KRAB and SCAN domains 14	2310046C23Rik, 2810437E14Rik, Zfp9, Zfp99, Znf394	67235	ENSMUSG00000029627	275.79	413.79
GSMG0052264	--	down	82876.7	5.78e-29	1.68e-26	EASANA	chr7(-):106103446-106106935	UCSC	--	NULL	--	--	13314.4	0
GSMG0036197	Ifi44	down	63381.6	1.92e-27	5.48e-25	EASANA	chr3(-):151436559-151455548	UCSC	interferon-induced protein 44	A430056A10Rik, AW261460, MTAP, MTAP44, p4, p44	99899	ENSMUSG00000028037	10182.4	0
GSMG0052265	--	down	54407.9	7.14e-27	1.98e-24	EASANA	chr7(-):106109600-106128397	UCSC	--	NULL	--	--	8740.78	0
GSMG0042920	Oas2	down	45052	4.16e-26	1.11e-23	EASANA	chr5(-):120868398-120887918	UCSC	2'-5' oligoadenylate synthetase 2	Oa, Oasl11	246728	--	7237.73	0
GSMG0025921	Iigp1	down	43290.7	9.42e-26	2.46e-23	EASANA	chr18(+):60506688-60525699	UCSC	interferon inducible GTPase 1	2900074L10Rik, AI046432, AW111922, Ifgga1, Iigp, Ir, Irga6	60440	--	6954.77	0
GSMG0052214	Trim30a	down	34241.6	5.22e-25	1.32e-22	EASANA	chr7(-):104058232-104114368	UCSC	tripartite motif-containing 30A	Rp, Rpt, Rpt-1, Rpt1, Trim, Trim30	20128	ENSMUSG00000030921	5501	0
GSMG0028431	Ifit1bl1	down	29016.6	2.41e-24	5.89e-22	EASANA	chr19(-):34570288-34639825	UCSC	interferon induced protein with tetratricpeptide repeats 1B like 1	Gm14446, Ifit1c	667373	--	4661.64	0
GSMG0000504	Sp100	down	20022.4	8.9e-23	2.07e-20	EASANA	chr1(+):85577709-85637719	UCSC	nuclear antigen Sp100	A430075G10Rik	20684	--	3216.67	0
GSMG0040951	Oasl2	down	18701.3	2.4e-22	5.5e-20	EASANA	chr5(+):115034995-115050306	UCSC	2'-5' oligoadenylate synthetase-like 2	M1204, Mmu-, Mmu-OASL, Oasl	23962	ENSMUSG00000029561	3004.45	0
GSMG0040952	--	down	9952.07	2.87e-15	4.25e-13	EASANA	chr5(+):115039895-115042002	UCSC	--	NULL	--	--	1598.84	0
GSMG0053391	Ddx60	down	7520.47	8.57e-16	1.32e-13	EASANA	chr8(+):62381120-62490735	UCSC	DExD/H box helicase 60	9830118M07	234311	ENSMUSG00000037921	1208.19	0
GSMG0034828	Gbp7	down	6569.06	4.35e-18	7.92e-16	EASANA	chr3(+):142236097-142255912	UCSC	guanylate binding protein 7	9830147J24Rik	229900	--	1055.37	0
GSMG0000505	--	down	6367.94	7.88e-18	1.4e-15	EASANA	chr1(+):85613199-85616397	UCSC	--	NULL	--	--	1023.06	0
GSMG0052215	Trim30d	down	6022.03	2.25e-14	3.1e-12	EASANA	chr7(-):104119224-104157058	UCSC	tripartite motif-containing 30D	AI451617, Trim, TRIM30, TRIM30-3, Trim79	209387	--	967.46	0
GSMG0007427	--	down	4175.37	3.03e-16	4.81e-14	EASANA	chr11(+):58093093-58095600	UCSC	--	NULL	--	--	670.82	0
GSMG0009140	Tgtp1	down	3715.63	5.92e-104	8.26e-101	EASANA	chr11(-):48876156-48883075	UCSC	T cell specific GTPase 1	Gtp, Gtp2, Ifggb6, Irgb6, Mg21, Tgt, Tgtp, Tgtp2	21822	ENSMUSG00000078922	14597	3.92
GSMG0027637	Ifit1	down	3022.74	3.25e-87	3.2e-84	EASANA	chr19(+):34618279-34627409	UCSC	interferon-induced protein with tetratricopeptide repeats 1	Ifi, Ifi56, ISG, ISG56, P56	15957	ENSMUSG00000034459	55795.1	18.5
GSMG0036198	Ifi44l	down	2580.12	1.74e-14	2.44e-12	EASANA	chr3(-):151464376-151468528	UCSC	interferon-induced protein 44 like	H-28, H28, H28-1, NS11, NS1178	15061	ENSMUSG00000039146	414.52	0
GSMG0034826	Gbp5	down	2293.64	4.68e-14	6.34e-12	EASANA	chr3(+):142199738-142228105	UCSC	guanylate binding protein 5	5330409J06Rik, Gbp, Gbp5a	229898	ENSMUSG00000105504	368.49	0
GSMG0010619	Cmpk2	down	1930.7	7.39e-45	3.3e-42	EASANA	chr12(+):26519203-26529834	UCSC	cytidine monophosphate (UMP-CMP) kinase 2, mitochondrial	1200004E04Rik, TDK, TDKI, Tyk, Tyki	22169	ENSMUSG00000020638	3374.39	1.76
GSMG0042921	Oas3	down	1533.66	7.02e-11	7.37e-09	EASANA	chr5(-):120891163-120915724	UCSC	2'-5' oligoadenylate synthetase 3	Oa, Oasl10	246727	ENSMUSG00000032661	10909.2	7.13
GSMG0025919	Gm4951	down	1427.98	1.03e-23	2.46e-21	EASANA	chr18(+):60345148-60380892	UCSC	predicted gene 4951	EG240327, Ifgga2	240327	ENSMUSG00000073555	1247.53	0.89
GSMG0011864	Rsad2	down	1375.56	3e-20	6.13e-18	EASANA	chr12(-):26492742-26506451	UCSC	radical S-adenosyl methionine domain containing 2	2510004L01Rik, cig, cig5, v, Vi, Vig1	58185	ENSMUSG00000020641	4868.86	3.56
GSMG0027634	Ifit3	down	1332.05	2.01e-205	7.47e-202	EASANA	chr19(+):34560927-34566436	UCSC	interferon-induced protein with tetratricopeptide repeats 3	Ifi, Ifi49, P49	15959	ENSMUSG00000074896	17415.2	13
GSMG0039844	Isg15	down	1274.12	1.62e-54	9.04e-52	EASANA	chr4(-):156283881-156285275	UCSC	ISG15 ubiquitin-like modifier	G1p, G1p2, IGI15, IP17, Irfp, UCRP	100038882	ENSMUSG00000035692	10028.2	7.88
GSMG0009720	Ccl5	down	1198.17	3.44e-22	7.84e-20	EASANA	chr11(-):83416607-83421345	UCSC	chemokine (C-C motif) ligand 5	MuRa, MuRantes, RA, RANTES, S, Scy, Scya5, SISd, TCP22, TCP228	20304	ENSMUSG00000035042	1045.62	0.86
GSMG0038501	Ifnb1	down	848.59	2.17e-10	2.2e-08	EASANA	chr4(-):88440262-88441031	UCSC	interferon beta 1, fibroblast	If, If1da1, Ifb, IFN-b, IFN-beta, IFNB	15977	ENSMUSG00000048806	136.34	0
GSMG0034829	Gbp3	down	835.74	4.73e-85	4.4e-82	EASANA	chr3(+):142265805-142278974	UCSC	guanylate binding protein 3	AW228655, GBP-3, GBP-4, Gbp4	55932	--	3645.42	4.32
GSMG0044992	Usp18	down	783.85	1.14e-238	7.61e-235	EASANA	chr6(+):121222863-121247876	UCSC	ubiquitin specific peptidase 18	1110058H21Rik, AW047653, Ubp15, UBP4, UBP43	24110	ENSMUSG00000030107	13017.6	16.67
GSMG0020716	Rtp4	down	767.15	8.91e-171	2.3e-167	EASANA	chr16(+):23428669-23432972	UCSC	receptor transporter protein 4	5830458K16Rik, Ifrg28	67775	--	9053.89	11.85
GSMG0042232	Cxcl10	down	714.57	6.85e-55	3.89e-52	EASANA	chr5(-):92494500-92496749	UCSC	chemokine (C-X-C motif) ligand 10	C7, CRG-, CRG-2, gIP-, gIP-10, Ifi, Ifi10, IN, INP10, IP, IP-, IP-10, IP10, mob-, mob-1, Scyb1, Scyb10	15945	ENSMUSG00000034855	12575.7	17.64
GSMG0027635	Ifit3b	down	655.79	5.02e-249	5.61e-245	EASANA	chr19(+):34585329-34590801	UCSC	interferon-induced protein with tetratricopeptide repeats 3B	I830012O16Rik	667370	ENSMUSG00000062488	14901.3	22.76
GSMG0007425	Igtp	down	617.33	2.55e-225	1.22e-221	EASANA	chr11(+):58090381-58098417	UCSC	interferon gamma induced GTPase	AW558444, Irg, Irgm3	16145	ENSMUSG00000078853	9426.16	15.21
GSMG0028432	Ifit1bl2	down	615.62	4.88e-21	1.05e-18	EASANA	chr19(-):34594449-34618144	UCSC	interferon induced protein with tetratricopeptide repeats 1B like 2	2010002M12Rik, AW412491, Ifit1b	112419	ENSMUSG00000067297	1608.01	2.6
GSMG0009133	Gm5431	down	611.12	4.68e-18	8.47e-16	EASANA	chr11(-):48778249-48792980	UCSC	predicted gene 5431	EG432555, Irgb9b8	432555	ENSMUSG00000058163	533.67	0.87
GSMG0012754	Ifi27l2a	down	442.65	3.23e-86	3.09e-83	EASANA	chr12(-):103400132-103409939	UCSC	interferon, alpha-inducible protein 27 like 2A	2310061N23Rik, Ifi, Ifi27, Isg12, Isg12(b1)	76933	ENSMUSG00000079017	2899.82	6.56
GSMG0007685	Xaf1	down	441.22	7.29e-138	1.28e-134	EASANA	chr11(+):72192455-72204559	UCSC	XIAP associated factor 1	Fbox39	327959	--	5392.54	12.21
GSMG0041048	Oas1b	down	421.42	6.81e-15	9.78e-13	EASANA	chr5(+):120950700-120962228	UCSC	2'-5' oligoadenylate synthetase 1B	F, Flv, L, L1, Mmu-L, Mmu-L1, O, Oas1, Oi, Oias-2, Oias2, W, Wnv	23961	ENSMUSG00000029605	1491.45	3.56
GSMG0052726	Ifitm3	down	389.85	5.52e-30	1.73e-27	EASANA	chr7(-):140589503-140590672	UCSC	interferon induced transmembrane protein 3	1110004C05Rik, Cd225, Cdw217, DSPA2b, Fg, Fgls, fr, IP, IP15, mil, mil-1	66141	ENSMUSG00000025492	6063.92	15.52
GSMG0021287	Mx2	down	344.8	1.24e-139	2.31e-136	EASANA	chr16(+):97336504-97362105	UCSC	MX dynamin-like GTPase 2	AI528743, Mx-2	17858	ENSMUSG00000023341	8733.15	25.33
GSMG0018561	Apol9b	down	321.53	3.07e-51	1.63e-48	EASANA	chr15(+):77613270-77620581	UCSC	apolipoprotein L 9b	2310016F22Rik	71898	--	13715.2	42.7
GSMG0019824	Apol9a	down	308.74	1.74e-49	8.72e-47	EASANA	chr15(-):77287989-77295280	UCSC	apolipoprotein L 9a	NULL	223672	--	1215.26	3.97
GSMG0055896	Casp4	down	300.03	1.85e-14	2.58e-12	EASANA	chr9(+):5308849-5336791	UCSC	caspase 4, apoptosis-related cysteine peptidase	Cas, CASP-11, CASP-4, Casp11, Caspa, Caspl, ich-, ich-3	12363	ENSMUSG00000033538	261.77	0.86
GSMG0007426	Irgm2	down	299.01	1.54e-232	8.61e-229	EASANA	chr11(+):58105800-58113608	UCSC	immunity-related GTPase family M member 2	AI481100, Gt, GTPI, Ifggd2, Ii, Iigp2	54396	ENSMUSG00000069874	11081.6	37
GSMG0052735	Irf7	down	244.05	1.7e-190	5.69e-187	EASANA	chr7(-):140842619-140846337	UCSC	interferon regulatory factor 7	NULL	54123	--	9482.09	38.85
GSMG0007284	Ifi47 // Olfr56	down	232.27	1.17e-56	7.15e-54	EASANA	chr11(+):48941560-49026214	UCSC	interferon gamma inducible protein 47 // olfactory receptor 56	47kD, 47kDa, IF, IF7, Ifggc1, Ig, Igrd, Ii, Iigp4, Iipg4, IRG-, IRG-47, Irgd, MOR276, MOR276-1	15953, 18356	ENSMUSG00000040328	1217.05	5.24
GSMG0042925	Oas1a	down	209.32	1e-300	4e-296	EASANA	chr5(-):121034319-121045588	UCSC	2'-5' oligoadenylate synthetase 1A	L, L3	246730	ENSMUSG00000052776	11627	55.67
GSMG0007883	Slfn5	down	195.89	6.91e-69	5.26e-66	EASANA	chr11(+):82842707-82855676	UCSC	schlafen 5	AI956840	327978	ENSMUSG00000054404	1366.15	6.92
GSMG0042337	Gbp4	down	172.33	6.11e-39	2.53e-36	EASANA	chr5(-):105263630-105287452	UCSC	guanylate binding protein 4	AW228052, Mag-, Mag-2, Mp, Mpa, Mpa-2, Mpa2	17472	ENSMUSG00000079363	601.97	3.49
GSMG0023088	Tap1	down	149.02	5.99e-65	4.26e-62	EASANA	chr17(+):34406526-34416199	UCSC	transporter 1, ATP-binding cassette, sub-family B (MDR/TAP)	ABC17, Abcb, Abcb2, APT1, Ham, Ham-, Ham-1, Ham1, MTP, MTP1, PSF, PSF1, RI, RING4, T, TAP, Tap-1, Y3	21354	--	1567.97	10.6
GSMG0021664	Parp14	down	134.15	2.53e-245	2.12e-241	EASANA	chr16(-):35653248-35691870	UCSC	poly (ADP-ribose) polymerase family, member 14	1600029O10Rik, ARTD8, BC021340, Coa, CoaSt6, mKIAA1268	547253	ENSMUSG00000034422	9916.9	74.03
GSMG0034827	Gbp2b	down	123.64	4.13e-75	3.3e-72	EASANA	chr3(+):142300607-142324937	UCSC	guanylate binding protein 2b	Gbp, Gbp-, Gbp-1, Gbp1, Mag-, Mag-1, Mp, Mpa, Mpa-1, Mpa1	14468	ENSMUSG00000040264	1827.2	14.68
GSMG0010017	Dhx58	down	97.53	2.78e-80	2.39e-77	EASANA	chr11(-):100585530-100595097	UCSC	DEXH (Asp-Glu-X-His) box polypeptide 58	B430001I08Rik, D11Lgp, D11Lgp2e, Lgp2, LP, LPG2, RLR-3	80861	ENSMUSG00000017830	1449.6	14.9
GSMG0034830	Gbp2	down	93.5	1.44e-30	4.64e-28	EASANA	chr3(+):142326403-142343767	UCSC	guanylate binding protein 2	NULL	14469	ENSMUSG00000028270	3524.36	37.65
GSMG0007888	Slfn3	down	89.56	2.11e-26	5.65e-24	EASANA	chr11(+):83082156-83109098	UCSC	schlafen 3	NULL	20557	ENSMUSG00000018986	313.37	3.53
GSMG0042338	Gbp6	down	81	7.04e-63	4.91e-60	EASANA	chr5(-):105418570-105441565	UCSC	guanylate binding protein 6	AI595338, Mp, Mpa2l	100702	ENSMUSG00000104713	989.47	12.2
GSMG0045724	--	down	77.37	4.12e-165	9.2e-162	EASANA	chr6(-):3333194-3346104	UCSC	--	NULL	--	--	6708.96	86.63
GSMG0057440	Uba7	down	63.13	4.11e-90	4.3e-87	EASANA	chr9(+):107852759-107861257	UCSC	ubiquitin-like modifier activating enzyme 7	1300004C08Rik, Ube1, Ube1l	74153	ENSMUSG00000032596	1513.83	23.93
GSMG0023090	Tap2	down	62.87	1.15e-52	6.22e-50	EASANA	chr17(+):34423453-34435295	UCSC	transporter 2, ATP-binding cassette, sub-family B (MDR/TAP)	ABC18, Abcb, Abcb3, AI462429, APT2, Ham, Ham-, Ham-2, Ham2, jas, MTP, MTP2, PS, PSF2, RING11, Tap, Tap-2, Y1	21355	ENSMUSG00000024339	821.67	13.02
GSMG0033489	Zbp1	down	62.43	9.91e-30	3.07e-27	EASANA	chr2(-):173048405-173060715	UCSC	Z-DNA binding protein 1	2010010H03Rik, D, Dai, Dlm1, mZaD, mZaDLM	58203	--	354.52	5.69
GSMG0007887	Slfn4	down	62.4	2.3e-29	6.81e-27	EASANA	chr11(+):83066012-83081042	UCSC	schlafen 4	AI450778	20558	--	571.52	9.15
GSMG0045725	--	down	60.92	8.58e-140	1.69e-136	EASANA	chr6(-):3336772-3339354	UCSC	--	NULL	--	--	2761.17	45.24
GSMG0029594	Ube2l6	down	53.99	1.39e-159	2.9e-156	EASANA	chr2(+):84629170-84640520	UCSC	ubiquitin-conjugating enzyme E2L 6	2810489I21Rik, RIG, RIG-B, Ubce8, UBCH8, Ubcm8	56791	ENSMUSG00000027078	5835.76	108.01
GSMG0042336	Gbp9	down	52.96	1.05e-99	1.41e-96	EASANA	chr5(-):105224332-105258158	UCSC	guanylate-binding protein 9	NULL	236573	--	2757.09	52.12
GSMG0034307	Sprr2f	down	48.68	1.44e-20	3.03e-18	EASANA	chr3(+):92272494-92273749	UCSC	small proline-rich protein 2F	NULL	20760	ENSMUSG00000050635	255.09	5.24
GSMG0032030	Ifih1	down	46.41	1.75e-208	7.31e-205	EASANA	chr2(-):62423633-62476600	UCSC	interferon induced with helicase C domain 1	9130009C22Rik, Heli, Helicard, Hlcd, MDA, MDA-, MDA5, RLR-2	71586	--	4862.81	104.79
GSMG0027633	Ifit2	down	41.7	1.89e-99	2.43e-96	EASANA	chr19(+):34528094-34553934	UCSC	interferon-induced protein with tetratricopeptide repeats 2	AV302338, GARG-39, Ifi, IFI-54K, Ifi54, P54	15958	ENSMUSG00000045932	18131	434.64
GSMG0029079	Olfm1	down	39.34	1.29e-61	8.83e-59	EASANA	chr2(+):28083004-28120748	UCSC	olfactomedin 1	AMY, AW742568, Noe1, OlfA, Pancortin, Pancortin3	56177	--	669.19	16.97
GSMG0049690	Trim34a	down	38	1.17e-57	7.38e-55	EASANA	chr7(+):103893662-103911446	UCSC	tripartite motif-containing 34A	Trim, Trim34, Trim34-1	94094	--	882.36	23.31
GSMG0062150	--	down	33	0.0373	0.35	EASANA	chr2(-):5384099-5384142	UCSC	--	NULL	--	--	27251.3	825.63
GSMG0000242	Stat1	down	30.79	1.34e-179	3.73e-176	EASANA	chr1(+):52158595-52201024	UCSC	signal transducer and activator of transcription 1	2010005J02Rik, AA408197	20846	--	31068.8	1008.8
GSMG0042923	Oas1c	down	30.75	2.86e-35	1.03e-32	EASANA	chr5(-):120938158-120950612	UCSC	2'-5' oligoadenylate synthetase 1C	O, Oasl2, Oasl5	114643	ENSMUSG00000001166	362.52	11.78
GSMG0055162	Bst2	down	27.31	8.23e-250	1.38e-245	EASANA	chr8(-):71986902-71990116	UCSC	bone marrow stromal cell antigen 2	2310015I10Rik, Bst-, Bst-2, C87040, CD317, DAMP-1, GRE, GREG	69550	ENSMUSG00000046718	12421.8	454.83
GSMG0023173	Gm6034	down	26.88	6.88e-22	1.56e-19	EASANA	chr17(+):36353853-36369537	UCSC	predicted gene 6034	EG547347, H2-gs14-2	547347	ENSMUSG00000073407	294.03	10.96
GSMG0019749	Ly6a	down	25.04	4.27e-66	3.11e-63	EASANA	chr15(-):74866726-74869880	UCSC	lymphocyte antigen 6 complex, locus A	Ly-6A, Ly-6A.2, Ly-6A/E, Ly-6E., Ly-6E.1, Sc, Sca, Sca-1, Sca1, T, TAP	110454	--	1247.7	49.86
GSMG0037910	Ddx58	down	22.64	4.05e-183	1.23e-179	EASANA	chr4(-):40203777-40239827	UCSC	DEAD/H box helicase 58	6430573D20Rik, C330021E21, RI, RIG-I, RLR-1	230073	ENSMUSG00000040296	6190.87	273.42
GSMG0019750	Ly6c1	down	21.41	5.99e-45	2.71e-42	EASANA	chr15(-):74915876-74920686	UCSC	lymphocyte antigen 6 complex, locus C1	AA682074, AA959465, Ly-6, Ly-6C, Ly-6C1, Ly6, Ly6c	17067	--	1709.03	79.91
GSMG0046006	Parp12	down	20.75	6.91e-169	1.65e-165	EASANA	chr6(-):39054837-39095287	UCSC	poly (ADP-ribose) polymerase family, member 12	9930021O16, AA409132, AA536654, ARTD12, PARP-12, Zc3hdc1	243771	ENSMUSG00000038507	4132.67	199.15
GSMG0044389	Herc6	down	19.15	2.18e-54	1.19e-51	EASANA	chr6(+):57453681-57642121	UCSC	hect domain and RLD 6	1700121D12Rik, 2510038N07Rik, 4930427L17Rik, AI451296, CEB1, Herc, Herc5	67138	ENSMUSG00000029798	1992.87	103.97
GSMG0040953	Oasl1	down	18.19	9.04e-23	2.09e-20	EASANA	chr5(+):115061298-115075974	UCSC	2'-5' oligoadenylate synthetase-like 1	7530414C13Rik, oasl9	231655	--	350.2	19.29
GSMG0002792	Ifi203	down	17.42	1.17e-98	1.45e-95	EASANA	chr1(-):173747971-173770240	UCSC	interferon activated gene 203	Ifi203a, Ifi203b, Mndal	15950	--	4756.56	273.09
GSMG0052147	Trim21	down	17.27	1.7e-72	1.32e-69	EASANA	chr7(-):102207127-102214689	UCSC	tripartite motif-containing 21	Ro, Ro52, S, Ssa1	20821	--	1458.64	84.56
GSMG0038065	Trim14	down	16.12	7.97e-24	1.93e-21	EASANA	chr4(-):46493781-46536146	UCSC	tripartite motif-containing 14	5830400N10Rik, pub	74735	ENSMUSG00000039853	239.44	14.87
GSMG0021665	Dtx3l	down	16.07	1.64e-126	2.75e-123	EASANA	chr16(-):35746882-35759397	UCSC	deltex 3-like, E3 ubiquitin ligase	AU042200, BC023741	209200	ENSMUSG00000049502	6471.17	402.67
GSMG0045726	Samd9l	down	15.99	1.05e-89	1.06e-86	EASANA	chr6(-):3372260-3399573	UCSC	sterile alpha motif domain containing 9-like	AA175286, ESTM2, ESTM25, mKIAA2005	209086	ENSMUSG00000047735	36245.8	2266.44
GSMG0020835	Parp9	down	15.47	2.34e-120	3.72e-117	EASANA	chr16(+):35758840-35792991	UCSC	poly (ADP-ribose) polymerase family, member 9	ARTD9, AW214463, Bagl, Bal, BC003281, PARP-9	80285	--	7974.56	515.44
GSMG0052211	Trim12c // Trim5	down	13.99	1.77e-96	2.12e-93	EASANA	chr7(-):103913689-104002570	UCSC	tripartite motif-containing 12C // tripartite motif-containing 5	9230105E10Rik, EG667823, Gm8833, Trim12, Trim12-2	319236, 667823	ENSMUSG00000060441	1643.4	117.5
GSMG0024623	H2-K2	down	13.71	1.05e-29	3.24e-27	EASANA	chr17(-):34193633-34197765	UCSC	histocompatibility 2, K region locus 2	EG630499, Gm7035, H-2K1, H-2K1K, H-2K2, H2-K1	630499	ENSMUSG00000067203	603.76	43.99
GSMG0008667	Rnf213	down	13.1	1.09e-44	4.8e-42	EASANA	chr11(+):119280925-119378244	UCSC	ring finger protein 213	6030403J01, D11Ertd759, D11Ertd759e, mysterin	672511	ENSMUSG00000070327	5767.83	440.22
GSMG0019778	Parp10	down	12.6	1.65e-92	1.91e-89	EASANA	chr15(-):76117193-76127641	UCSC	poly (ADP-ribose) polymerase family, member 10	ARTD10, PARP-10	671535	--	7688.81	610.46
GSMG0009132	Irgm1	down	11.52	6.8e-48	3.25e-45	EASANA	chr11(-):48752795-48762513	UCSC	immunity-related GTPase family M member 1	If, Ifggd3, Ifi1, Ii, Iigp3, Iipg3, Ir, Irgm, LRG-	15944	--	49272.5	4276.9
GSMG0015981	Irf9	down	9.74	3.16e-55	1.83e-52	EASANA	chr14(+):55841442-55847487	UCSC	interferon regulatory factor 9	Irf, Irf-9, Isgf, Isgf3g, p4, p48	16391	--	2513.37	257.97
GSMG0040273	Sod3	down	9.57	5.55e-85	5.02e-82	EASANA	chr5(+):52521143-52528760	UCSC	superoxide dismutase 3, extracellular	AI314465, EC-S, EC-SOD	20657	ENSMUSG00000072941	1941.87	202.9
GSMG0033583	Helz2	down	9.27	1.01e-48	4.95e-46	EASANA	chr2(-):180869408-180883821	UCSC	helicase with zinc finger 2, transcriptional coactivator	mKIAA1769, mPDIP1, PDIP1, Pric285	229003	--	5791.07	624.83
GSMG0024624	H2-K1	down	9.14	7.17e-77	5.85e-74	EASANA	chr17(-):34214987-34219321	UCSC	histocompatibility 2, K1, K region	H-2K, H-2K(d), H2-D1, H2-K, H2-K_p, K-f	14972	--	4441.23	485.86
GSMG0012755	Ifi27l2b	down	8.96	2.08e-80	1.83e-77	EASANA	chr12(-):103417157-103423482	UCSC	interferon, alpha-inducible protein 27 like 2B	1810023F06Rik, ISG12(b2)	217845	ENSMUSG00000021208	5892.39	657.38
GSMG0010007	Hap1	down	8.72	1.83e-37	6.88e-35	EASANA	chr11(-):100238153-100246967	UCSC	huntingtin-associated protein 1	HAP, HAP-1	15114	--	5361.93	614.62
GSMG0008203	Ifi35	down	8.67	7.87e-35	2.8e-32	EASANA	chr11(+):101339236-101349527	UCSC	interferon-induced protein 35	2010008K16Rik, AW986054, ifi-35, IFP, IFP35	70110	ENSMUSG00000010358	545.92	62.98
GSMG0022135	Mx1	down	8.28	1.16e-38	4.66e-36	EASANA	chr16(-):97248235-97264108	UCSC	MX dynamin-like GTPase 1	AI893580, Mx, Mx-1	17857	ENSMUSG00000000386	2075.5	250.72
GSMG0007884	Slfn2	down	8.08	2.8e-115	4.26e-112	EASANA	chr11(+):82955938-82961502	UCSC	schlafen 2	Shl, Shlf2	20556	ENSMUSG00000072620	22654.2	2805.08
GSMG0005225	Stat2	down	7.52	2.03e-56	1.21e-53	EASANA	chr10(+):128106367-128128722	UCSC	signal transducer and activator of transcription 2	1600010G07Rik, AW496480	20847	ENSMUSG00000040033	11612.1	1544.31
GSMG0054864	Tlr3	down	7.41	7.32e-39	2.99e-36	EASANA	chr8(-):45848702-45863656	UCSC	toll-like receptor 3	AI957183	142980	--	2423.42	326.75
GSMG0047074	Apobec1	down	7.33	2.17e-08	1.73e-06	EASANA	chr6(-):122554751-122579403	UCSC	apolipoprotein B mRNA editing enzyme, catalytic polypeptide 1	Cdar1	11810	--	290.62	39.69
GSMG0009135	--	down	7.14	9.47e-09	8.03e-07	EASANA	chr11(-):48904902-48905615	UCSC	--	NULL	--	--	232.7	32.65
GSMG0009705	Slfn9	down	6.71	0.00176	0.04	EASANA	chr11(-):82869238-82882658	UCSC	schlafen 9	9830137M10Rik	237886	ENSMUSG00000069793	1509.61	224.99
GSMG0023138	H2-Q2	down	6.65	5.13e-26	1.35e-23	EASANA	chr17(+):35561218-35565740	UCSC	histocompatibility 2, Q region locus 2	BE136769, Gm11132, gs14-2, H-2Q2, H2-D1, H2-K1	15013	ENSMUSG00000091705	464.63	69.87
GSMG0027589	Cd274	down	6.64	2.46e-17	4.2e-15	EASANA	chr19(+):29344838-29365496	UCSC	CD274 antigen	A530045L16Rik, B7h1, PD-, Pdcd1l, Pdcd1l1, Pdcd1lg1, Pdl1	60533	ENSMUSG00000016496	371.68	55.98
GSMG0002791	Mndal	down	6.62	7.63e-38	2.95e-35	EASANA	chr1(-):173684787-173707754	UCSC	myeloid nuclear differentiation antigen like	Gm2785, Ifi2, Ifi212	100040462	--	907.96	137.27
GSMG0023139	H2-Q4	down	6.57	5.72e-57	3.55e-54	EASANA	chr17(+):35598592-35604266	UCSC	histocompatibility 2, Q region locus 4	H-2Q4, H2-D1, H2-Gs1, H2-Gs10, Qa, Qa-, Qa-4, Qa4, Qat-, Qat-4, Qb-1, Qb1	15015	ENSMUSG00000035929	3508.28	534.11
GSMG0011492	Ifi27	down	6.46	2.96e-47	1.4e-44	EASANA	chr12(+):103400448-103406504	UCSC	interferon, alpha-inducible protein 27	1110013J02Rik, 2900026P10Rik, D12Ertd647, D12Ertd647e, Ifi2, Ifi27l1, ISG12a	52668	--	1716.9	265.78
GSMG0052606	Fgfr2	down	6.45	4.16e-29	1.22e-26	EASANA	chr7(-):129764181-129868538	UCSC	fibroblast growth factor receptor 2	AU043015, AW556123, Bek, Fgfr, Fgfr-, Fgfr-2, Fgfr-7, Fgfr2b, Fgfr7, KGFR, KGFRTr, svs	14183	--	654.59	101.36
GSMG0036538	Glipr2	down	6.43	0.000182	0.00611	EASANA	chr4(+):43957702-43979129	UCSC	GLI pathogenesis-related 2	5730414A08Rik, C77180, GAP, GAPR-1	384009	ENSMUSG00000028480	527.63	82.1
GSMG0054149	Vat1l	down	6.38	1.37e-29	4.12e-27	EASANA	chr8(+):114932370-115100810	UCSC	vesicle amine transport protein 1 like	9430073I07, AI427515, mKIAA1576	270097	ENSMUSG00000046844	968.22	151.75
GSMG0023077	Tapbp	down	6.32	1.74e-32	5.65e-30	EASANA	chr17(+):34138452-34148265	UCSC	TAP binding protein	D17Wsu91, D17Wsu91e, t, TPN	21356	--	14558	2301.75
GSMG0018485	Ly6e	down	6.29	2.17e-67	1.61e-64	EASANA	chr15(+):74826874-74831753	UCSC	lymphocyte antigen 6 complex, locus E	Ly6, Ly67, RIG, RIG-E, Sca, Sca-2, Ts, TSA, TSA-1, Tsa1	17069	--	22789.9	3624.48
GSMG0045084	Parp11	down	6.09	1.85e-50	9.67e-48	EASANA	chr6(+):127423801-127471224	UCSC	poly (ADP-ribose) polymerase family, member 11	5330431N24Rik, AI851877, ARTD11, HI, HIN1L, PARP-11	101187	--	4948.96	813.22
GSMG0033424	Znfx1	down	5.65	1.16e-49	5.88e-47	EASANA	chr2(-):166877719-166904937	UCSC	zinc finger, NFX1-type containing 1	AI481105, Astx3	98999	--	14074.9	2490.77
GSMG0061965	Eda2r	down	5.42	2.83e-07	1.85e-05	EASANA	chrX(-):96377443-96420822	UCSC	ectodysplasin A2 receptor	9430060M22Rik, TNFRSF27, Xed, Xedar	245527	--	169.31	31.31
GSMG0025299	Eif2ak2	down	5.4	2.19e-60	1.47e-57	EASANA	chr17(-):79159979-79190001	UCSC	eukaryotic translation initiation factor 2-alpha kinase 2	2310047A08Rik, 4732414G15Rik, AI467567, AI747578, P, Pkr, Prkr, Ti, Tik	19106	ENSMUSG00000024079	3445.22	638.13
GSMG0028178	AW112010	down	5.32	3.96e-10	3.89e-08	EASANA	chr19(-):11024977-11027930	UCSC	expressed sequence AW112010	NULL	107350	ENSMUSG00000075010	1332.67	250.46
GSMG0023147	H2-Q10	down	5.26	7.96e-16	1.23e-13	EASANA	chr17(+):35780985-35785460	UCSC	histocompatibility 2, Q region locus 10	H-2Q10, H2-K1, Q10, Qa1, Qa10	15007	ENSMUSG00000067235	451.64	85.95
GSMG0033415	Sulf2	down	5.26	1.52e-30	4.86e-28	EASANA	chr2(-):165915009-165997603	UCSC	sulfatase 2	2010004N24Rik, AU020235, mKIAA1247, MSulf-2	72043	--	571.72	108.76
GSMG0059851	Trex1	down	5.21	9.53e-59	6.26e-56	EASANA	chr9(-):108883399-108888798	UCSC	three prime repair exonuclease 1	AU041952	22040	--	3809.66	731.24
GSMG0055566	Psmb10	down	5.17	1.31e-15	2e-13	EASANA	chr8(-):106662360-106665024	UCSC	proteasome (prosome, macropain) subunit, beta type 10	Mecl, Mecl-, Mecl-1, Mecl1	19171	ENSMUSG00000031897	1505.85	291.33
GSMG0041476	Alox5ap	down	5.16	8.99e-19	1.72e-16	EASANA	chr5(+):149201814-149224963	UCSC	arachidonate 5-lipoxygenase activating protein	F, Flap	11690	ENSMUSG00000060063	297.43	57.6
GSMG0010351	Lgals3bp	down	5.11	1.31e-48	6.35e-46	EASANA	chr11(-):118283575-118292787	UCSC	lectin, galactoside-binding, soluble, 3 binding protein	90K, CyC, CyCAP, MAC-2, MAC-2BP, P, Ppicap, Tango, Tango10b	19039	ENSMUSG00000033880	16644.3	3257.03
GSMG0054286	Foxf1	down	4.98	3.94e-11	4.32e-09	EASANA	chr8(+):121811125-121814893	UCSC	forkhead box F1	AI450827, Foxf, Foxf1a, FREA, Freac, Freac-1, FREAC1, HFH-8, Hfh8	15227	ENSMUSG00000042812	187.35	37.65
GSMG0002793	Ifi202b	down	4.96	2.46e-78	2.06e-75	EASANA	chr1(-):173790135-173810410	UCSC	interferon activated gene 202B	Ifbip-1, Ifi202, Ifi202a, Ifi202c, p20, p202	26388	ENSMUSG00000026535	10933.9	2203.47
GSMG0002788	Ifi207	down	4.89	7.1e-15	1.02e-12	EASANA	chr1(-):173550996-173569375	UCSC	interferon activated gene 207	AI6078, AI607873, Pyh, Pyhin-A, pyhinA	226691	ENSMUSG00000073490	423.87	86.65
GSMG0035478	Tlr2	down	4.8	8.06e-24	1.94e-21	EASANA	chr3(-):83743578-83749074	UCSC	toll-like receptor 2	Ly10, Ly105	24088	ENSMUSG00000027995	622.48	129.63
GSMG0023196	H2-M3	down	4.75	6.74e-09	5.81e-07	EASANA	chr17(+):37581125-37585377	UCSC	histocompatibility 2, M region locus 3	H-2M3, Hmt, M3a, MuprM3, MuprM301, MuprM302, R4B, R4B2	14991	ENSMUSG00000016206	172.75	36.4
GSMG0031957	Nmi	down	4.71	6.87e-10	6.54e-08	EASANA	chr2(-):51838511-51863220	UCSC	N-myc (and STAT) interactor	NULL	64685	--	255.66	54.26
GSMG0002790	Ifi211	down	4.66	4.81e-20	9.77e-18	EASANA	chr1(-):173723907-173740612	UCSC	interferon activated gene 211	A730048F03, ifi-205-B, Ifi20, Ifi205b, Mn, Mnda	381308	ENSMUSG00000026536	1532.06	328.77
GSMG0056543	Pstpip1	down	4.64	5.52e-11	5.92e-09	EASANA	chr9(+):55997256-56036174	UCSC	proline-serine-threonine phosphatase-interacting protein 1	CD2BP, CD2BP1, def-2	19200	ENSMUSG00000032322	188.02	40.47
GSMG0041451	D5Ertd605e	down	4.61	6.04e-10	5.78e-08	EASANA	chr5(+):147355429-147359854	UCSC	DNA segment, Chr 5, ERATO Doi 605, expressed	Gm2433	100039805	ENSMUSG00000106820	194.51	42.1
GSMG0002559	Tor3a	down	4.52	4.07e-41	1.72e-38	EASANA	chr1(-):156481187-156501927	UCSC	torsin family 3, member A	A, Adir	30935	ENSMUSG00000060519	4963.2	1097.7
GSMG0027964	Tcirg1	down	4.35	1.72e-42	7.4e-40	EASANA	chr19(-):3946052-3957133	UCSC	T cell, immune regulator 1, ATPase, H+ transporting, lysosomal V0 protein A3	At, ATP, ATP6a3, Atp6i, ATP6N1C, oc, OC-11, OC-116, OPTB1, Stv1, TIR, TIRC7, Vph1	27060	--	8527.35	1958.68
GSMG0024703	H2-D1 // H2-L	down	4.28	2.33e-46	1.08e-43	EASANA	chr17(+):35481469-35486473	UCSC	histocompatibility 2, D region locus 1 // histocompatibility 2, D region locus L	H-2, H-2D, H-2L, H2-D, H2-K1	14964, 14980	ENSMUSG00000073411	10656.7	2488.8
GSMG0000285	Spats2l	down	4.21	3.3e-16	5.21e-14	EASANA	chr1(+):57813576-57987556	UCSC	spermatogenesis associated, serine-rich 2-like	2810022L02Rik, A230104H11Rik, AA987173, AI480531, AI842453, AW413586	67198	--	1601.53	379.97
GSMG0035879	Csf1	down	4.16	3.69e-18	6.82e-16	EASANA	chr3(-):107648365-107667786	UCSC	colony stimulating factor 1 (macrophage)	C87615, Csf, CSF-, Csfm, M-CS, MCSF, op	12977	--	15065.9	3624.96
GSMG0001625	Mitd1	down	4.14	2.01e-29	6.02e-27	EASANA	chr1(-):37913882-37929493	UCSC	MIT, microtubule interacting and transport, domain containing 1	1500032H18Rik	69028	--	1578.78	381.31
GSMG0021366	Socs1	down	4.1	1.86e-16	3.01e-14	EASANA	chr16(-):10600104-10603402	UCSC	suppressor of cytokine signaling 1	Cis, Cish1, Cish7, JA, JAB, SOC, SOCS-1, SS, SSI-1	12703	--	601.79	146.62
GSMG0028505	Blnk	down	3.96	1.14e-19	2.26e-17	EASANA	chr19(-):40917371-40982978	UCSC	B cell linker	BA, BASH, BC, Bca, BL, Ly-5, Ly-57, Ly5, Ly57, Lyw-57, SLP, SLP-65	17060	--	600.15	151.62
GSMG0005068	4933412E12Rik	down	3.95	8.88e-13	1.1e-10	EASANA	chr10(+):116786467-116799184	UCSC	RIKEN cDNA 4933412E12 gene	NULL	71086	ENSMUSG00000112627	352.61	89.34
GSMG0044068	Tmem140	down	3.94	1.74e-27	5.03e-25	EASANA	chr6(+):34840078-34851881	UCSC	transmembrane protein 140	1110007F12Rik	68487	ENSMUSG00000057137	2294.07	582.31
GSMG0007378	Irf1	down	3.93	2.03e-18	3.82e-16	EASANA	chr11(+):53660841-53669200	UCSC	interferon regulatory factor 1	AU020929, Irf, Irf-1	16362	--	2787.14	709.86
GSMG0027802	Sfxn2	down	3.89	1.6e-11	1.83e-09	EASANA	chr19(+):46561804-46586505	UCSC	sideroflexin 2	C79732, F630107H02Rik	94279	ENSMUSG00000025036	512.7	131.68
GSMG0025279	Xdh	down	3.8	1.94e-27	5.52e-25	EASANA	chr17(-):74190892-74257193	UCSC	xanthine dehydrogenase	X, XO, Xor, Xox, Xox-, Xox-1, Xox1	22436	ENSMUSG00000024066	2226.33	585.17
GSMG0046204	Ppm1k	down	3.77	1.17e-11	1.35e-09	EASANA	chr6(-):57483482-57512481	UCSC	protein phosphatase 1K (PP2C domain containing)	2900063A19Rik, A930026L03Rik, PP2, PP2C-kappa, PP2Cm	243382	ENSMUSG00000037826	329.06	87.23
GSMG0034254	Adar	down	3.71	1.63e-30	5.14e-28	EASANA	chr3(+):89622328-89660761	UCSC	adenosine deaminase, RNA-specific	AD, Adar1, Adar1p110, Adar1p150, AV242451, DRADA, mZa, mZaADAR	56417	--	10302.5	2776.29
GSMG0033971	Lhfp	down	3.7	2.04e-25	5.29e-23	EASANA	chr3(+):52948968-53169099	UCSC	lipoma HMGIC fusion partner	2810489O06Rik, AI194968, Lhfpl6	108927	ENSMUSG00000048332	1066.89	288.17
GSMG0046321	Atoh8	down	3.68	5.5e-18	9.9e-16	EASANA	chr6(-):72183161-72212561	UCSC	atonal bHLH transcription factor 8	4933425C05Rik, bHLHa, bHLHa21, Hath6, Math, Math6, ok, okadin	71093	ENSMUSG00000037621	757.58	205.81
GSMG0016805	Zcchc24	down	3.66	0.000563	0.0158	EASANA	chr14(-):25712068-25769496	UCSC	zinc finger, CCHC domain containing 24	2310047A01Rik	71918	ENSMUSG00000055538	182.4	49.93
GSMG0036581	Tdrd7	down	3.58	2.19e-38	8.64e-36	EASANA	chr4(+):45965021-46034765	UCSC	tudor domain containing 7	5730495N10Rik, AI447470, PCTAIRE2BP	100121	--	3635.57	1014.34
GSMG0001458	Eya1	down	3.58	1.32e-20	2.8e-18	EASANA	chr1(-):14239178-14380430	UCSC	EYA transcriptional coactivator and phosphatase 1	b, bor	14048	--	625.36	174.84
GSMG0023283	Nfkbie	down	3.57	1.57e-20	3.3e-18	EASANA	chr17(+):45866625-45874095	UCSC	nuclear factor of kappa light polypeptide gene enhancer in B cells inhibitor, epsilon	I-kappa-B-epsilon, IkB-E, ikB-epsilon, IKBE, NF-kappa-BIE	18037	--	653.21	183.07
GSMG0006039	Col6a1	down	3.53	6.6e-18	1.18e-15	EASANA	chr10(-):76544626-76561878	UCSC	collagen, type VI, alpha 1	AI747156, Col6, Col6a-1	12833	ENSMUSG00000001119	1621.54	459.37
GSMG0033393	Pltp	down	3.51	2.4e-14	3.29e-12	EASANA	chr2(-):164681438-164699633	UCSC	phospholipid transfer protein	Bpi, Bpife, OD10, OD107	18830	ENSMUSG00000017754	632.26	180.12
GSMG0025906	--	down	3.5	6.65e-07	4.09e-05	EASANA	chr18(+):58813033-58813432	UCSC	--	NULL	--	--	128.38	36.65
GSMG0029169	Ak1	down	3.45	4.17e-18	7.64e-16	EASANA	chr2(+):32511757-32525491	UCSC	adenylate kinase 1	Ak-, Ak-1, B430205N08Rik	11636	--	2111.67	611.39
GSMG0059553	Hmgn3	down	3.45	1.54e-05	0.000709	EASANA	chr9(-):82991996-83028660	UCSC	high mobility group nucleosomal binding domain 3	1110002A15Rik, 6330514M13Rik, BB071015, HMGN, TR, TRIP7	94353	--	165.95	48.09
GSMG0057489	Shisa5	down	3.42	9.87e-27	2.71e-24	EASANA	chr9(+):108867635-108886860	UCSC	shisa family member 5	2310008D10Rik, 6430628I05Rik, mShisa5, Sc, Scotin	66940	--	16103.6	4710.13
GSMG0031402	Ogfr	down	3.41	1.96e-33	6.56e-31	EASANA	chr2(+):180231200-180237630	UCSC	opioid growth factor receptor	2010013E17Rik	72075	ENSMUSG00000049401	7638.84	2239.91
GSMG0024705	H2-T-ps	down	3.41	1.27e-17	2.23e-15	EASANA	chr17(-):36419478-36422581	UCSC	histocompatibility 2, T region locus, pseudogene	C920025E04Rik, H2-T11	667803	ENSMUSG00000073405	749.15	220.08
GSMG0030676	B2m	down	3.36	7.67e-38	2.95e-35	EASANA	chr2(+):121978166-121983564	UCSC	beta-2 microglobulin	beta2-, beta2-m, beta2m, Ly-m1, Ly-m11	12010	ENSMUSG00000060802	38698.6	11505.9
GSMG0058839	Pml	down	3.36	1.73e-26	4.66e-24	EASANA	chr9(-):58124462-58157071	UCSC	promyelocytic leukemia	1200009E24Rik, AI661194, Trim, Trim19	18854	--	7574.12	2253.93
GSMG0024647	D17H6S56E-5	down	3.31	0.0259	0.278	EASANA	chr17(-):34887825-35219936	UCSC	DNA segment, Chr 17, human D6S56E 5	G7e	110956	--	33859.3	10242.3
GSMG0035831	Mov10	down	3.3	1.53e-35	5.61e-33	EASANA	chr3(-):104702152-104725881	UCSC	Mov10 RISC complex RNA helicase	C77703, Mov-, Mov-10	17454	--	8114.34	2457.21
GSMG0017243	Psme2	down	3.28	2.47e-17	4.2e-15	EASANA	chr14(-):55824897-55828558	UCSC	proteasome (prosome, macropain) activator subunit 2 (PA28 beta)	AA589371, AI788882, PA2, PA28b	19188	--	1150.56	350.36
GSMG0033292	Samhd1	down	3.25	1.3e-17	2.27e-15	EASANA	chr2(-):156939453-156977086	UCSC	SAM domain and HD domain, 1	E330031J07Rik, Mg11, mSAMHD1	56045	--	2064.24	635.88
GSMG0002349	C4bp	down	3.25	9e-08	6.51e-06	EASANA	chr1(-):130562510-130589369	UCSC	complement component 4 binding protein	AI195242, C4bpa	12269	ENSMUSG00000026405	273.07	84.1
GSMG0002955	Traf5	down	3.17	2.01e-08	1.61e-06	EASANA	chr1(-):191729164-191776899	UCSC	TNF receptor-associated factor 5	NULL	22033	ENSMUSG00000026637	236.11	74.56
GSMG0029077	Col5a1	down	3.15	4.39e-15	6.39e-13	EASANA	chr2(+):27776437-27929521	UCSC	collagen, type V, alpha 1	AI413331	12831	ENSMUSG00000026837	1052.47	333.85
GSMG0050700	--	down	3.1	0.00235	0.0502	EASANA	chr7(-):25483747-25483962	UCSC	--	NULL	--	--	59.6	19.22
GSMG0027888	Casp7	down	3.09	5.17e-10	4.99e-08	EASANA	chr19(+):56385561-56430779	UCSC	caspase 7	AI314680, casp, caspase-7, CMH-1, ICE-, ICE-IAP3, mCASP-7, Mch3	12369	ENSMUSG00000025076	389.72	125.89
GSMG0025763	Arhgap26	down	3.08	8.32e-13	1.04e-10	EASANA	chr18(+):39126194-39509338	UCSC	Rho GTPase activating protein 26	1810044B20Rik, 2610010G17Rik, 4933432P15Rik, AI853435, mKIAA0621	71302	--	1131.99	367.27
GSMG0000497	Ccl20	down	3.07	1.94e-08	1.56e-06	EASANA	chr1(+):83094486-83096887	UCSC	chemokine (C-C motif) ligand 20	CKb4, exodus, exodus-1, LARC, MI, MIP, MIP-3, MIP-3A, MIP-3[a], MIP3A, Scya, Scya20, ST3, ST38	20297	--	1090.72	354.67
GSMG0047148	Ccnd2	down	3.02	7.87e-13	9.91e-11	EASANA	chr6(-):127102129-127128011	UCSC	cyclin D2	2600016F06Rik, AI256817, BF642806, C86853, cD2, V, Vi, Vin-1, Vin1	12444	ENSMUSG00000000184	3679.23	1218.93
GSMG0008206	Tmem106a	down	3.01	5.71e-10	5.48e-08	EASANA	chr11(+):101473066-101482612	UCSC	transmembrane protein 106A	0610008L10Rik, AI043106, BC022145	217203	--	440.85	146.48
GSMG0007851	Rnf135	down	2.99	6.55e-14	8.7e-12	EASANA	chr11(+):80074695-80090588	UCSC	ring finger protein 135	0610037N03Rik, 2410006N06Rik, Riplet, U2-3-0	71956	ENSMUSG00000020707	603.3	201.55
GSMG0013354	Fbxw17	down	2.94	2.87e-16	4.58e-14	EASANA	chr13(+):50571898-50587817	UCSC	F-box and WD-40 domain protein 17	1110064L07Rik, C85886	109082	--	1166.43	396.8
GSMG0002551	Tor1aip1	down	2.91	2.32e-21	5.04e-19	EASANA	chr1(-):155880345-155912226	UCSC	torsin A interacting protein 1	L, LAP1, Lap1B	208263	--	11761.8	4038.12
GSMG0007988	Trim25	down	2.9	6.17e-19	1.19e-16	EASANA	chr11(+):88890228-88911119	UCSC	tripartite motif-containing 25	AA960166, AL022677, EFP, Zfp14, Zfp147	217069	ENSMUSG00000000275	4460.27	1539.38
GSMG0024793	Enpp4	down	2.89	2.34e-10	2.34e-08	EASANA	chr17(-):44407200-44416700	UCSC	ectonucleotide pyrophosphatase/phosphodiesterase 4	4933413N07Rik, AA986363, AI195364, E-NPP4, Gm90	224794	--	3442.29	1191
GSMG0021549	P3h2	down	2.89	6.92e-06	0.000348	EASANA	chr16(-):25778034-25924563	UCSC	prolyl 3-hydroxylase 2	4832416N06, AW553532, Lep, Leprel1, Mlat4	210530	ENSMUSG00000038168	372	128.96
GSMG0013595	Erap1	down	2.83	4.09e-11	4.48e-09	EASANA	chr13(+):74787964-74841799	UCSC	endoplasmic reticulum aminopeptidase 1	A-LAP, Ar, ARTS-1, Arts1, E, ERAAP, PILSA, PILSAP	80898	ENSMUSG00000021583	1586.21	560.66
GSMG0031518	Itih2	down	2.81	7.59e-09	6.48e-07	EASANA	chr2(-):10099402-10135887	UCSC	inter-alpha trypsin inhibitor, heavy chain 2	AI747202, In, Intin2, Itih, Itih-2	16425	ENSMUSG00000037254	499.41	177.84
GSMG0056249	Vwa5a	down	2.79	5.28e-13	6.78e-11	EASANA	chr9(+):38629564-38654633	UCSC	von Willebrand factor A domain containing 5A	5830475I06Rik, AW552491, BCSC-, BCSC-1, E130119J22, Loh11, Loh11cr2a	67776	--	1354.38	486.22
GSMG0041325	Fam20c	down	2.78	1.71e-15	2.59e-13	EASANA	chr5(+):138740836-138795819	UCSC	FAM20C, golgi associated secretory pathway kinase	C76981, DMP, DMP-4, DMP4, GEF-CK, mKIAA4081	80752	ENSMUSG00000025854	623.02	223.73
GSMG0024616	BC051226	down	2.77	7.45e-06	0.000371	EASANA	chr17(-):34127018-34128154	UCSC	cDNA sequence BC051226	NULL	407803	ENSMUSG00000092564	179.85	64.93
GSMG0034145	Ctso	down	2.76	3.84e-06	0.000205	EASANA	chr3(+):81839908-81864032	UCSC	cathepsin O	A330105D01Rik, AI118514	229445	ENSMUSG00000028015	181.78	65.91
GSMG0027423	Ms4a4d	down	2.75	1.38e-08	1.13e-06	EASANA	chr19(+):11514156-11535830	UCSC	membrane-spanning 4-domains, subfamily A, member 4D	2210417J23Rik	66607	ENSMUSG00000024678	223.33	81.19
GSMG0002267	Inhbb	down	2.74	4.29e-08	3.3e-06	EASANA	chr1(-):119343193-119351629	UCSC	inhibin beta-B	NULL	16324	ENSMUSG00000037035	671.66	244.78
GSMG0031274	Snai1	down	2.71	4.18e-05	0.00171	EASANA	chr2(+):167380115-167384734	UCSC	snail family zinc finger 1	S, Sna, Sna1, Snail, Snail1	20613	ENSMUSG00000042821	148.27	54.67
GSMG0023075	Daxx	down	2.71	4.01e-23	9.53e-21	EASANA	chr17(+):34128419-34134563	UCSC	Fas death domain-associated protein	NULL	13163	--	5560.49	2051.25
GSMG0035883	Gstm7	down	2.7	3.77e-08	2.91e-06	EASANA	chr3(-):107833651-107839133	UCSC	glutathione S-transferase, mu 7	0610005A07Rik, AI894236, Cd203c	68312	--	200.25	74.2
GSMG0043163	Trim56	down	2.7	2.13e-18	3.98e-16	EASANA	chr5(-):137140138-137145062	UCSC	tripartite motif-containing 56	A130009K11Rik, Gm452, RNF1, RNF109	384309	ENSMUSG00000043279	7125.34	2641.23
GSMG0009454	Nlgn2	down	2.68	4.94e-11	5.36e-09	EASANA	chr11(-):69713948-69728612	UCSC	neuroligin 2	N, NL, NL2, NLG2	216856	--	1364.95	510
GSMG0026500	Ppp2r2b	down	2.67	4.24e-06	0.000223	EASANA	chr18(-):42770497-43192538	UCSC	protein phosphatase 2, regulatory subunit B, beta	2900026H06Rik, 6330404L05Rik, E130009M08Rik, PP2A-, PP2A-PR55B, PR55-B, PR55-BETA, SCA, SCA12	72930	--	194.42	72.93
GSMG0045556	Clec2d	down	2.62	2.15e-16	3.45e-14	EASANA	chr6(+):129157578-129163498	UCSC	C-type lectin domain family 2, member d	Cl, Clr, Clr-b, Clrb, O, Ocil	93694	ENSMUSG00000030157	1759.77	671.26
GSMG0019739	Lynx1	down	2.62	1.17e-08	9.86e-07	EASANA	chr15(-):74619701-74624875	UCSC	Ly6/neurotoxin 1	AI838844, SLURP-2	23936	ENSMUSG00000022594	967.63	369.44
GSMG0015202	Nudt13	down	2.61	0.000105	0.00385	EASANA	chr14(+):20344758-20367645	UCSC	nudix (nucleoside diphosphate linked moiety X)-type motif 13	4933433B15Rik	67725	--	191.33	73.15
GSMG0000706	Serpinb8	down	2.6	0.000215	0.00705	EASANA	chr1(+):107517735-107536708	UCSC	serine (or cysteine) peptidase inhibitor, clade B, member 8	CA, CAP, CAP-2, CAP2, NK1, NK10, ova, ovalbumin, S, Spi8	20725	--	363.88	140.09
GSMG0001597	Neurl3	down	2.59	9.92e-12	1.15e-09	EASANA	chr1(-):36303683-36312518	UCSC	neuralized E3 ubiquitin protein ligase 3	2010300P06Rik, L, Lincr	214854	ENSMUSG00000047180	964.33	372.97
GSMG0001901	Fn1	down	2.58	1.26e-05	0.000592	EASANA	chr1(-):71624632-71692393	UCSC	fibronectin 1	E330027I09, F, Fn, Fn-, Fn-1	14268	--	9866.18	3821.32
GSMG0018490	Ly6f	down	2.57	0.000476	0.0138	EASANA	chr15(+):75140270-75144083	UCSC	lymphocyte antigen 6 complex, locus F	NULL	17071	ENSMUSG00000022583	144.39	56.18
GSMG0000929	Gm19705	down	2.56	4.51e-10	4.39e-08	EASANA	chr1(+):136611134-136618543	UCSC	predicted gene, 19705	NULL	100503460	--	442.43	172.76
GSMG0009510	Spns2	down	2.54	9.64e-22	2.15e-19	EASANA	chr11(-):72342464-72380790	UCSC	spinster homolog 2	NULL	216892	ENSMUSG00000040447	2234.49	878.84
GSMG0046475	Cyp26b1	down	2.53	6.33e-06	0.000321	EASANA	chr6(-):84548396-84570890	UCSC	cytochrome P450, family 26, subfamily b, polypeptide 1	CP2, CP26, P450R, P450RAI-2	232174	--	371.01	146.36
GSMG0029456	Dhrs9	down	2.53	2.03e-05	0.00091	EASANA	chr2(+):69210787-69234877	UCSC	dehydrogenase/reductase (SDR family) member 9	C730025I08Rik, Rdh1, Rdh15	241452	ENSMUSG00000027068	318.97	126.22
GSMG0024702	H2-T23	down	2.52	1.61e-11	1.83e-09	EASANA	chr17(-):36340866-36343594	UCSC	histocompatibility 2, T region locus 23	37b, 37c, H-2T23, H2-K1, H2-Qa1, Qa, Qa-, Qa-1, Qa-1(b), Qa1, Qed-1, T18c, T18c(37), T23b, T23d	15040	ENSMUSG00000067212	487.42	193.48
GSMG0021990	Adamts1	down	2.52	3.6e-12	4.34e-10	EASANA	chr16(-):85590726-85600002	UCSC	a disintegrin-like and metallopeptidase (reprolysin type) with thrombospondin type 1 motif, 1	ADAM-, ADAM-TS1, ADAMT, ADAMTS, ADAMTS-1, C3-C5, METH-1, METH1	11504	ENSMUSG00000022893	723.57	287.38
GSMG0013175	Serpinb9	down	2.52	1.6e-08	1.3e-06	EASANA	chr13(+):33188523-33201938	UCSC	serine (or cysteine) peptidase inhibitor, clade B, member 9	BB283241, CAP-3, CAP3, ova, ovalbumin, PI, PI-9, PI9, S, Spi6	20723	ENSMUSG00000045827	3754.99	1491.47
GSMG0039796	Smim1	down	2.51	1.42e-14	2e-12	EASANA	chr4(-):154104927-154110687	UCSC	small integral membrane protein 1	0610011H04Rik, 1190007F08Rik, 2700009I11Rik	68859	--	738.42	294.15
GSMG0061939	Pdk3	down	2.51	0.000351	0.0108	EASANA	chrX(-):92808213-92875782	UCSC	pyruvate dehydrogenase kinase, isoenzyme 3	2610001M10Rik, AI035637	236900	ENSMUSG00000035232	309.23	123.08
GSMG0006446	Chpt1	down	2.51	2.16e-08	1.73e-06	EASANA	chr10(-):88308671-88339832	UCSC	choline phosphotransferase 1	NULL	212862	--	847.44	337.77
GSMG0031956	Rbm43	down	2.5	7.25e-11	7.59e-09	EASANA	chr2(-):51814460-51825176	UCSC	RNA binding motif protein 43	0610033I05Rik	71684	--	1093.93	438.23
GSMG0043162	--	down	2.5	3.63e-14	4.94e-12	EASANA	chr5(-):137134500-137137924	UCSC	--	NULL	--	--	4848.05	1942.09
GSMG0049689	Trim6	down	2.49	1.06e-07	7.52e-06	EASANA	chr7(+):103867999-103884359	UCSC	tripartite motif-containing 6	C430046K18Rik, D7Ertd684, D7Ertd684e	94088	--	379.61	152.53
GSMG0047512	Arhgdib	down	2.46	5.59e-08	4.19e-06	EASANA	chr6(-):136900654-136918897	UCSC	Rho, GDP dissociation inhibitor (GDI) beta	D4, Gdid, Gdid4, Ly-G, Ly-GDI	11857	--	326.99	133.04
GSMG0021338	AU021092	down	2.46	0.00174	0.0397	EASANA	chr16(-):5029683-5040163	UCSC	expressed sequence AU021092	NULL	239691	ENSMUSG00000051669	137.67	55.94
GSMG0015215	Plau	down	2.46	1.08e-10	1.11e-08	EASANA	chr14(+):20886730-20893456	UCSC	plasminogen activator, urokinase	u, u-, u-PA, uPA	18792	ENSMUSG00000021822	810.61	329.67
GSMG0013173	Serpinb6b	down	2.44	8.3e-08	6.04e-06	EASANA	chr13(+):33149244-33163050	UCSC	serine (or cysteine) peptidase inhibitor, clade B, member 6b	NK1, NK13, ova, ovalbumin, Sp, Spi12	20708	ENSMUSG00000042842	4815.35	1977.01
GSMG0039693	Zfp979	down	2.42	5.5e-07	3.43e-05	EASANA	chr4(-):147696393-147726966	UCSC	zinc finger protein 979	2610305D13Rik, Ssm1b	112422	ENSMUSG00000066000	631.4	260.83
GSMG0030613	Gm14137	down	2.41	1.64e-17	2.84e-15	EASANA	chr2(+):119004989-119008049	UCSC	predicted gene 14137	NULL	623781	ENSMUSG00000055926	1874.49	777.8
GSMG0060479	3830403N18Rik	down	2.4	1.35e-08	1.12e-06	EASANA	chrX(+):55181931-55198856	UCSC	RIKEN cDNA 3830403N18 gene	Xlrl	70691	ENSMUSG00000031125	553.27	230.19
GSMG0001191	Aim2	down	2.4	3.24e-06	0.000176	EASANA	chr1(+):173248170-173293606	UCSC	absent in melanoma 2	Gm1313, Ifi2, Ifi210	383619	--	715.6	298.11
GSMG0024654	Cfb	down	2.39	3.22e-17	5.4e-15	EASANA	chr17(-):35075355-35081490	UCSC	complement factor B	AI195813, AI255840, B, Bf, C2, Fb, H2-Bf	14962	--	2816.66	1177.75
GSMG0058970	Tln2	down	2.38	5.55e-11	5.94e-09	EASANA	chr9(-):67124369-67466985	UCSC	talin 2	5730421P04Rik, AI507121, AI787438, AL118320, mKIAA0320	70549	--	593.26	249.56
GSMG0041377	Fscn1	down	2.38	1.19e-14	1.67e-12	EASANA	chr5(+):142946110-142958944	UCSC	fascin actin-bundling protein 1	AI663989, Fa, Fan1, fasc, fascin-1	14086	ENSMUSG00000029581	4563.56	1920.97
GSMG0015095	Parp8	down	2.37	1.32e-05	0.000615	EASANA	chr13(-):116987380-117162074	UCSC	poly (ADP-ribose) polymerase family, member 8	2810430O08Rik, ARTD16, D13Ertd275, D13Ertd275e	52552	ENSMUSG00000021725	1794.93	758.95
GSMG0010660	Gdap10	down	2.36	4.28e-07	2.74e-05	EASANA	chr12(+):32874108-32876905	UCSC	ganglioside-induced differentiation-associated-protein 10	Gdap, Gdap-ps	100504486	--	662.8	280.23
GSMG0027792	--	down	2.36	4.87e-10	4.71e-08	EASANA	chr19(+):46302540-46303812	UCSC	--	NULL	--	--	1156.45	489.38
GSMG0027630	Fas	down	2.36	3.11e-05	0.00132	EASANA	chr19(+):34268059-34305170	UCSC	Fas (TNF receptor superfamily member 6)	AI196731, AP, APO1, APT1, CD95, lpr, TNF, Tnfr, TNFR6, Tnfrsf6	14102	--	812.94	344.29
GSMG0060024	Csrnp1	down	2.35	1.69e-07	1.15e-05	EASANA	chr9(-):119800229-119813808	UCSC	cysteine-serine-rich nuclear protein 1	4931429D10Rik, Axud, Axud1, CSR, CSRNP-1, tai, taip-3, URAX1	215418	--	533.31	226.92
GSMG0049343	Isg20	down	2.33	1.54e-17	2.68e-15	EASANA	chr7(+):78563172-78570142	UCSC	interferon-stimulated protein	1600023I01Rik, 2010107M23Rik, 20kD, 20kDa, Dn, DnaQL, HEM45	57444	--	4877.18	2089.81
GSMG0017808	Dab2	down	2.33	1.93e-06	0.000109	EASANA	chr15(+):6329270-6470193	UCSC	disabled 2, mitogen-responsive phosphoprotein	5730435J12Rik, AA960054, AI957090, D15Wsu122, D15Wsu122e, D630005B22Rik, Doc-2, Doc2, p9, p96	13132	--	388.26	166.69
GSMG0009653	Lgals9	down	2.33	7.13e-15	1.02e-12	EASANA	chr11(-):78853805-78875750	UCSC	lectin, galactose binding, soluble 9	AA407335, AI194909, AI265545, gal, gal-9, galect, galectin-9, Lg, LGA, LGALS35, Lgals5	16859	--	14586.3	6266.14
GSMG0013681	Ssbp2	down	2.31	5.44e-07	3.4e-05	EASANA	chr13(+):91609206-91854294	UCSC	single-stranded DNA binding protein 2	1500004K09Rik, 2310079I02Rik, 9330163K02Rik, A830008M03Rik, AU067692, AW558684, Hspc1, Hspc116, SSDP2	66970	--	722.32	313.12
GSMG0045988	Zc3hav1	down	2.28	2.86e-17	4.81e-15	EASANA	chr6(-):38282221-38331539	UCSC	zinc finger CCCH type, antiviral 1	1200014N16Rik, 2900058M19Rik, 9130009D18Rik, 9830115L13Rik, ARTD13, D6Bwg1452e, PARP13, Z, ZAP	78781	--	9710.18	4253.92
GSMG0034736	Cxxc4	down	2.26	1.28e-08	1.07e-06	EASANA	chr3(+):133942255-133967851	UCSC	CXXC finger 4	9330210J02Rik, C030003J12Rik, Id, Idax	319478	ENSMUSG00000044365	2254.92	999.34
GSMG0035888	--	down	2.24	0.0319	0.317	EASANA	chr18(-):31953286-31953314	UCSC	--	NULL	--	--	40.29	17.99
GSMG0042206	Cox18	down	2.24	4e-07	2.58e-05	EASANA	chr5(-):90362586-90371855	UCSC	cytochrome c oxidase assembly protein 18	BC038311	231430	--	405.56	180.99
GSMG0060493	Fhl1	down	2.24	0.000347	0.0107	EASANA	chrX(+):55777121-55838706	UCSC	four and a half LIM domains 1	FHL-1, Kyo, KyoT, RAM14-1, SLIM, SLIM-1	14199	--	215.01	95.99
GSMG0024655	C2	down	2.24	3.21e-08	2.51e-06	EASANA	chr17(-):35081578-35101077	UCSC	complement component 2 (within H-2S)	NULL	12263	ENSMUSG00000024371	648.58	290.08
GSMG0021534	Masp1	down	2.23	3.26e-05	0.00138	EASANA	chr16(-):23268167-23339565	UCSC	mannan-binding lectin serine peptidase 1	AW048060, CCPII, Cr, Crarf, Masp1/3	17174	--	2151.52	963.72
GSMG0007143	Pnpt1	down	2.23	6.02e-14	8.06e-12	EASANA	chr11(+):29080744-29112528	UCSC	polyribonucleotide nucleotidyltransferase 1	1200003F12Rik, Old35, P, PNPase, Pnptl1	71701	ENSMUSG00000020464	5974.77	2684.54
GSMG0023328	Ccnd3	down	2.22	7.58e-10	7.12e-08	EASANA	chr17(+):47815976-47910618	UCSC	cyclin D3	9230106B05Rik, AA682053, AL024085, AW146355, C78795	12445	--	5145.99	2313.8
GSMG0007603	Tmem107	down	2.22	6.25e-05	0.00244	EASANA	chr11(+):68961635-68964118	UCSC	transmembrane protein 107	1110004B13Rik, 2810049P21Rik	66910	--	404.25	182.07
GSMG0048491	Atp10a	down	2.21	5.47e-13	6.99e-11	EASANA	chr7(+):58307950-58479174	UCSC	ATPase, class V, type 10A	Atp1, Atp10c, pf, pfatp	11982	ENSMUSG00000025324	1609.68	727.3
GSMG0022987	Rnf8 // Cmtr1 // Gm28043	down	2.2	6.12e-17	1.01e-14	EASANA	chr17(+):29592437-29924953	UCSC	ring finger protein 8 // cap methyltransferase 1 // predicted gene, 28043	1300018I05Rik, 3830404E21Rik, AI, AI451264, AIP37, Ftsjd, Ftsjd2, laXp180, MTr1, Rnf8-cmtr1	106014251, 58230, 74157	ENSMUSG00000024019, ENSMUSG00000090083	5583.85	2538.03
GSMG0054436	--	down	2.19	4.48e-06	0.000233	EASANA	chr8(+):129094397-129096471	UCSC	--	NULL	--	--	372.81	170.12
GSMG0032137	Chn1	down	2.19	6.19e-08	4.61e-06	EASANA	chr2(-):73441004-73605690	UCSC	chimerin 1	0610007I19Rik, 0710001E19Rik, 1700112L09Rik, 2900046J01Rik, AI413815, ARH, ARHGAP2	108699	--	447.64	204.58
GSMG0015980	Rnf31	down	2.18	2.72e-12	3.31e-10	EASANA	chr14(+):55829164-55841131	UCSC	ring finger protein 31	AL033293, BC031509, Flj10111, H, HOIP, mFLJ00217, P, Paul	268749	ENSMUSG00000047098	2576.02	1184.14
GSMG0020613	Scarf2	down	2.17	1.28e-06	7.46e-05	EASANA	chr16(+):17615144-17626156	UCSC	scavenger receptor class F, member 2	NSR1, Scatf1, Sre, SREC-II, Srec2, SrecII, SRECRP-1	224024	--	404.62	186.03
GSMG0041866	Slc2a9	down	2.16	1.25e-06	7.31e-05	EASANA	chr5(-):38506616-38659495	UCSC	solute carrier family 2 (facilitated glucose transporter), member 9	Glut, GLUT-9, Glut9, SLC, SLC2, SLC2a9A, SLC2A9B	117591	--	350.18	162.26
GSMG0015979	Psme1	down	2.14	1.91e-14	2.65e-12	EASANA	chr14(+):55815907-55818984	UCSC	proteasome (prosome, macropain) activator subunit 1 (PA28 alpha)	AW413925, PA, PA28a	19186	ENSMUSG00000022216	3168.41	1479.75
GSMG0002944	Atf3	down	2.14	2.36e-05	0.00104	EASANA	chr1(-):190902493-190950236	UCSC	activating transcription factor 3	LRG-, LRG-21	11910	ENSMUSG00000026628	7461.27	3485.05
GSMG0017831	Ranbp3l	down	2.11	0.000739	0.0198	EASANA	chr15(+):8997433-9067411	UCSC	RAN binding protein 3-like	C130037N17Rik	223332	ENSMUSG00000048424	263.35	124.71
GSMG0026429	Spata24	down	2.1	0.00342	0.0666	EASANA	chr18(-):35789743-35795239	UCSC	spermatogenesis associated 24	2700012K08Rik, 4930583E11Rik, 5133400G04Rik, AU016220, TI, TIP, TIPT, TIPT2	71242	--	132.11	62.76
GSMG0011854	Cys1	down	2.1	0.00856	0.13	EASANA	chr12(-):24715837-24731812	UCSC	cystin 1	2900006B19Rik, AV218859, Ccap, ck, cpk	12879	--	116.7	55.65
GSMG0035790	Mab21l3	down	2.08	0.0271	0.287	EASANA	chr3(-):101720392-101756276	UCSC	mab-21-like 3	NULL	242125	--	219.86	105.61
GSMG0025905	Isoc1	down	2.08	2.42e-09	2.17e-07	EASANA	chr18(+):58792535-58812642	UCSC	isochorismatase domain containing 1	2610034N03Rik	66307	ENSMUSG00000024601	2281.67	1098.01
GSMG0057284	--	down	2.07	0.000168	0.00572	EASANA	chr9(+):95910677-95912903	UCSC	--	NULL	--	--	405.56	195.74
GSMG0037303	Sdc3	down	2.07	1.09e-09	1e-07	EASANA	chr4(+):130519848-130553633	UCSC	syndecan 3	mKIAA0468, Syn, syn-3, Synd3	20970	ENSMUSG00000025743	1272.09	614.96
GSMG0001425	Mybl1	down	2.07	0.00782	0.122	EASANA	chr1(-):9737636-9770434	UCSC	myeloblastosis oncogene-like 1	A-my, A-myb, G1-419-6, re, repro9	17864	--	487.99	235.92
GSMG0004041	Arhgap45	down	2.06	1.57e-07	1.09e-05	EASANA	chr10(+):79852505-79867305	UCSC	Rho GTPase activating protein 45	6330406L22Rik, AW539505, Ha-1, Hmha, Hmha1	70719	--	529.04	256.48
GSMG0036599	Galnt12	down	2.06	0.000386	0.0116	EASANA	chr4(+):47091907-47123042	UCSC	polypeptide N-acetylgalactosaminyltransferase 12	9130206E10, A630062B03Rik, galNAc-T12, mpp-GalNAc-T12, pp-GaNTase	230145	--	254.18	123.43
GSMG0018489	Ly6g2	down	2.04	3.72e-09	3.3e-07	EASANA	chr15(+):75088227-75094510	UCSC	lymphocyte antigen 6 complex, locus G2	NULL	223631	--	815.98	399.95
GSMG0034338	Rorc	down	2.03	0.000912	0.0234	EASANA	chr3(+):94280101-94305583	UCSC	RAR-related orphan receptor gamma	Nr1f3, ROR, RORgamma, Th, Thor, TOR	19885	--	318.13	156.42
GSMG0052742	Slc25a22	down	2.03	6.85e-08	5.02e-06	EASANA	chr7(-):141009662-141017787	UCSC	solute carrier family 25 (mitochondrial carrier, glutamate), member 22	1300006L01Rik, AI060884, Gc1	68267	--	1449.82	715.45
GSMG0027647	Pcgf5	down	2.03	8.44e-08	6.12e-06	EASANA	chr19(+):36325729-36438370	UCSC	polycomb group ring finger 5	0610009F02Rik, 1110054A01Rik, 5830406C17Rik, 5830443C21Rik, 9530023M17Rik, AI324127	76073	--	2677.04	1321.25
GSMG0033561	--	down	2.02	0.000961	0.0244	EASANA	chr2(-):180068548-180096635	UCSC	--	NULL	--	--	231.56	114.74
GSMG0055534	Cdh16	down	2.02	1.21e-08	1.01e-06	EASANA	chr8(-):105328545-105351030	UCSC	cadherin 16	NULL	12556	--	1639.01	813.04
GSMG0002859	Ephx1	down	2.01	2.82e-11	3.14e-09	EASANA	chr1(-):180817116-180845134	UCSC	epoxide hydrolase 1, microsomal	EH, Eph, Eph-, Eph-1, Eph1, Epxh1, mEH	13849	--	12065.8	5991.62
GSMG0054301	Banp	down	2.01	1.16e-06	6.9e-05	EASANA	chr8(+):122677231-122755999	UCSC	BTG3 associated nuclear protein	AA408158, SM, SMAR1	53325	--	1444.63	718.68
GSMG0007872	Ccl7	down	2	2.18e-10	2.2e-08	EASANA	chr11(+):81936536-81938347	UCSC	chemokine (C-C motif) ligand 7	fi, fic, ma, marc, mcp, MCP-, MCP-3, mcp3, Scy, Scya7	20306	ENSMUSG00000035373	2152.15	1076.54
GSMG0001491	Pkhd1	down	2	1.18e-07	8.29e-06	EASANA	chr1(-):20128003-20688291	UCSC	polycystic kidney and hepatic disease 1	AI118496, AI182499, FP, FPC, tig, Tigm1	241035	ENSMUSG00000043760	712.24	356.66
GSMG0056588	Stra6	down	1.99	2.34e-07	1.57e-05	EASANA	chr9(+):57971070-58061279	UCSC	stimulated by retinoic acid gene 6	AI891933	20897	--	1467.98	736.33
GSMG0060345	Il13ra1	down	1.99	0.000102	0.00376	EASANA	chrX(+):35375759-35434912	UCSC	interleukin 13 receptor, alpha 1	AI882074, CD213a, CD213a1, IL-13R-alpha-1, IL-13r[a], Il13ra, NR4	16164	ENSMUSG00000017057	393.19	197.37
GSMG0009224	Anxa6	down	1.99	6.52e-13	8.27e-11	EASANA	chr11(-):54869779-54924297	UCSC	annexin A6	A, An, Anx6, AnxVI, AW107198, Cab, Cabm, Cam, Camb	11749	--	3252	1635.41
GSMG0017993	Spag1	down	1.98	1.18e-05	0.000557	EASANA	chr15(+):36176375-36235767	UCSC	sperm associated antigen 1	t, tpis	26942	--	435.93	220.42
GSMG0030589	Thbs1	down	1.97	6.21e-08	4.61e-06	EASANA	chr2(+):117942357-117957613	UCSC	thrombospondin 1	tbs, tbsp1, Thbs-, Thbs-1, TS, TSP, TSP-1, TSP1	21825	ENSMUSG00000040152	5405.51	2740.62
GSMG0000301	Stradb	down	1.97	0.00703	0.113	EASANA	chr1(+):59012679-59034874	UCSC	STE20-related kinase adaptor beta	AA792893, Als, Als2cr2, B830008M19, D1Ucl, D1Ucla2, ILPIP, ILPIPA, Papk, PRO1, PRO1038, Syradb	227154	--	199.31	101.36
GSMG0004029	Misp	down	1.96	1.4e-11	1.6e-09	EASANA	chr10(+):79656855-79666324	UCSC	mitotic spindle positioning	9130017N09Rik	78906	--	4462.98	2271.34
GSMG0018779	Creld2	down	1.95	2.82e-05	0.00122	EASANA	chr15(+):88703847-88710884	UCSC	cysteine-rich with EGF-like domains 2	5730592L21Rik, C85758	76737	ENSMUSG00000023272	4380.72	2241.99
GSMG0021438	Sdf2l1	down	1.95	1.13e-05	0.000537	EASANA	chr16(-):16948002-16950247	UCSC	stromal cell-derived factor 2-like 1	NULL	64136	ENSMUSG00000022769	3034.22	1553.62
GSMG0025803	Dcp2	down	1.95	4.46e-10	4.35e-08	EASANA	chr18(+):44513564-44558036	UCSC	decapping mRNA 2	2410015D23Rik, 5730537H01Rik, AL118268	70640	ENSMUSG00000024472	2702.71	1384.44
GSMG0060601	Abcd1	down	1.95	0.00896	0.134	EASANA	chrX(+):72760200-72782138	UCSC	ATP-binding cassette, sub-family D (ALD), member 1	A, Ald, Aldgh, ALDP	11666	ENSMUSG00000031378	175.41	89.87
GSMG0021116	Usp25	down	1.95	6.73e-11	7.11e-09	EASANA	chr16(+):76810620-76913667	UCSC	ubiquitin specific peptidase 25	NULL	30940	--	3324.9	1705.24
GSMG0041544	Cfap69	down	1.94	4.19e-05	0.00171	EASANA	chr5(-):5629280-5714239	UCSC	cilia and flagella associated protein 69	4921525K03, A330021E22Rik, AI427898	207686	ENSMUSG00000040473	552.54	284.35
GSMG0047576	Itpr2	down	1.94	0.0022	0.0479	EASANA	chr6(-):146009798-146403721	UCSC	inositol 1, 4, 5-triphosphate receptor 2	AI649341, InsP3R-2, InsP3R-5, insP3R2, Ip, Ip3r2, It, Itpr5	16439	--	680.16	350.07
GSMG0014655	Ctla2a	down	1.94	0.00113	0.0278	EASANA	chr13(-):61081969-61084439	UCSC	cytotoxic T lymphocyte-associated protein 2 alpha	Ctla, Ctla-2a	13024	ENSMUSG00000044258	321.02	165.74
GSMG0059680	Clstn2	down	1.93	0.000525	0.0149	EASANA	chr9(-):97326450-97915234	UCSC	calsyntenin 2	2900042C18Rik, AI448973, CS, Cs2, CST, Cst-, Cst-2, CSTN2, mKIAA4134	64085	--	585.37	303.33
GSMG0011721	Cdca7l	down	1.92	0.000139	0.00488	EASANA	chr12(+):117807596-117842440	UCSC	cell division cycle associated 7 like	BC006933, JP, JPO2	217946	ENSMUSG00000021175	449.41	233.66
GSMG0051835	Slco3a1	down	1.92	4.61e-09	4.03e-07	EASANA	chr7(-):73925166-74204528	UCSC	solute carrier organic anion transporter family, member 3a1	5830414C08Rik, A, Anr1, MJA, MJAM, OAT, OATP-D, R75096, Slc21, Slc21a11	108116	--	1413.23	736.96
GSMG0010920	Frmd6	down	1.91	0.000187	0.00625	EASANA	chr12(+):70872288-70949006	UCSC	FERM domain containing 6	2610019M19Rik, 4930488L10Rik, AW212977, Willin	319710	ENSMUSG00000048285	718.74	375.92
GSMG0025306	Cyp1b1	down	1.91	0.000202	0.00664	EASANA	chr17(-):80008966-80022492	UCSC	cytochrome P450, family 1, subfamily b, polypeptide 1	CP1B, CYPIB1, P4501b1	13078	--	1259.24	658.61
GSMG0013102	Slc17a1	down	1.91	0.00356	0.0688	EASANA	chr13(+):24053000-24079713	UCSC	solute carrier family 17 (sodium phosphate), member 1	NA, NAPI-1, Napi1, Np, Npt1	20504	--	288.28	150.81
GSMG0050588	Apoe	down	1.91	0.000196	0.00646	EASANA	chr7(-):19430034-19433113	UCSC	apolipoprotein E	A, AI255918, Apo-E	11816	--	290.91	152.34
GSMG0020325	Gm16537	down	1.91	0.0011	0.0272	EASANA	chr15(-):99613415-99622356	UCSC	predicted gene 16537	NULL	102638434	ENSMUSG00000089671	183.02	96
GSMG0055480	Ccdc102a	down	1.9	0.00192	0.0428	EASANA	chr8(-):95629493-95644726	UCSC	coiled-coil domain containing 102A	BC027663, Gm586	234582	ENSMUSG00000063605	186.93	98.42
GSMG0035887	Gstm1	down	1.9	1.55e-09	1.41e-07	EASANA	chr3(-):107919567-107925291	UCSC	glutathione S-transferase, mu 1	Gstb, Gstb-, Gstb-1, Gstb1	14862	--	1524.33	803.56
GSMG0060015	Myd88	down	1.9	9.65e-08	6.92e-06	EASANA	chr9(-):119165001-119170466	UCSC	myeloid differentiation primary response gene 88	NULL	17874	ENSMUSG00000032508	1132.14	597.3
GSMG0043971	Ccdc136	down	1.89	1.46e-07	1.02e-05	EASANA	chr6(+):29396574-29426993	UCSC	coiled-coil domain containing 136	4921511K06Rik, BC006583	232664	--	814.99	430.5
GSMG0027501	D030056L22Rik	down	1.89	0.000203	0.00666	EASANA	chr19(+):18690555-18695793	UCSC	RIKEN cDNA D030056L22 gene	NULL	225995	--	3951.34	2091.89
GSMG0060377	Rhox5	down	1.88	0.000926	0.0237	EASANA	chrX(+):36891632-36897305	UCSC	reproductive homeobox 5	AA409564, Pe, Pem	18617	ENSMUSG00000095180	214.6	114.14
GSMG0041338	Mafk	down	1.88	1.18e-10	1.22e-08	EASANA	chr5(+):139777285-139788407	UCSC	v-maf musculoaponeurotic fibrosarcoma oncogene family, protein K (avian)	AW061068, NF-E, NF-E2, Nfe2, Nfe2u	17135	--	6835.45	3641.46
GSMG0034238	Thbs3	down	1.87	1.35e-05	0.000628	EASANA	chr3(+):89121355-89134147	UCSC	thrombospondin 3	Thbs-, Thbs-3, TS, TSP3	21827	--	1406.8	750.53
GSMG0008231	Fzd2	down	1.87	6.8e-08	5e-06	EASANA	chr11(+):102495257-102498884	UCSC	frizzled class receptor 2	AL033370, AW456835, Fz10, Fzd10, Mfz10, Mfz10a	57265	ENSMUSG00000050288	2222.48	1186.06
GSMG0035886	Gstm2	down	1.87	2.5e-06	0.000138	EASANA	chr3(-):107889015-107893769	UCSC	glutathione S-transferase, mu 2	Gstb, Gstb-, Gstb-2, Gstb2	14863	ENSMUSG00000040562	495.98	264.8
GSMG0029411	Gca	down	1.87	0.00187	0.042	EASANA	chr2(+):62494629-62524453	UCSC	grancalcin	5133401E04Rik, AI573844	227960	ENSMUSG00000026893	673.66	359.72
GSMG0054857	--	down	1.86	0.0207	0.242	EASANA	chr8(-):45387767-45388197	UCSC	--	NULL	--	--	93.67	50.36
GSMG0055661	Tmem231	down	1.86	0.0006	0.0167	EASANA	chr8(-):112638639-112660513	UCSC	transmembrane protein 231	4932417I16Rik, Gm178	234740	ENSMUSG00000031951	197.3	106.08
GSMG0000083	Gsta3	down	1.86	0.0193	0.23	EASANA	chr1(+):21310809-21335799	UCSC	glutathione S-transferase, alpha 3	Gst2-, Gst2-3	14859	--	98.19	52.88
GSMG0023748	Dync2li1	down	1.85	0.00412	0.0768	EASANA	chr17(+):84933901-84963016	UCSC	dynein cytoplasmic 2 light intermediate chain 1	4933404O11Rik, CGI-6, CGI-60, D2l, D2lic, LI, LIC3, mD2L, mD2LIC	213575	ENSMUSG00000024253	165.32	89.33
GSMG0062452	Car5b	down	1.85	2.69e-05	0.00117	EASANA	chrX(-):162759820-162811006	UCSC	carbonic anhydrase 5b, mitochondrial	7330410H16Rik, CA, Ca5b, CarVb, CAVB, D730005F19Rik	56078	ENSMUSG00000031373	2038.93	1103.76
GSMG0042930	Trafd1	down	1.85	0.000505	0.0144	EASANA	chr5(-):121509788-121523678	UCSC	TRAF type zinc finger domain containing 1	1110008K06Rik, Fln, Fln29	231712	--	484.43	262.27
GSMG0001297	Aida	down	1.84	5.16e-05	0.00206	EASANA	chr1(+):183078133-183105356	UCSC	axin interactor, dorsalization associated	2610208M17Rik, BC004835	108909	ENSMUSG00000042901	855.46	464.5
GSMG0039107	Cyp4b1	down	1.84	8.35e-05	0.00315	EASANA	chr4(-):115481895-115504918	UCSC	cytochrome P450, family 4, subfamily b, polypeptide 1	CYPIVB1	13120	ENSMUSG00000028713	612.87	333.3
GSMG0052243	Apbb1	down	1.83	0.000111	0.00404	EASANA	chr7(-):105207672-105230860	UCSC	amyloid beta (A4) precursor protein-binding, family B, member 1	Fe65, Rir	11785	--	814.48	444
GSMG0050699	Axl	down	1.83	1.11e-09	1.02e-07	EASANA	chr7(-):25455925-25488158	UCSC	AXL receptor tyrosine kinase	A, AI323647, Ark, Tyr, Tyro7, Uf, Ufo	26362	--	8722.35	4762.46
GSMG0023249	Pla2g7	down	1.83	1.41e-05	0.000657	EASANA	chr17(+):43879340-43923084	UCSC	phospholipase A2, group VII (platelet-activating factor acetylhydrolase, plasma)	PAF, PAF-AH, R75400	27226	ENSMUSG00000023913	427.18	233.51
GSMG0002408	Ppp1r12b	down	1.82	5.51e-08	4.15e-06	EASANA	chr1(-):134682397-134883682	UCSC	protein phosphatase 1, regulatory subunit 12B	1810037O03Rik, 9530009M10Rik, AI132431, Mypt2	329251	--	2924.33	1604.14
GSMG0032209	Mir130a	down	1.82	7.87e-05	0.00298	EASANA	chr2(-):84568481-84571989	UCSC	microRNA 130a	mir-130a, Mirn, Mirn130, Mirn130a	387149	ENSMUSG00000065484	733.96	404.12
GSMG0030619	--	down	1.81	0.00296	0.0596	EASANA	chr2(+):119308422-119309164	UCSC	--	NULL	--	--	179.08	98.8
GSMG0050835	Gramd1a	down	1.81	0.0368	0.347	EASANA	chr7(-):30829552-30850596	UCSC	GRAM domain containing 1A	1300003M23Rik, AI415002, AW547240, D7Bwg0611e	52857	--	149.43	82.61
GSMG0056210	Siae	down	1.81	0.000371	0.0113	EASANA	chr9(+):37466994-37560951	UCSC	sialic acid acetylesterase	L, LSE, Ysg, Ysg2	22619	ENSMUSG00000001942	430.25	237.64
GSMG0028593	4833438C02Rik	down	1.81	0.00367	0.0702	EASANA	chr19(-):46292024-46294068	UCSC	RIKEN cDNA 4833438C02 gene	AI837757	100503392	ENSMUSG00000118087	686.15	379.34
GSMG0055649	Mlkl	down	1.81	4.79e-07	3.02e-05	EASANA	chr8(-):112038429-112064837	UCSC	mixed lineage kinase domain-like	9130019I15Rik	74568	--	2238.12	1239.57
GSMG0034118	Mir155hg	down	1.81	0.000784	0.0208	EASANA	chr16(+):84509911-84512133	UCSC	Mir155 host gene (non-protein coding)	Bi, Bic, Gm26667	100653389	ENSMUSG00000097418	341.8	189.37
GSMG0023061	Adamts10	down	1.8	0.00133	0.0317	EASANA	chr17(+):33743087-33772756	UCSC	a disintegrin-like and metallopeptidase (reprolysin type) with thrombospondin type 1 motif, 10	9430006O18, Adam-ts10, Adamts-10, AW045948, Zn, Znmp	224697	--	397.7	220.34
GSMG0002660	Atp1b1	down	1.8	0.000387	0.0116	EASANA	chr1(-):164264666-164285925	UCSC	ATPase, Na+/K+ transporting, beta 1 polypeptide	At, Atp4b, Atpb, Atpb-1, NKbeta1	11931	ENSMUSG00000026576	2960.27	1642.33
GSMG0026287	Tmem241	down	1.8	0.0127	0.173	EASANA	chr18(-):12095923-12254596	UCSC	transmembrane protein 241	6030446N20Rik	338363	--	149.56	83.09
GSMG0048370	Nav2	down	1.8	1.62e-07	1.11e-05	EASANA	chr7(+):48608819-49259835	UCSC	neuron navigator 2	5330421F07Rik, AU067780, BQ960892, HELA, HELAD1, mKIAA3015, POM, POMFIL2, RA, RAINB1, RAINB2, Unc53H, Unc53H2	78286	--	5445.89	3026.49
GSMG0012753	--	down	1.8	4.36e-05	0.00177	EASANA	chr12(-):103378751-103381828	UCSC	--	NULL	--	--	684.85	381.47
GSMG0042290	--	down	1.8	0.000207	0.00678	EASANA	chr5(-):100715530-100718688	UCSC	--	NULL	--	--	886.06	493.43
GSMG0052402	Plekha7	down	1.79	0.00696	0.113	EASANA	chr7(-):115722720-115907615	UCSC	pleckstrin homology domain containing, family A member 7	A430081P20Rik, AI414265	233765	--	1784.55	994.3
GSMG0034350	Rfx5	down	1.79	2.47e-05	0.00109	EASANA	chr3(+):94861419-94868872	UCSC	regulatory factor X, 5 (influences HLA class II expression)	NULL	53970	--	479.75	267.34
GSMG0018613	Apobec3	down	1.79	9.31e-08	6.7e-06	EASANA	chr15(+):79776609-79800130	UCSC	apolipoprotein B mRNA editing enzyme, catalytic polypeptide 3	Apobec, Arp3, BC003314, Cem15, Gm20117, Rf, Rfv, Rfv3	80287	--	2317.36	1293.33
GSMG0055264	Misp3	down	1.79	0.00294	0.0594	EASANA	chr8(-):84736857-84738349	UCSC	MISP family member 3	2210011C24Rik	70134	ENSMUSG00000074217	253.65	141.96
GSMG0055327	N4bp1	down	1.78	4.33e-11	4.71e-09	EASANA	chr8(-):87567767-87611887	UCSC	NEDD4 binding protein 1	AI481586, C81621	80750	ENSMUSG00000031652	5650.26	3165.66
GSMG0055483	Kifc3	down	1.78	1.65e-07	1.13e-05	EASANA	chr8(-):95826456-95929454	UCSC	kinesin family member C3	AI325457, BB123200	16582	--	4323.62	2424.38
GSMG0055107	Yjefn3	down	1.78	0.0481	0.408	EASANA	chr8(-):70340438-70346633	UCSC	YjeF N-terminal domain containing 3	Gm175, hYjeF_N3, YjeF_N3	234365	ENSMUSG00000048967	126.81	71.24
GSMG0035397	Ift80	down	1.78	0.000472	0.0137	EASANA	chr3(-):68799834-68911903	UCSC	intraflagellar transport 80	4921524P20Rik, mKIAA1374, Wdr5, Wdr56	68259	ENSMUSG00000027778	925.83	519.94
GSMG0004075	Gadd45b	down	1.78	0.00495	0.0886	EASANA	chr10(+):80765906-80768038	UCSC	growth arrest and DNA-damage-inducible 45 beta	AI323528, Myd118	17873	ENSMUSG00000015312	319.47	179.57
GSMG0010058	Mpp2	down	1.77	0.0274	0.288	EASANA	chr11(-):101947841-101979341	UCSC	membrane protein, palmitoylated 2 (MAGUK p55 subfamily member 2)	D11Bwg0652e, Dlg, Dlg2, Dlgh, Dlgh2, P, Pals4	50997	--	861.13	485.25
GSMG0018521	Scx	down	1.77	9.49e-10	8.85e-08	EASANA	chr15(+):76341638-76343668	UCSC	scleraxis	BB114693, bHLHa, Bhlha41, S, Scl	20289	ENSMUSG00000034161	3635.66	2051.17
GSMG0031525	Pfkfb3	down	1.77	0.00448	0.0819	EASANA	chr2(-):11476244-11558888	UCSC	6-phosphofructo-2-kinase/fructose-2, 6-biphosphatase 3	E330010H22Rik, iPFK-2, uPFK-, uPFK-2	170768	--	738.59	416.88
GSMG0013368	Gadd45g	down	1.77	6.2e-05	0.00242	EASANA	chr13(+):52000706-52002511	UCSC	growth arrest and DNA-damage-inducible 45 gamma	AI327420, C86281, CR, CR6, DDIT2, OIG, OIG37	23882	ENSMUSG00000021453	910.81	514.29
GSMG0021727	Slc35a5	down	1.77	0.000127	0.00455	EASANA	chr16(-):44959936-44979036	UCSC	solute carrier family 35, member A5	1010001J06Rik, AU021179, BB097433, D16Ertd450, D16Ertd450e, D730043G07Rik	74102	ENSMUSG00000022664	1153.92	652.24
GSMG0044264	Gimap9	down	1.77	0.000568	0.0159	EASANA	chr6(+):48653069-48655638	UCSC	GTPase, IMAP family member 9	A630002K24, BB145400, IAN-7	317758	ENSMUSG00000051124	560	316.86
GSMG0037266	Rnf19b	down	1.77	4.61e-08	3.53e-06	EASANA	chr4(+):128951937-128979676	UCSC	ring finger protein 19B	4930534K13Rik, 4930555L03Rik, Ibrd, Ibrdc3	75234	--	2260.79	1279.44
GSMG0032825	Spef1	down	1.76	0.0422	0.377	EASANA	chr2(-):131012181-131029204	UCSC	sperm flagellar 1	4931426K16Rik, Clamp	70997	ENSMUSG00000027329	150.37	85.19
GSMG0032657	Ehd4	down	1.76	7.25e-07	4.42e-05	EASANA	chr2(-):119919657-119985067	UCSC	EH-domain containing 4	2210022F10Rik, AI197390, AI846352, AV006278, Past2	98878	ENSMUSG00000027293	3924.99	2225.21
GSMG0020052	Cbx7	down	1.76	6.74e-06	0.000339	EASANA	chr15(-):79800008-79816969	UCSC	chromobox 7	1600014J01Rik, AI851678, D15Ertd417, D15Ertd417e	52609	--	601.55	341.23
GSMG0001496	--	down	1.76	9.2e-05	0.00343	EASANA	chr1(-):21066525-21070610	UCSC	--	NULL	--	--	809.21	459.6
GSMG0028533	Loxl4	down	1.76	2.05e-09	1.85e-07	EASANA	chr19(-):42580719-42601247	UCSC	lysyl oxidase-like 4	4833426I20Rik, Loxc	67573	--	2142.56	1218.03
GSMG0045717	--	down	1.76	3.27e-06	0.000177	EASANA	chr6(+):149212914-149215889	UCSC	--	NULL	--	--	1111.16	631.81
GSMG0052743	Pidd1	down	1.76	0.00456	0.0829	EASANA	chr7(-):141018026-141023938	UCSC	p53 induced death domain protein 1	1200011D09Rik, AU042446, Lr, Lrdd, Pi, Pidd	57913	--	830.08	472.32
GSMG0037564	Fbxo2	down	1.75	0.00125	0.0301	EASANA	chr4(+):148245081-148250872	UCSC	F-box protein 2	FBG1, Fbs, Fbs1, Fbs2, FBX2, NFB4, NFB42, P, Prpl4	230904	ENSMUSG00000041556	257.5	146.84
GSMG0013109	Ripor2	down	1.75	0.000843	0.022	EASANA	chr13(+):24766172-24917793	UCSC	RHO family interacting cell polarization regulator 2	Fam65, Fam65b	193385	--	331.04	188.75
GSMG0041139	Aacs	down	1.75	0.006	0.102	EASANA	chr5(+):125552913-125594476	UCSC	acetoacetyl-CoA synthetase	2210408B16Rik, SUR5	78894	ENSMUSG00000029482	8160.37	4663.27
GSMG0046325	Vamp5	down	1.75	0.00156	0.0364	EASANA	chr6(-):72345032-72357455	UCSC	vesicle-associated membrane protein 5	AF119384, Ca, Camp	53620	--	198.47	113.46
GSMG0055156	Abhd8	down	1.75	0.00257	0.0538	EASANA	chr8(-):71909344-71916301	UCSC	abhydrolase domain containing 8	0910001L24Rik, AB030191	64296	ENSMUSG00000007950	1559.69	891.71
GSMG0026633	Pcyox1l	down	1.75	0.000103	0.00378	EASANA	chr18(-):61829908-61840707	UCSC	prenylcysteine oxidase 1 like	BC060677, C630049M13	240334	ENSMUSG00000024579	577.69	330.85
GSMG0011904	Prkar2b	down	1.74	1.29e-08	1.07e-06	EASANA	chr12(-):32008470-32111279	UCSC	protein kinase, cAMP dependent regulatory, type II beta	AI451071, AW061005, Pka, PKAR, Pkarb2, PKARIIbeta, RII(b, RII(beta)	19088	--	1634.75	936.9
GSMG0045032	C1rl	down	1.74	0.00774	0.121	EASANA	chr6(+):124470071-124487602	UCSC	complement component 1, r subcomponent-like	C1r, C1r-LP, C1rl1, C1rlp	232371	ENSMUSG00000038527	242.57	139.1
GSMG0061850	Prrg1	down	1.74	1.6e-05	0.000733	EASANA	chrX(-):77493216-77627503	UCSC	proline rich Gla (G-carboxyglutamic acid) 1	2010007L08Rik	546336	--	1876.74	1079.35
GSMG0001857	Kansl1l	down	1.74	0.000151	0.00525	EASANA	chr1(-):66758402-66856754	UCSC	KAT8 regulatory NSL complex subunit 1-like	1110028C15Rik, 1190030G24, AI427598, C430010P07Rik, mKIAA4189	68691	--	1502.44	864.76
GSMG0020301	Rnd1	down	1.74	6.1e-05	0.00239	EASANA	chr15(-):98561302-98575344	UCSC	Rho family GTPase 1	A, A830014L09Rik, Arhs	223881	ENSMUSG00000054855	2317.76	1334.48
GSMG0044775	--	down	1.73	3.81e-08	2.94e-06	EASANA	chr6(+):100784412-100787872	UCSC	--	NULL	--	--	1862.67	1074
GSMG0031457	--	down	1.73	0.000233	0.00758	EASANA	chr2(-):5062898-5064870	UCSC	--	NULL	--	--	560.02	323.07
GSMG0002361	Rassf5	down	1.73	0.014	0.186	EASANA	chr1(-):131104149-131172917	UCSC	Ras association (RalGDS/AF-6) domain family member 5	1300019G20Rik, Maxp1, No, Nor, Nore1, Nore1A, Nore1B, Rapl	54354	--	158.98	91.89
GSMG0045716	Resf1	down	1.73	1.83e-08	1.48e-06	EASANA	chr6(+):149210912-149237160	UCSC	retroelement silencing factor 1	2810474O19Rik, 6720435I21Rik, AA536804, AU020969, GET	67246	--	10030	5808.42
GSMG0014757	Tent4a	down	1.73	2.79e-07	1.83e-05	EASANA	chr13(-):69646078-69682307	UCSC	terminal nucleotidyltransferase 4A	LAK, LAK-1, Pa, Papd7, POLK, Pols, TRF, TRF4, TRF4-, TRF4-1	210106	--	2463.99	1426.95
GSMG0050091	Ptpre	down	1.72	3.05e-05	0.0013	EASANA	chr7(+):135139210-135288023	UCSC	protein tyrosine phosphatase, receptor type, E	PT, PTPe, PTPepsilon, RP, RPTPepsilon	19267	--	983.95	571.1
GSMG0042157	Igfbp7	down	1.72	0.000129	0.00458	EASANA	chr5(-):77497087-77555893	UCSC	insulin-like growth factor binding protein 7	AG, AGM, Fst, Fstl2, mac2, Mac25	29817	--	17532.3	10191.4
GSMG0053197	Fut10	down	1.72	0.00828	0.127	EASANA	chr8(+):31677358-31751952	UCSC	fucosyltransferase 10	fuc-TX, fut10A	171167	--	586.89	341.98
GSMG0058817	Ppcdc	down	1.72	0.000488	0.0141	EASANA	chr9(-):57293239-57347397	UCSC	phosphopantothenoylcysteine decarboxylase	1810057I13Rik, 8430432M10Rik	66812	--	452.41	263.85
GSMG0035579	Atp8b2	down	1.71	9.27e-06	0.000451	EASANA	chr3(-):89846795-89870645	UCSC	ATPase, class I, type 8B, member 2	I, Id	54667	--	824.44	481.03
GSMG0021760	Dzip3	down	1.71	0.000266	0.0085	EASANA	chr16(-):48742138-48814505	UCSC	DAZ interacting protein 3, zinc finger	2310047C04Rik, 2A-HU, 2A-HUB, 6430549P11Rik, A230104G20	224170	--	354.51	206.81
GSMG0053852	Cx3cl1	down	1.71	9.93e-08	7.09e-06	EASANA	chr8(+):95498808-95509055	UCSC	chemokine (C-X3-C motif) ligand 1	AB030188, ABCD-3, AI848747, CX3C, Cxc3, D8Bwg0439e, fract, neuro, Scyd, Scyd1	20312	ENSMUSG00000031778	2144.71	1251.94
GSMG0003732	Ank3	down	1.71	0.00705	0.113	EASANA	chr10(+):69369538-69863268	UCSC	ankyrin 3, epithelial	2900054D09Rik, AI314020, An, Ank, Ank-3, AnkG, Anky, Ankyrin-3, Ankyrin-G	11735	--	1022.48	598.9
GSMG0045785	Rpa3	down	1.71	0.00785	0.122	EASANA	chr6(-):8255937-8259141	UCSC	replication protein A3	14kD, 14kDa, C330026P08Rik	68240	ENSMUSG00000012483	705.98	413.71
GSMG0049967	Kctd13	down	1.71	0.011	0.156	EASANA	chr7(+):126528050-126544803	UCSC	potassium channel tetramerisation domain containing 13	1500003N18Rik, AV259508, D5Mgi4, Pd, Pdip1, PDIP1alpha, Po, Poldip1	233877	ENSMUSG00000030685	150.46	88.19
GSMG0020817	Itgb5	down	1.7	6.92e-05	0.00266	EASANA	chr16(+):33650035-33769706	UCSC	integrin beta 5	AA475909, AI874634, beta-, beta-5, beta5, ESTM2, ESTM23, [b]-5, [b]5, [b]5A, [b]5B	16419	--	5388.24	3160.47
GSMG0034831	Kyat3	down	1.7	0.000746	0.0199	EASANA	chr3(+):142406809-142450672	UCSC	kynurenine aminotransferase 3	Ccbl, Ccbl2, KA, Kat, Kat3, KATIII	229905	--	391.76	229.79
GSMG0033672	Car2	down	1.7	0.000151	0.00526	EASANA	chr3(+):14951329-14965829	UCSC	carbonic anhydrase 2	AI131712, C, Ca2, CAII, Car, Car-2, Ltw-, Ltw-5, Lvtw, Lvtw-5	12349	ENSMUSG00000027562	1325.27	777.38
GSMG0023762	Prkce	down	1.7	1.59e-05	0.000732	EASANA	chr17(+):86475211-86965347	UCSC	protein kinase C, epsilon	5830406C15Rik, Pkc, Pkce, PKCepsilon, PKC[e, PKC[e], R75156	18754	ENSMUSG00000045038	800.11	469.42
GSMG0028152	Fads2	down	1.7	0.00747	0.118	EASANA	chr19(-):10040129-10078980	UCSC	fatty acid desaturase 2	2900042M13Rik, Fad, Fads2a, Fadsd2	56473	ENSMUSG00000024665	30283.2	17793.8
GSMG0007947	Mir301	down	1.7	0.0374	0.35	EASANA	chr11(+):87003830-87005160	UCSC	microRNA 301	mir-301a, Mirn, Mirn301, mmu-mir-3, mmu-mir-301	723834	ENSMUSG00000065589	266.56	156.69
GSMG0034769	Ddit4l	down	1.7	7.99e-05	0.00302	EASANA	chr3(+):137329430-137334094	UCSC	DNA-damage-inducible transcript 4-like	1700037B15Rik, 1700108M02Rik, REDD, REDD2, RTP8, RTP801L, Smhs1	73284	ENSMUSG00000046818	469.88	276.3
GSMG0027822	Neurl1a	down	1.7	0.0254	0.276	EASANA	chr19(+):47167259-47247879	UCSC	neuralized E3 ubiquitin protein ligase 1A	2410129E16Rik, AI450910, AI481072, N, Ne, Neu, Neu1, Neur1, Neurl, Neurl1, Nlz, Rnf, Rnf67	18011	--	206.39	121.61
GSMG0009083	Pttg1	down	1.7	0.0241	0.267	EASANA	chr11(-):43311071-43317078	UCSC	pituitary tumor-transforming gene 1	AW555095, C87862, PTT, Pttg, Pttg3, sec	30939	--	2010.46	1184.86
GSMG0032008	Itgb6	down	1.7	0.0219	0.25	EASANA	chr2(-):60428636-60552989	UCSC	integrin beta 6	2210409C20Rik, 4831415H04Rik	16420	--	1514.53	892.78
GSMG0028063	--	down	1.7	0.000262	0.0084	EASANA	chr19(-):6095090-6097049	UCSC	--	NULL	--	--	497.79	293.46
GSMG0027041	Mppe1	down	1.7	0.0108	0.154	EASANA	chr18(-):67358118-67378903	UCSC	metallophosphoesterase 1	Pg, Pgap5	225651	ENSMUSG00000062526	347.28	204.88
GSMG0048515	Mtmr10	down	1.69	2.3e-06	0.000128	EASANA	chr7(+):63937401-63990554	UCSC	myotubularin related protein 10	BB128963, C79734	233315	ENSMUSG00000030522	13333.1	7880.09
GSMG0035566	Trim46	down	1.69	7.44e-06	0.000371	EASANA	chr3(-):89141473-89153204	UCSC	tripartite motif-containing 46	TRI, TRIFIC	360213	--	2145.63	1269.26
GSMG0056641	Calml4	down	1.69	0.0161	0.204	EASANA	chr9(+):62765386-62783202	UCSC	calmodulin-like 4	2010002G05Rik	75600	--	215.69	127.62
GSMG0046299	Rpia	down	1.69	0.000473	0.0137	EASANA	chr6(-):70742685-70769159	UCSC	ribose 5-phosphate isomerase A	RPI	19895	ENSMUSG00000053604	414.09	245.78
GSMG0020413	Zfp385a	down	1.69	9.56e-06	0.000461	EASANA	chr15(-):103222310-103248520	UCSC	zinc finger protein 385A	Hzf, Zfp38, Zfp385, Znf385a	29813	--	844.08	500.92
GSMG0055286	Nfix	down	1.68	5.74e-08	4.28e-06	EASANA	chr8(-):85431363-85526997	UCSC	nuclear factor I/X	CTF, NF-I/X, NF1-X, NFI-X	18032	--	4396.65	2611.69
GSMG0002108	Per2	down	1.68	2.83e-06	0.000155	EASANA	chr1(-):91343704-91387054	UCSC	period circadian clock 2	mKIAA0347, mPe, mPer2	18627	ENSMUSG00000055866	1175.81	699.04
GSMG0040762	Chek2	down	1.68	0.0467	0.401	EASANA	chr5(+):110987848-111022006	UCSC	checkpoint kinase 2	Cds1, CHK2, HUCDS1, Rad, Rad53	50883	--	1015.08	603.81
GSMG0001899	Bard1	down	1.68	0.0351	0.337	EASANA	chr1(-):71066657-71142131	UCSC	BRCA1 associated RING domain 1	NULL	12021	ENSMUSG00000026196	2026.5	1205.7
GSMG0016467	Pxk	down	1.68	1.52e-08	1.24e-06	EASANA	chr14(-):14304657-14371563	UCSC	PX domain containing serine/threonine kinase	C230080L11Rik, D14Ertd813, D14Ertd813e, MO, Monaka, Slob	218699	--	3928.06	2342.36
GSMG0041175	Tpst1	down	1.68	0.000577	0.0162	EASANA	chr5(+):130102167-130164574	UCSC	protein-tyrosine sulfotransferase 1	R75054, Tang, Tango13a	22021	--	722.76	431.29
GSMG0052512	Nfatc2ip	down	1.67	0.024	0.266	EASANA	chr7(-):125982026-125995911	UCSC	nuclear factor of activated T cells, cytoplasmic, calcineurin dependent 2 interacting protein	D7Ertd304, D7Ertd304e, NI, NIP45	18020	ENSMUSG00000030722	368.28	220.16
GSMG0034288	S100a4	down	1.67	0.000442	0.0131	EASANA	chr3(+):90511070-90513351	UCSC	S100 calcium binding protein A4	18A, 18A2, 42a, C, cal, Capl, FS, FSp1, meta, metastasin, Mts, Mts1, PeL, PeL98, pk, pk9a	20198	ENSMUSG00000001020	26210	15683.6
GSMG0042403	Crlf2	down	1.67	0.00183	0.0412	EASANA	chr5(-):109702575-109706860	UCSC	cytokine receptor-like factor 2	CRLM2, Ly11, Ly114, T, Tpte, Tpte2, Tslpr	57914	--	705.35	422.56
GSMG0020390	Map3k12	down	1.67	1.07e-05	0.000508	EASANA	chr15(-):102406082-102425439	UCSC	mitogen-activated protein kinase kinase kinase 12	DL, DLK, MUK, Zp, Zpk	26404	--	1079.48	646.64
GSMG0004039	Cnn2	down	1.67	2.33e-05	0.00103	EASANA	chr10(+):79824433-79831233	UCSC	calponin 2	AA408047, AI324678, Ca, Calpo2, h2-c	12798	ENSMUSG00000004665	2872.43	1720.73
GSMG0034092	Schip1 // Iqcj // Iqschfp	down	1.67	0.000129	0.00458	EASANA	chr3(+):67799552-68533815	UCSC	schwannomin interacting protein 1 // IQ motif containing J // Iqcj and Schip1 fusion protein	D230050A05, EG208426, Gm21949, IQCJ-SC, Iqcj-schip1, Nf2ip, SCHI, Schip-1, Schip-1-iqcj, Schip1	100505386, 208426, 30953	ENSMUSG00000051777, ENSMUSG00000102422	716.83	430.14
GSMG0029168	St6galnac6	down	1.67	0.00627	0.105	EASANA	chr2(+):32489721-32510821	UCSC	ST6 (alpha-N-acetyl-neuraminyl-2, 3-beta-galactosyl-1, 3)-N-acetylgalactosaminide alpha-2, 6-sialyltransferase 6	Sia, Siat7f, ST6G, ST6GalNAcVI	50935	--	393.32	236.01
GSMG0002819	Akt3	down	1.67	1.03e-06	6.18e-05	EASANA	chr1(-):176847649-177076333	UCSC	thymoma viral proto-oncogene 3	AI851531, D930002M15Rik, Nmf35, Nmf350	23797	--	2015.27	1210.15
GSMG0047432	Styk1	down	1.66	0.00703	0.113	EASANA	chr6(-):131276107-131293362	UCSC	serine/threonine/tyrosine kinase 1	9130025L13, AI326477, Nok	243659	ENSMUSG00000032899	450.16	270.91
GSMG0028348	--	down	1.66	0.00274	0.0563	EASANA	chr19(-):28638892-28640249	UCSC	--	NULL	--	--	388.85	233.96
GSMG0000161	Mrpl30	down	1.66	1e-05	0.000482	EASANA	chr1(+):37929558-37937419	UCSC	mitochondrial ribosomal protein L30	2310001L22Rik, L30mt, MRP-, MRP-L28, MRP-L30, Rpm, Rpml28	107734	--	2958.08	1786.43
GSMG0015695	Glt8d1	down	1.65	0.000235	0.00762	EASANA	chr14(+):30723350-30734398	UCSC	glycosyltransferase 8 domain containing 1	2410004H05Rik, 5430414N14Rik, AI450005	76485	--	444.48	268.64
GSMG0034562	Psrc1	down	1.65	1.92e-05	0.000864	EASANA	chr3(+):108291120-108295547	UCSC	proline/serine-rich coiled-coil 1	5430413I02Rik, AL033312, DDA, Dda3	56742	--	2096.94	1267.88
GSMG0031754	Ier5l	down	1.65	9.01e-07	5.45e-05	EASANA	chr2(-):30361550-30364234	UCSC	immediate early response 5-like	2610524G09Rik	72500	ENSMUSG00000089762	4075.18	2469.2
GSMG0031398	Slco4a1	down	1.65	0.000887	0.0229	EASANA	chr2(+):180098038-180116645	UCSC	solute carrier organic anion transporter family, member 4a1	OAT, OATP-E, Slc21, Slc21a12	108115	--	9952.73	6030.46
GSMG0052728	Sigirr	down	1.65	1.15e-05	0.000548	EASANA	chr7(-):140671088-140680462	UCSC	single immunoglobulin and toll-interleukin 1 receptor (TIR) domain	AI256711, S, Ti, TIR8	24058	--	797.36	484.66
GSMG0028347	--	down	1.65	0.00109	0.027	EASANA	chr19(-):28610257-28612773	UCSC	--	NULL	--	--	436.48	265.23
GSMG0007645	Dlg4	down	1.64	0.000155	0.00536	EASANA	chr11(+):69908029-69936358	UCSC	discs large MAGUK scaffold protein 4	Dlgh, Dlgh4, PSD, PSD-, PSD-95, PSD95, SA, SAP90, SAP90A	13385	--	1021.22	621.11
GSMG0006080	Pdxk	down	1.64	0.00166	0.0382	EASANA	chr10(-):78272582-78300817	UCSC	pyridoxal (pyridoxine, vitamin B6) kinase	2310036D04Rik, AA119688, C77999	216134	ENSMUSG00000032788	278.5	169.43
GSMG0043129	Hip1	down	1.64	3.95e-05	0.00163	EASANA	chr5(-):135435350-135573976	UCSC	huntingtin interacting protein 1	2610109B09Rik, A930014B11Rik, E130315I21Rik, HIP, mKIAA4113	215114	ENSMUSG00000039959	2026.25	1233.33
GSMG0054968	Galnt7	down	1.64	8.32e-06	0.000408	EASANA	chr8(-):57976860-58106089	UCSC	polypeptide N-acetylgalactosaminyltransferase 7	AI225872	108150	--	1386.3	844.85
GSMG0028692	Ablim1	down	1.63	1.07e-09	9.9e-08	EASANA	chr19(-):57021165-57303351	UCSC	actin-binding LIM protein 1	2210411C18Rik, 2610209L21Rik, 4833406P10Rik, 9330196J19Rik, abL, abLI, AV079770, AW060987, AW215784, Lim, Limab1, mKIAA0059	226251	--	15864.2	9717.4
GSMG0035882	4933431E20Rik	down	1.63	9.43e-06	0.000457	EASANA	chr3(-):107796168-107803529	UCSC	RIKEN cDNA 4933431E20 gene	NULL	329735	ENSMUSG00000086968	1008.66	618.06
GSMG0059793	Parp3	down	1.63	6.07e-06	0.00031	EASANA	chr9(-):106347521-106354149	UCSC	poly (ADP-ribose) polymerase family, member 3	A930002C11Rik, Adp, ADPRT-3, Adprt3, Adprtl3, ARTD3, AW990611, PA, pADPRT-3, PARP-3	235587	--	1791.27	1098.13
GSMG0039843	Agrn	down	1.63	5.93e-07	3.68e-05	EASANA	chr4(-):156249747-156281958	UCSC	agrin	A, Agrin, NMF38, nmf380	11603	--	4728.52	2899.52
GSMG0008195	Wnk4	down	1.63	0.00232	0.0498	EASANA	chr11(+):101151389-101168235	UCSC	WNK lysine deficient protein kinase 4	2010002J11Rik, Pha2b, Prkw, Prkwnk4	69847	ENSMUSG00000035112	296.52	181.82
GSMG0012117	Six1	down	1.63	0.000124	0.00443	EASANA	chr12(-):73088601-73093494	UCSC	sine oculis-related homeobox 1	BB138287	20471	ENSMUSG00000051367	1306.69	802.09
GSMG0023379	Kat2b	down	1.63	1.75e-05	0.000798	EASANA	chr17(+):53873998-53979749	UCSC	K(lysine) acetyltransferase 2B	A930006P13Rik, AI461839, AW536563, p/CAF, Pc, Pcaf	18519	ENSMUSG00000000708	2506.55	1539.67
GSMG0035154	Gnb4	down	1.63	0.000325	0.0101	EASANA	chr3(-):32632737-32670743	UCSC	guanine nucleotide binding protein (G protein), beta 4	6720453A21Rik, G(beta)4	14696	--	719.49	442.29
GSMG0025580	Mapre2	down	1.63	0.000164	0.00561	EASANA	chr18(+):23885389-24026918	UCSC	microtubule-associated protein, RP/EB family, member 2	AI314113, C820009F03Rik, D18Abb1, D18Abb1e, EB1, EB2, R, RP1	212307	--	874.88	537.98
GSMG0039401	S100pbp	down	1.62	0.000276	0.00875	EASANA	chr4(-):129041795-129083452	UCSC	S100P binding protein	4930429A08Rik, AI851343, S100pbpr	74648	--	1237.59	761.77
GSMG0014234	Gmds	down	1.62	0.00568	0.0985	EASANA	chr13(-):32003569-32522570	UCSC	GDP-mannose 4, 6-dehydratase	BC031788, C87208	218138	ENSMUSG00000038372	340.77	209.79
GSMG0018477	Them6	down	1.62	0.00683	0.112	EASANA	chr15(+):74593083-74596222	UCSC	thioesterase superfamily member 6	4930572J05Rik	223626	ENSMUSG00000056665	933.32	575.67
GSMG0054435	Nrp1	down	1.62	7.36e-06	0.000367	EASANA	chr8(+):129085084-129231957	UCSC	neuropilin 1	C530029I03, N, NP, NP-1, NPN-1, Npn1, Nrp	18186	ENSMUSG00000025810	14078	8690.62
GSMG0014322	Gfod1	down	1.62	0.00135	0.032	EASANA	chr13(-):43348725-43457650	UCSC	glucose-fructose oxidoreductase domain containing 1	9630032O13, AI850995	328232	ENSMUSG00000051335	4363.85	2696.86
GSMG0018509	Grina	down	1.62	1.69e-07	1.15e-05	EASANA	chr15(+):76130987-76134109	UCSC	glutamate receptor, ionotropic, N-methyl D-aspartate-associated protein 1 (glutamate binding)	1110025J15Rik, Lag, Tmbim, Tmbim3	66168	ENSMUSG00000022564	26419.9	16333.3
GSMG0020970	Spice1	down	1.62	0.000198	0.00654	EASANA	chr16(+):44167484-44208855	UCSC	spindle and centriole associated protein 1	Ccdc52, D16Ertd480, D16Ertd480e	212514	ENSMUSG00000043065	660.02	408.17
GSMG0044359	Mindy4	down	1.62	0.0133	0.178	EASANA	chr6(+):55180367-55297207	UCSC	MINDY lysine 48 deubiquitinase 4	C330043M08Rik, Fam188, Fam188b, Gm1406	330323	--	255.45	158.08
GSMG0061063	Atg4a	down	1.62	0.0446	0.39	EASANA	chrX(+):139854594-139947266	UCSC	autophagy related 4A, cysteine peptidase	AI627006, Ap, Apg4a, Atg4al, Aut, Autl2, AV169859	666468	--	242.46	149.97
GSMG0009526	Aspa	down	1.62	0.0311	0.313	EASANA	chr11(-):73195814-73215465	UCSC	aspartoacylase	Acy, Acy-, Acy-2, Acy2, nu, nur7	11484	--	205.49	127.14
GSMG0049783	Wee1	down	1.61	0.0366	0.346	EASANA	chr7(+):109721266-109742506	UCSC	WEE 1 homolog 1 (S. pombe)	Wee1A	22390	ENSMUSG00000031016	848.26	525.49
GSMG0054636	Ap3m2	down	1.61	0.0147	0.192	EASANA	chr8(-):23277370-23295670	UCSC	adaptor-related protein complex 3, mu 2 subunit	5830445E16Rik, AP-, AP-3B	64933	--	302.15	187.61
GSMG0029696	--	down	1.61	0.00118	0.0287	EASANA	chr2(+):90603915-90605740	UCSC	--	NULL	--	--	407.72	253.29
GSMG0060781	Foxo4	down	1.61	0.000179	0.00605	EASANA	chrX(+):100298134-100304479	UCSC	forkhead box O4	af, afx, Afxh, Fox, Mll, Mllt7	54601	ENSMUSG00000042903	583.58	362.66
GSMG0010304	Trim47	down	1.61	0.0172	0.214	EASANA	chr11(-):115996576-116001061	UCSC	tripartite motif-containing 47	2210023F24Rik	217333	--	308.03	191.56
GSMG0011725	Sp8	down	1.61	0.000106	0.00389	EASANA	chr12(+):118810064-118816313	UCSC	trans-acting transcription factor 8	D930049B17Rik, mBtd	320145	ENSMUSG00000048562	927.03	576.52
GSMG0059821	Sema3f	down	1.61	1.26e-05	0.000593	EASANA	chr9(-):107558698-107587675	UCSC	sema domain, immunoglobulin domain (Ig), short basic domain, secreted, (semaphorin) 3F	Sem, Sema4, Semak	20350	--	3159.72	1966.26
GSMG0044858	Il17rc	down	1.61	0.000167	0.00571	EASANA	chr6(+):113448416-113460124	UCSC	interleukin 17 receptor C	1110025H02Rik, Gm19850, Il, IL-17RC, IL1, IL17-RC, IL17-RL, Il17rl	171095	--	1940.65	1207.8
GSMG0014064	Epdr1	down	1.61	3.21e-06	0.000175	EASANA	chr13(-):19775876-19804000	UCSC	ependymin related protein 1 (zebrafish)	AU040950, AV006210, Epd, Epdm2, Epdr2, MER, MERP, MERP-1, MERP-2, MERP2, Ucc1	105298	ENSMUSG00000002808	2744.03	1708.4
GSMG0027745	Cutc	down	1.61	0.00259	0.054	EASANA	chr19(+):43741435-43757077	UCSC	cutC copper transporter	2310039I18Rik, AI326282, CGI-3, CGI-32	66388	--	379.19	236.27
GSMG0037105	Ccdc163	down	1.61	0.0117	0.164	EASANA	chr4(+):116565765-116572878	UCSC	coiled-coil domain containing 163	0610037D15Rik, 4933430J04Rik	68394	--	243.4	151.62
GSMG0049845	Ccp110	down	1.6	0.0166	0.209	EASANA	chr7(+):118311766-118336244	UCSC	centriolar coiled coil protein 110	6330503K22Rik, AA415922, AI427129, AW557948, cep110, CP11, CP110	101565	--	220.89	137.69
GSMG0028447	Cpeb3	down	1.6	0.00791	0.123	EASANA	chr19(-):36998691-37184908	UCSC	cytoplasmic polyadenylation element binding protein 3	4831444O18Rik, CPE-BP3, mKIAA0940	208922	--	220.05	137.3
GSMG0002362	Ikbke	down	1.6	2.95e-06	0.000161	EASANA	chr1(-):131182103-131207303	UCSC	inhibitor of kappaB kinase epsilon	AW558201, IKK, IKK-E, IKK-i, IKKepsilon, Ikki	56489	--	1845.43	1151.62
GSMG0055299	--	down	1.6	0.039	0.361	EASANA	chr8(-):85798128-85798769	UCSC	--	NULL	--	--	145.3	90.69
GSMG0028429	Lipa	down	1.6	0.00103	0.0259	EASANA	chr19(-):34469718-34504874	UCSC	lysosomal acid lipase A	AA960673, L, Lal, Li, Lip-1, Lip1	16889	--	3278.86	2047.5
GSMG0000691	Zcchc2	down	1.6	0.000104	0.00384	EASANA	chr1(+):105918135-105961805	UCSC	zinc finger, CCHC domain containing 2	9930114B20Rik, AW212015	227449	--	687.56	429.73
GSMG0057855	Endod1	down	1.6	2.4e-05	0.00106	EASANA	chr9(-):14265286-14292804	UCSC	endonuclease domain containing 1	2210414F18Rik, 2310067E08Rik, C85344	71946	ENSMUSG00000037419	8560.31	5350.98
GSMG0035947	Vcam1	down	1.6	0.0303	0.307	EASANA	chr3(-):115903600-115923337	UCSC	vascular cell adhesion molecule 1	CD106, Vcam, Vcam-1	22329	ENSMUSG00000027962	1146.7	717.08
GSMG0027587	Jak2	down	1.6	2.23e-06	0.000125	EASANA	chr19(+):29229203-29290495	UCSC	Janus kinase 2	Fd17	16452	--	2843.77	1778.87
GSMG0001014	Tor1aip2	down	1.6	6.03e-07	3.73e-05	EASANA	chr1(+):155911148-155944607	UCSC	torsin A interacting protein 2	1110020D10Rik, 15kD, 15kDa, A130072J07, AA103493, AW060462, AW610675, C77739, Ifrg, Ifrg15, LU, Lull1	240832	--	33833.2	21198
GSMG0020792	Tfrc	down	1.59	0.0393	0.362	EASANA	chr16(+):32427714-32451612	UCSC	transferrin receptor	2610028K12Rik, CD71, E430033M20Rik, Mtv, Mtvr, Mtvr1, p9, p90, TFR, TFR1, TR, Trfr	22042	ENSMUSG00000022797	11643.1	7300.81
GSMG0055759	Mvd	down	1.59	0.0303	0.307	EASANA	chr8(-):123160335-123170162	UCSC	mevalonate (diphospho) decarboxylase	C78718, Mpd	192156	--	1803.19	1130.77
GSMG0011913	F730043M19Rik	down	1.59	3.65e-05	0.00153	EASANA	chr12(-):33161710-33197598	UCSC	RIKEN cDNA F730043M19 gene	NULL	320046	ENSMUSG00000052125	1177.59	739.4
GSMG0056445	Poglut3	down	1.59	6.35e-05	0.00247	EASANA	chr9(+):53295323-53313167	UCSC	protein O-glucosyltransferase 3	2010004J24Rik, 4833410J10Rik, AW549401, Kdelc, Kdelc2	68304	ENSMUSG00000034487	2790.67	1757.49
GSMG0040641	A630089N07Rik	down	1.59	0.0024	0.0511	EASANA	chr16(-):97802508-97883651	UCSC	RIKEN cDNA A630089N07 gene	NULL	320586	ENSMUSG00000116673	530.8	334.6
GSMG0016324	Gpc6	down	1.58	0.022	0.251	EASANA	chr14(+):117162708-118216941	UCSC	glypican 6	NULL	23888	--	157.61	99.45
GSMG0050400	Peg3	down	1.58	0.00139	0.0328	EASANA	chr7(-):6708893-6733421	UCSC	paternally expressed 3	AL022617, ASF-1, End, End4, Gca, Gcap4, mKIAA0287, Pw, Pw1, Zfp10, Zfp102	18616	ENSMUSG00000002265	4712.28	2976.74
GSMG0052641	Fam53b	down	1.58	0.000294	0.00923	EASANA	chr7(-):132313811-132415617	UCSC	family with sequence similarity 53, member B	A930008G19Rik, mKIAA0140	77938	--	2238.98	1415.17
GSMG0040097	Atraid	down	1.58	8.52e-05	0.00321	EASANA	chr5(+):31205664-31211977	UCSC	all-trans retinoic acid induced differentiation factor	0610007C21Rik, AI316792, Apr3, HSPC0, HSPC013, p1, p18	381629	--	2000.49	1264.85
GSMG0013710	Arsb	down	1.58	0.00111	0.0274	EASANA	chr13(+):93908137-94079524	UCSC	arylsulfatase B	1110007C02Rik, A, AI480648, As, As-, As-1, As-1r, As-1s, As-1t, As1, As1-r, As1-s, As1-t, Asr-1, Ast, Ast-1	11881	ENSMUSG00000042082	5243.53	3317.04
GSMG0056168	4930581F22Rik	down	1.58	0.0148	0.192	EASANA	chr9(+):35028024-35042218	UCSC	RIKEN cDNA 4930581F22 gene	NULL	78934	ENSMUSG00000070315	186.4	118.22
GSMG0003336	Ascc3	down	1.58	2.16e-07	1.46e-05	EASANA	chr10(+):50468763-50727298	UCSC	activating signal cointegrator 1 complex subunit 3	ASC1p, ASC1p200, B630009I04Rik, BC023451, D430001L07Rik, D630041L21, Heli, Helic1, RNAH	77987	ENSMUSG00000038774	20910.3	13273.7
GSMG0014001	Lgals8	down	1.58	2.96e-05	0.00127	EASANA	chr13(-):12454283-12479824	UCSC	lectin, galactose binding, soluble 8	1200015E08Rik, AI326142, D13Ertd524, D13Ertd524e, Lga, Lgals-8	56048	--	2118.92	1345.19
GSMG0006632	Thap2	down	1.57	1.47e-06	8.51e-05	EASANA	chr10(-):115204303-115221698	UCSC	THAP domain containing, apoptosis associated protein 2	2900040O07Rik, 9030625G08Rik, AI450385, AI649097	66816	ENSMUSG00000020137	1929.6	1225.84
GSMG0021857	Arl6	down	1.57	0.00573	0.0991	EASANA	chr16(-):59433312-59459772	UCSC	ADP-ribosylation factor-like 6	1110018H24Rik, 2210411E14Rik, BBS, BBS3	56297	--	317.36	201.62
GSMG0018090	Tbc1d31	down	1.57	3.88e-05	0.00161	EASANA	chr15(+):57775595-57833464	UCSC	TBC1 domain family, member 31	4B3, D330013L20Rik, Gm85, Wdr6, Wdr67	210544	--	2483.98	1578.52
GSMG0052731	--	down	1.57	0.0391	0.361	EASANA	chr7(-):140750993-140751541	UCSC	--	NULL	--	--	158.57	100.97
GSMG0058363	Acat1	down	1.57	0.0254	0.275	EASANA	chr9(-):53491822-53521655	UCSC	acetyl-Coenzyme A acetyltransferase 1	6330585C21Rik, Ac, Acat	110446	ENSMUSG00000032047	3572.19	2274.1
GSMG0018275	Ccn4	down	1.57	0.000296	0.00928	EASANA	chr15(+):66763216-66795050	UCSC	cellular communication network factor 4	AW146261, CCN, Elm, Elm1, Wi, Wisp1	22402	ENSMUSG00000005124	1171.9	747.05
GSMG0014376	Fgd3	down	1.57	6.15e-05	0.00241	EASANA	chr13(-):49415032-49473789	UCSC	FYVE, RhoGEF and PH domain containing 3	5830461L01Rik, ZFYVE, ZFYVE5	30938	--	3910.51	2494.48
GSMG0008760	Ccdc157	down	1.57	0.00554	0.0965	EASANA	chr11(-):4091123-4110295	UCSC	coiled-coil domain containing 157	4930562D19Rik, mKIAA1656	216516	--	283.24	180.75
GSMG0054296	--	down	1.56	0.000161	0.00554	EASANA	chr8(+):122559852-122567917	UCSC	--	NULL	--	--	13037.1	8341.5
GSMG0020148	Wnt7b	down	1.56	7.82e-05	0.00296	EASANA	chr15(-):85419646-85466022	UCSC	wingless-type MMTV integration site family, member 7B	Wnt-7, Wnt-7b	22422	--	9000.2	5764
GSMG0034173	Gatb	down	1.56	0.0036	0.0692	EASANA	chr3(+):85481425-85561777	UCSC	glutamyl-tRNA(Gln) amidotransferase, subunit B	9430026F02Rik, Pet11, Pet112, Pet112l	229487	--	660.58	423.29
GSMG0025497	Greb1l	down	1.56	0.00183	0.0412	EASANA	chr18(+):10325176-10562941	UCSC	growth regulation by estrogen in breast cancer-like	AK22048, mKIAA4095	381157	ENSMUSG00000042942	633.83	407.19
GSMG0006616	Glipr1	down	1.56	1.59e-06	9.16e-05	EASANA	chr10(-):111821353-111833169	UCSC	GLI pathogenesis-related 1 (glioma)	2410114O14Rik, mRTV, mRTVP-1, RT, RTV, RTVP-1, RTVP1	73690	ENSMUSG00000056888	5479.53	3521.06
GSMG0019706	--	down	1.55	0.0464	0.399	EASANA	chr15(-):73117792-73119975	UCSC	--	NULL	--	--	367.76	236.63
GSMG0028345	--	down	1.55	0.000471	0.0137	EASANA	chr19(-):28493781-28497101	UCSC	--	NULL	--	--	660.75	425.17
GSMG0058180	Sorl1	down	1.55	0.00196	0.0436	EASANA	chr9(-):41876005-42035593	UCSC	sortilin-related receptor, LDLR class A repeats-containing	2900010L19Rik, AI596264, AW261561, gp250, LR, LR11, m, mSorLA, SorLA	20660	ENSMUSG00000049313	1679.75	1081.26
GSMG0043374	Hsph1	down	1.55	0.00226	0.0487	EASANA	chr5(-):149537752-149559801	UCSC	heat shock 105kDa/110kDa protein 1	105kDa, AI790491, hsp-, hsp-E7I, HSP1, Hsp105, Hsp110, hsp110/1, hsp110/105	15505	--	8966.37	5776.97
GSMG0031136	Lbp	down	1.55	0.000467	0.0136	EASANA	chr2(+):158148412-158174772	UCSC	lipopolysaccharide binding protein	Bpif, Bpifd2, Ly88	16803	ENSMUSG00000016024	1478.95	953.97
GSMG0012015	Nfkbia	down	1.55	0.00731	0.116	EASANA	chr12(-):55536194-55539432	UCSC	nuclear factor of kappa light polypeptide gene enhancer in B cells inhibitor, alpha	AI462015, Nfk, Nfkbi	18035	ENSMUSG00000021025	1572.75	1015.86
GSMG0012929	Akr1c14	down	1.54	0.0142	0.187	EASANA	chr13(+):4109571-4140687	UCSC	aldo-keto reductase family 1, member C14	9030611N15Rik, AW557061	105387	--	862.58	558.22
GSMG0001343	Ptpn14	down	1.54	6.19e-06	0.000316	EASANA	chr1(+):189460464-189608888	UCSC	protein tyrosine phosphatase, non-receptor type 14	C130080N23Rik, PTP, PTP36	19250	ENSMUSG00000026604	3534.79	2288.09
GSMG0018049	Nadk2	down	1.54	0.0228	0.257	EASANA	chr15(+):9071339-9110584	UCSC	NAD kinase 2, mitochondrial	MNA, MNADK, Nadk, Nadkd1	68646	--	1153.96	747.05
GSMG0027793	Fbxl15	down	1.54	0.0111	0.157	EASANA	chr19(+):46316623-46318885	UCSC	F-box and leucine-rich repeat protein 15	0710008C12Rik, Fbxo3, Fbxo37	68431	--	606.12	392.92
GSMG0058360	Atm	down	1.54	0.000735	0.0197	EASANA	chr9(-):53348422-53447974	UCSC	ataxia telangiectasia mutated	AI256621, C030026E19Rik	11920	ENSMUSG00000034218	3041.88	1976
GSMG0036037	Alpk1	down	1.54	0.0174	0.215	EASANA	chr3(-):127463959-127574176	UCSC	alpha-kinase 1	8430410J10Rik, LAK	71481	ENSMUSG00000028028	265.29	172.67
GSMG0036102	Nfkb1	down	1.53	2.3e-06	0.000128	EASANA	chr3(-):135290418-135397308	UCSC	nuclear factor of kappa light polypeptide gene enhancer in B cells 1, p105	NF-k, NF-kappaB, NF-kappaB1, NF-KB1, p105, p5, p50, p50/p1, p50/p105	18033	ENSMUSG00000028163	8162.03	5322.08
GSMG0026224	Rttn	down	1.53	0.0428	0.38	EASANA	chr18(+):88989914-89149137	UCSC	rotatin	4921538A15Rik, AI666264, C530033I08Rik, D230040K24	246102	ENSMUSG00000023066	1272.24	829.63
GSMG0041529	Fzd1	down	1.53	0.000506	0.0145	EASANA	chr5(-):4803840-4808216	UCSC	frizzled class receptor 1	AW227548, FZ-1, Fz1	14362	ENSMUSG00000044674	859.68	561
GSMG0035513	Kirrel	down	1.53	1.8e-05	0.000817	EASANA	chr3(-):86985899-87082010	UCSC	kirre like nephrin family adhesion molecule 1	6720469N11Rik, Kir, Kirrel1, Nep, Neph1	170643	--	5902.62	3853.05
GSMG0047854	Mypop	down	1.53	0.0011	0.0273	EASANA	chr7(+):18725170-18735690	UCSC	Myb-related transcription factor, partner of profilin	Myod, Myodysa, P4, P42pop	232934	--	890.31	581.54
GSMG0045053	Acrbp	down	1.53	0.0272	0.287	EASANA	chr6(+):125026652-125040228	UCSC	proacrosin binding protein	OY-TES, OY-TES-1, sp, sp32	54137	--	187.55	122.55
GSMG0056067	Plppr2	down	1.53	0.00379	0.0719	EASANA	chr9(+):21848306-21860201	UCSC	phospholipid phosphatase related 2	L, Lppr2, PRG, PRG-4	235044	--	590.29	385.7
GSMG0010806	Brms1l	down	1.53	0.0129	0.175	EASANA	chr12(+):55883149-55916521	UCSC	breast cancer metastasis-suppressor 1-like	0710008O11Rik, AI159718, BRM, BRMS1, D12Ertd407, D12Ertd407e	52592	ENSMUSG00000012076	370.37	241.97
GSMG0007739	Rtn4rl1	down	1.53	3.72e-05	0.00155	EASANA	chr11(+):75084618-75158588	UCSC	reticulon 4 receptor-like 1	Ng, Ngr, Ngr3, Ngrh2, Ngrl2	237847	ENSMUSG00000045287	2418.46	1581.5
GSMG0037376	Rsrp1	down	1.53	0.000547	0.0154	EASANA	chr4(+):134650934-134654984	UCSC	arginine/serine rich protein 1	2700043I21Rik, D4Ucl, D4Ucla2, D4Wsu53, D4Wsu53e	27981	ENSMUSG00000037266	3988.32	2614.58
GSMG0030604	Ivd	down	1.53	0.00581	0.1	EASANA	chr2(+):118692461-118713390	UCSC	isovaleryl coenzyme A dehydrogenase	1300016K07Rik, 6720455E18Rik, AI463340	56357	ENSMUSG00000027332	1189.49	779.81
GSMG0060101	Fyco1	down	1.52	0.000518	0.0148	EASANA	chr9(-):123597179-123680964	UCSC	FYVE and coiled-coil domain containing 1	2810409M01Rik, Mem2, RUFY3, ZFYVE, ZFYVE7	17281	--	705.5	462.65
GSMG0021503	Clcn2	down	1.52	0.000749	0.02	EASANA	chr16(-):20521718-20536497	UCSC	chloride channel, voltage-sensitive 2	AL118368, Clc, ClC-, ClC-2, Clc2, nmf24, nmf240	12724	--	609.98	400.06
GSMG0002048	Pde6d	down	1.52	0.00649	0.108	EASANA	chr1(-):86470716-86510507	UCSC	phosphodiesterase 6D, cGMP-specific, rod, delta	AI841218, PrBP/delta	18582	ENSMUSG00000026239	1215.5	797.34
GSMG0001719	Inpp1	down	1.52	0.0229	0.257	EASANA	chr1(-):52828573-52856847	UCSC	inositol polyphosphate-1-phosphatase	2300002C06Rik, AV137389	16329	ENSMUSG00000026102	456.84	299.9
GSMG0023256	Enpp5	down	1.52	0.000693	0.0188	EASANA	chr17(+):44389693-44397450	UCSC	ectonucleotide pyrophosphatase/phosphodiesterase 5	AW061004, D17Abb1, D17Abb1e, E-NPP5	83965	--	2814.94	1849.11
GSMG0003108	Slc18b1	down	1.52	0.0011	0.0272	EASANA	chr10(+):23672884-23703866	UCSC	solute carrier family 18, subfamily B, member 1	1110021L09Rik	76306	ENSMUSG00000037455	934.09	613.86
GSMG0059616	Tbc1d2b	down	1.52	0.000943	0.0241	EASANA	chr9(-):90084080-90152825	UCSC	TBC1 domain family, member 2B	1810061M12Rik, AI480956, AV021536, AV023399, AW491493, mKIAA1055	67016	ENSMUSG00000037410	538.5	354.26
GSMG0004093	Mfsd12	down	1.52	0.0139	0.184	EASANA	chr10(+):81193324-81202058	UCSC	major facilitator superfamily domain containing 12	C19orf28, F630110N24Rik, g, gr, Wdt1	73822	ENSMUSG00000034854	1722.83	1134.26
GSMG0009180	Jade2	down	1.52	6.33e-05	0.00246	EASANA	chr11(-):51704275-51748495	UCSC	jade family PHD finger 2	1200017K05Rik, AI480685, mKIAA0239, Phf1, Phf15	76901	ENSMUSG00000020387	1305.22	859.52
GSMG0035803	--	down	1.52	0.015	0.195	EASANA	chr3(-):103552149-103553339	UCSC	--	NULL	--	--	699.82	461.28
GSMG0000979	Trmt1l	down	1.51	3.26e-05	0.00138	EASANA	chr1(+):151304292-151333934	UCSC	tRNA methyltransferase 1 like	1190005F20Rik, AW226554, C1orf25, Trm1-l, Trm1-like, Trm1l	98685	ENSMUSG00000053286	2165.49	1429.6
GSMG0047815	Slc1a5	down	1.51	0.00364	0.07	EASANA	chr7(+):16515271-16532199	UCSC	solute carrier family 1 (neutral amino acid transporter), member 5	AAAT, ASC, ASCT2, ATBO, M7V1, M7VS1, R16, RDRC, Slc1a7	20514	ENSMUSG00000001918	8275.94	5465.52
GSMG0020141	Phf21b	down	1.51	0.0261	0.281	EASANA	chr15(-):84669577-84740332	UCSC	PHD finger protein 21B	A730032D07Rik	271305	--	244.01	161.26
GSMG0034525	Inka2	down	1.51	0.00122	0.0297	EASANA	chr3(+):105611915-105628158	UCSC	inka box actin regulator 2	6530418L21Rik, Fam212, Fam212b, In	109050	--	1764.53	1166.3
GSMG0008747	Smtn	down	1.51	4.57e-05	0.00184	EASANA	chr11(-):3467523-3489294	UCSC	smoothelin	smsmo	29856	--	4252.28	2814.57
GSMG0017447	Pdlim2	down	1.51	0.000289	0.00912	EASANA	chr14(-):70401667-70415121	UCSC	PDZ and LIM domain 2	4732462F18Rik, mystiq, S, Slim	213019	--	857.02	567.48
GSMG0028495	--	down	1.51	0.000901	0.0232	EASANA	chr19(-):40290072-40294029	UCSC	--	NULL	--	--	758.6	503.4
GSMG0021289	B230307C23Rik	down	1.51	0.00358	0.0689	EASANA	chr16(+):97798522-97817956	UCSC	RIKEN cDNA B230307C23 gene	8030444G23R, 8030444G23Rik, EG245305	245305	--	610.95	405.53
GSMG0053318	Irf2	down	1.51	0.000436	0.0129	EASANA	chr8(+):47192767-47300501	UCSC	interferon regulatory factor 2	9830146E22Rik, AI646973, Irf, Irf-2	16363	--	893.92	593.96
GSMG0029139	Usp20	down	1.5	0.00693	0.112	EASANA	chr2(+):30872291-30913594	UCSC	ubiquitin specific peptidase 20	1700055M05Rik, AI467231, Vdu, Vdu2	74270	ENSMUSG00000026854	349.57	232.59
GSMG0036168	Ccn1	down	1.5	0.0243	0.268	EASANA	chr3(-):145352726-145355740	UCSC	cellular communication network factor 1	AI325051, CCN, Cyr6, Cyr61, Igfbp10	16007	ENSMUSG00000028195	3887.06	2586.5
GSMG0047122	Scarna10	down	1.5	0.0098	0.144	EASANA	chr6(-):125163324-125163394	UCSC	small Cajal body-specific RNA 10	MBI-5, MBI-52	100217413	--	512	340.82
GSMG0058798	Tspan3	down	1.5	0.00325	0.0641	EASANA	chr9(-):56039007-56068354	UCSC	tetraspanin 3	1700055K04Rik, tet, TM4-, TM4-A, Tm4sf, Tm4sf8, Tsp	56434	ENSMUSG00000032324	3053.85	2033.36
GSMG0001263	--	down	1.5	0.0428	0.38	EASANA	chr1(+):180252077-180252363	UCSC	--	NULL	--	--	152.81	101.79
GSMG0002904	Tgfb2	down	1.5	0.0311	0.313	EASANA	chr1(-):186354989-186438187	UCSC	transforming growth factor, beta 2	BB105277, Tgf-beta, Tgf-beta2, Tgfb-2	21808	--	288.16	191.97

## Sheet: PATHWAY ANALYSIS (KEGG)
KEGG Pathway Analysis on Regulated Genes (Tra2b vs RelControl)
Significant Pathways (97)
Link to KEGG Pathway	Pathway Description (KEGG)	Nb Genes in Pathway	Nb Regulated Genes (Up / Down)	P-Value (All)	P-Value (Up)	P-Value (Down)	Min P-Value	min FDR
mmu05169	Epstein-Barr virus infection	230	42 (2/40)	0	0.826975	0	0	0
mmu05168	Herpes simplex infection	215	40 (1/39)	0	0.949646	0	0	0
mmu05164	Influenza A	168	27 (0/27)	6.13489e-11	NA	6.66134e-16	6.66134e-16	3.02869e-13
mmu05170	Human immunodeficiency virus 1 infection	239	32 (1/31)	1.46031e-10	0.963995	2.33147e-15	2.33147e-15	1.02585e-12
mmu05162	Measles	136	26 (2/24)	2.37066e-12	0.559713	3.21965e-15	3.21965e-15	1.37237e-12
mmu05165	Human papillomavirus infection	370	47 (9/38)	5.05151e-14	0.0706394	3.77476e-15	3.77476e-15	1.51434e-12
mmu04621	NOD-like receptor signaling pathway	168	26 (0/26)	3.25414e-10	NA	5.9952e-15	5.9952e-15	2.27152e-12
mmu05160	Hepatitis C	134	20 (0/20)	6.6365e-08	NA	1.65806e-11	1.65806e-11	4.18814e-09
mmu05167	Kaposi sarcoma-associated herpesvirus infection	217	30 (5/25)	2.48862e-10	0.179585	1.74256e-11	1.74256e-11	4.32155e-09
mmu04612	Antigen processing and presentation	91	16 (0/16)	1.34911e-07	NA	1.44445e-10	1.44445e-10	2.81045e-08
mmu04668	TNF signaling pathway	110	18 (1/17)	7.10832e-08	0.782482	3.16892e-10	3.16892e-10	5.33631e-08
mmu05166	Human T-cell leukemia virus 1 infection	282	30 (4/26)	1.17197e-07	0.543924	9.64269e-10	9.64269e-10	1.44534e-07
mmu04218	Cellular senescence	186	23 (2/21)	2.44277e-07	0.727296	1.06667e-09	1.06667e-09	1.56445e-07
mmu04623	Cytosolic DNA-sensing pathway	64	14 (1/13)	4.66647e-08	0.587959	1.20561e-09	1.20561e-09	1.731e-07
mmu05163	Human cytomegalovirus infection	256	27 (3/24)	5.92292e-07	0.685826	3.0758e-09	3.0758e-09	3.95791e-07
mmu04622	RIG-I-like receptor signaling pathway	68	11 (0/11)	2.77738e-05	NA	2.70427e-07	2.70427e-07	2.47558e-05
mmu04620	Toll-like receptor signaling pathway	99	13 (0/13)	5.2628e-05	NA	2.80983e-07	2.80983e-07	2.53815e-05
mmu04064	NF-kappa B signaling pathway	104	13 (0/13)	8.83277e-05	NA	5.02615e-07	5.02615e-07	4.36667e-05
mmu04145	Phagosome	181	22 (5/17)	5.98442e-07	0.104848	6.04354e-07	5.98442e-07	5.12368e-05
mmu05161	Hepatitis B	143	17 (2/15)	1.50157e-05	0.587021	6.79667e-07	6.79667e-07	5.65284e-05
mmu05203	Viral carcinogenesis	231	22 (3/19)	3.20469e-05	0.617556	1.02717e-06	1.02717e-06	8.33968e-05
mmu04115	p53 signaling pathway	71	13 (3/10)	1.24248e-06	0.0742722	3.50293e-06	1.24248e-06	0.000107945
mmu05330	Allograft rejection	64	10 (0/10)	8.67403e-05	NA	1.3193e-06	1.3193e-06	0.000101668
mmu05332	Graft-versus-host disease	65	10 (0/10)	9.92606e-05	NA	1.52871e-06	1.52871e-06	0.000117143
mmu04940	Type I diabetes mellitus	70	10 (0/10)	0.000187264	NA	3.06949e-06	3.06949e-06	0.000220357
mmu05200	Pathways in cancer	530	40 (12/28)	8.58024e-06	0.0634468	2.19128e-05	8.58024e-06	0.00060327
mmu05320	Autoimmune thyroid disease	79	10 (0/10)	0.000509369	NA	9.33568e-06	9.33568e-06	0.000600654
mmu04210	Apoptosis	136	13 (0/13)	0.00122813	NA	1.04724e-05	1.04724e-05	0.000670628
mmu05205	Proteoglycans in cancer	204	21 (7/14)	1.50432e-05	0.0230454	0.000189406	1.50432e-05	0.000945574
mmu05145	Toxoplasmosis	108	12 (1/11)	0.000493772	0.77635	2.75244e-05	2.75244e-05	0.00163232
mmu05142	Chagas disease (American trypanosomiasis)	101	11 (1/10)	0.000989372	0.753497	8.07959e-05	8.07959e-05	0.00419033
mmu04657	IL-17 signaling pathway	91	12 (3/9)	9.71567e-05	0.130068	0.000184047	9.71567e-05	0.00437365
mmu04514	Cell adhesion molecules (CAMs)	169	17 (4/13)	0.000126686	0.203607	0.000102817	0.000102817	0.00521346
mmu00980	Metabolism of xenobiotics by cytochrome P450	66	10 (4/6)	0.000113277	0.0129255	0.00334914	0.000113277	0.00498415
mmu04380	Osteoclast differentiation	128	13 (2/11)	0.000697423	0.526962	0.000130798	0.000130798	0.00634905
mmu05416	Viral myocarditis	88	9 (0/9)	0.00426196	NA	0.000142218	0.000142218	0.00685463
mmu05225	Hepatocellular carcinoma	171	17 (6/11)	0.00014626	0.0311018	0.00152288	0.00014626	0.00608227
mmu04217	Necroptosis	177	14 (1/13)	0.00475358	0.914422	0.000163508	0.000163508	0.00766409
mmu04512	ECM-receptor interaction	83	11 (4/7)	0.000179713	0.0275426	0.0024118	0.000179713	0.00706422
mmu04625	C-type lectin receptor signaling pathway	112	12 (2/10)	0.000686853	0.456726	0.000191853	0.000191853	0.00852402
mmu04630	JAK-STAT signaling pathway	165	13 (1/12)	0.00658869	0.898839	0.000316419	0.000316419	0.0129999
mmu04390	Hippo signaling pathway	154	15 (6/9)	0.000438602	0.0198601	0.00737776	0.000438602	0.0146272
mmu05412	Arrhythmogenic right ventricular cardiomyopathy (ARVC)	72	8 (6/2)	0.00415824	0.000467658	0.474608	0.000467658	0.0799977
mmu05204	Chemical carcinogenesis	94	11 (4/7)	0.000538601	0.0407311	0.00483754	0.000538601	0.01721
mmu04151	PI3K-Akt signaling pathway	358	26 (9/17)	0.000560297	0.0600591	0.00273763	0.000560297	0.0177319
mmu05152	Tuberculosis	178	15 (3/12)	0.00193112	0.443381	0.000626929	0.000626929	0.0228645
mmu05140	Leishmaniasis	67	8 (1/7)	0.00264829	0.604757	0.000682981	0.000682981	0.0245154
mmu05144	Malaria	49	6 (0/6)	0.00782888	NA	0.000706046	0.000706046	0.0249582
mmu04510	Focal adhesion	199	17 (6/11)	0.000858291	0.0573826	0.00490014	0.000858291	0.0248558
mmu05202	Transcriptional misregulation in cancer	183	16 (6/10)	0.000941122	0.0411353	0.0077125	0.000941122	0.0266879
mmu04917	Prolactin signaling pathway	72	9 (2/7)	0.00105246	0.260218	0.00105266	0.00105246	0.0290513
mmu05133	Pertussis	76	8 (1/7)	0.00578448	0.651166	0.00144873	0.00144873	0.0436029
mmu01524	Platinum drug resistance	77	9 (2/7)	0.0017027	0.285696	0.00156386	0.00156386	0.0416502
mmu04062	Chemokine signaling pathway	199	14 (2/12)	0.0127622	0.760936	0.00164588	0.00164588	0.0477655
mmu04110	Cell cycle	123	10 (1/9)	0.013097	0.818456	0.00166372	0.00166372	0.0481808
mmu05222	Small cell lung cancer	92	10 (3/7)	0.00168209	0.133168	0.00429826	0.00168209	0.0413401
mmu04933	AGE-RAGE signaling pathway in diabetic complications	100	9 (1/8)	0.0097372	0.750047	0.0016935	0.0016935	0.0488359
mmu05217	Basal cell carcinoma	63	8 (3/5)	0.00178196	0.0558109	0.0126949	0.00178196	0.0430193
mmu04144	Endocytosis	270	20 (6/14)	0.00184179	0.168848	0.00288965	0.00184179	0.0440736
mmu04978	Mineral absorption	45	6 (4/2)	0.00514307	0.00334239	0.262131	0.00334239	0.0924261
mmu04550	Signaling pathways regulating pluripotency of stem cells	137	12 (4/8)	0.00385287	0.120373	0.0112766	0.00385287	0.075725
mmu05134	Legionellosis	58	7 (2/5)	0.00453991	0.189462	0.00904787	0.00453991	0.0851139
mmu00790	Folate biosynthesis	26	3 (3/0)	0.0647015	0.00528373	NA	0.00528373	0.331419
mmu05220	Chronic myeloid leukemia	76	8 (2/6)	0.00578448	0.280604	0.00670474	0.00578448	0.10001
mmu05410	Hypertrophic cardiomyopathy (HCM)	84	8 (5/3)	0.0104367	0.00604452	0.283941	0.00604452	0.147979
mmu05212	Pancreatic cancer	75	7 (1/6)	0.0178381	0.64629	0.0062898	0.0062898	0.125428
mmu00920	Sulfur metabolism	9	2 (2/0)	0.0390642	0.00635497	NA	0.00635497	0.325239
mmu04060	Cytokine-cytokine receptor interaction	296	16 (2/14)	0.0681906	0.916053	0.00645531	0.00645531	0.128147
mmu04310	Wnt signaling pathway	148	12 (5/7)	0.00709883	0.0538417	0.0465009	0.00709883	0.114072
mmu05414	Dilated cardiomyopathy (DCM)	89	8 (5/3)	0.0144889	0.00769069	0.314167	0.00769069	0.180976
mmu05340	Primary immunodeficiency	36	4 (0/4)	0.0389101	NA	0.00793099	0.00793099	0.145793
mmu05321	Inflammatory bowel disease (IBD)	59	6 (1/5)	0.018706	0.558365	0.00971064	0.00971064	0.163459
mmu05323	Rheumatoid arthritis	83	6 (0/6)	0.0773171	NA	0.0101829	0.0101829	0.168767
mmu00982	Drug metabolism	68	7 (3/4)	0.0107796	0.0670635	0.0635766	0.0107796	0.152051
mmu00983	Drug metabolism	87	8 (3/5)	0.0127506	0.117936	0.0436726	0.0127506	0.165629
mmu04610	Complement and coagulation cascades	88	8 (3/5)	0.0135995	0.120928	0.0454996	0.0135995	0.172307
mmu00250	Alanine, aspartate and glutamate metabolism	37	4 (3/1)	0.042434	0.0141356	0.562839	0.0141356	0.342756
mmu05418	Fluid shear stress and atherosclerosis	143	10 (2/8)	0.0333147	0.587021	0.014319	0.014319	0.210919
mmu00512	Mucin type O-glycan biosynthesis	28	4 (2/2)	0.0169073	0.056265	0.126575	0.0169073	0.201076
mmu05226	Gastric cancer	150	11 (3/8)	0.0193865	0.339934	0.0185768	0.0185768	0.217998
mmu04216	Ferroptosis	41	4 (3/1)	0.0582635	0.0186322	0.60028	0.0186322	0.413655
mmu04920	Adipocytokine signaling pathway	71	6 (1/5)	0.0416793	0.626098	0.0204003	0.0204003	0.262262
mmu00910	Nitrogen metabolism	17	3 (1/2)	0.0214231	0.209638	0.0532521	0.0214231	0.234585
mmu04662	B cell receptor signaling pathway	72	6 (1/5)	0.0441499	0.631251	0.0215379	0.0215379	0.273535
mmu04659	Th17 cell differentiation	102	6 (0/6)	0.159647	NA	0.0257111	0.0257111	0.304162
mmu00480	Glutathione metabolism	64	6 (2/4)	0.0268304	0.219564	0.0530531	0.0268304	0.265666
mmu04068	FoxO signaling pathway	132	8 (1/7)	0.102289	0.839823	0.0275048	0.0275048	0.319522
mmu00220	Arginine biosynthesis	19	2 (2/0)	0.147058	0.0275816	NA	0.0275816	0.606938
mmu04012	ErbB signaling pathway	84	5 (4/1)	0.183048	0.0286175	0.847492	0.0286175	0.620576
mmu00520	Amino sugar and nucleotide sugar metabolism	49	4 (3/1)	0.097948	0.0297353	0.665833	0.0297353	0.524991
mmu05146	Amoebiasis	106	6 (0/6)	0.180534	NA	0.0303001	0.0303001	0.34072
mmu04979	Cholesterol metabolism	49	5 (2/3)	0.0303688	0.14563	0.0938847	0.0303688	0.287062
mmu00532	Glycosaminoglycan biosynthesis	20	2 (2/0)	0.15971	0.0303727	NA	0.0303727	0.63153
mmu04964	Proximal tubule bicarbonate reclamation	22	3 (1/2)	0.0425352	0.262503	0.0842054	0.0425352	0.342756
mmu00340	Histidine metabolism	24	3 (2/1)	0.0530574	0.0425706	0.41525	0.0425706	0.392677
mmu04658	Th1 and Th2 cell differentiation	87	5 (0/5)	0.201736	NA	0.0436726	0.0436726	0.406948
mmu05143	African trypanosomiasis	36	3 (0/3)	0.137452	NA	0.0447105	0.0447105	0.411228
Regulated Genes in Pathways
Link to KEGG Pathway	Pathway Description (KEGG)	FAST DB STABLE ID	Gene Symbol	Gene Name	Link to Entrez Gene	Regulation	Fold-Change	P-Value
mmu05169	Epstein-Barr virus infection	GSMG0039844	Isg15	ISG15 ubiquitin-like modifier	100038882	down	1274.12	1.61938e-54
mmu05169	Epstein-Barr virus infection	GSMG0030676	B2m	beta-2 microglobulin	12010	down	3.3634	7.66579e-38
mmu05169	Epstein-Barr virus infection	GSMG0047148	Ccnd2	cyclin D2	12444	down	3.0186	7.87473e-13
mmu05169	Epstein-Barr virus infection	GSMG0023328	Ccnd3	cyclin D3	12445	down	2.22396	7.57532e-10
mmu05169	Epstein-Barr virus infection	GSMG0039852	Cdk6	cyclin-dependent kinase 6	12571	up	1.56623	1.15013e-07
mmu05169	Epstein-Barr virus infection	GSMG0027630	Fas	Fas (TNF receptor superfamily member 6)	14102	down	2.36067	3.10665e-05
mmu05169	Epstein-Barr virus infection	GSMG0024703	H2-D1 // H2-L	histocompatibility 2, D region locus 1 // histocompatibility 2, D region locus L	14964	down	4.28194	2.3323e-46
mmu05169	Epstein-Barr virus infection	GSMG0024624	H2-K1	histocompatibility 2, K1, K region	14972	down	9.13874	7.16534e-77
mmu05169	Epstein-Barr virus infection	GSMG0024703	H2-D1 // H2-L	histocompatibility 2, D region locus 1 // histocompatibility 2, D region locus L	14980	down	4.28194	2.3323e-46
mmu05169	Epstein-Barr virus infection	GSMG0023196	H2-M3	histocompatibility 2, M region locus 3	14991	down	4.75179	6.73559e-09
mmu05169	Epstein-Barr virus infection	GSMG0023147	H2-Q10	histocompatibility 2, Q region locus 10	15007	down	5.25965	7.95641e-16
mmu05169	Epstein-Barr virus infection	GSMG0023138	H2-Q2	histocompatibility 2, Q region locus 2	15013	down	6.65008	5.13101e-26
mmu05169	Epstein-Barr virus infection	GSMG0023139	H2-Q4	histocompatibility 2, Q region locus 4	15015	down	6.56793	5.72233e-57
mmu05169	Epstein-Barr virus infection	GSMG0024702	H2-T23	histocompatibility 2, T region locus 23	15040	down	2.51935	1.6086e-11
mmu05169	Epstein-Barr virus infection	GSMG0042232	Cxcl10	chemokine (C-X-C motif) ligand 10	15945	down	714.567	6.85183e-55
mmu05169	Epstein-Barr virus infection	GSMG0038501	Ifnb1	interferon beta 1, fibroblast	15977	down	848.591	2.17246e-10
mmu05169	Epstein-Barr virus infection	GSMG0015981	Irf9	interferon regulatory factor 9	16391	down	9.74252	3.16305e-55
mmu05169	Epstein-Barr virus infection	GSMG0028505	Blnk	B cell linker	17060	down	3.95622	1.14056e-19
mmu05169	Epstein-Barr virus infection	GSMG0004075	Gadd45b	growth arrest and DNA-damage-inducible 45 beta	17873	down	1.77909	0.00494865
mmu05169	Epstein-Barr virus infection	GSMG0060015	Myd88	myeloid differentiation primary response gene 88	17874	down	1.89528	9.65072e-08
mmu05169	Epstein-Barr virus infection	GSMG0036102	Nfkb1	nuclear factor of kappa light polypeptide gene enhancer in B cells 1, p105	18033	down	1.53358	2.30348e-06
mmu05169	Epstein-Barr virus infection	GSMG0012015	Nfkbia	nuclear factor of kappa light polypeptide gene enhancer in B cells inhibitor, alpha	18035	down	1.54812	0.00730774
mmu05169	Epstein-Barr virus infection	GSMG0023283	Nfkbie	nuclear factor of kappa light polypeptide gene enhancer in B cells inhibitor, epsilon	18037	down	3.56848	1.57487e-20
mmu05169	Epstein-Barr virus infection	GSMG0025299	Eif2ak2	eukaryotic translation initiation factor 2-alpha kinase 2	19106	down	5.39824	2.18782e-60
mmu05169	Epstein-Barr virus infection	GSMG0000242	Stat1	signal transducer and activator of transcription 1	20846	down	30.7936	1.3369e-179
mmu05169	Epstein-Barr virus infection	GSMG0005225	Stat2	signal transducer and activator of transcription 2	20847	down	7.51863	2.02991e-56
mmu05169	Epstein-Barr virus infection	GSMG0023088	Tap1	transporter 1, ATP-binding cassette, sub-family B (MDR/TAP)	21354	down	149.017	5.98681e-65
mmu05169	Epstein-Barr virus infection	GSMG0023090	Tap2	transporter 2, ATP-binding cassette, sub-family B (MDR/TAP)	21355	down	62.8729	1.15196e-52
mmu05169	Epstein-Barr virus infection	GSMG0023077	Tapbp	TAP binding protein	21356	down	6.32433	1.73737e-32
mmu05169	Epstein-Barr virus infection	GSMG0002955	Traf5	TNF receptor-associated factor 5	22033	down	3.16545	2.01225e-08
mmu05169	Epstein-Barr virus infection	GSMG0037910	Ddx58	DEAD/H box helicase 58	230073	down	22.6444	4.04582e-183
mmu05169	Epstein-Barr virus infection	GSMG0002819	Akt3	thymoma viral proto-oncogene 3	23797	down	1.66532	1.03244e-06
mmu05169	Epstein-Barr virus infection	GSMG0013368	Gadd45g	growth arrest and DNA-damage-inducible 45 gamma	23882	down	1.77074	6.19773e-05
mmu05169	Epstein-Barr virus infection	GSMG0041048	Oas1b	2'-5' oligoadenylate synthetase 1B	23961	down	421.417	6.80817e-15
mmu05169	Epstein-Barr virus infection	GSMG0035478	Tlr2	toll-like receptor 2	24088	down	4.8013	8.06053e-24
mmu05169	Epstein-Barr virus infection	GSMG0042921	Oas3	2'-5' oligoadenylate synthetase 3	246727	down	1533.66	7.02251e-11
mmu05169	Epstein-Barr virus infection	GSMG0042920	Oas2	2'-5' oligoadenylate synthetase 2	246728	down	45052	4.15951e-26
mmu05169	Epstein-Barr virus infection	GSMG0042925	Oas1a	2'-5' oligoadenylate synthetase 1A	246730	down	209.317	1.47321e-300
mmu05169	Epstein-Barr virus infection	GSMG0052735	Irf7	interferon regulatory factor 7	54123	down	244.054	1.69955e-190
mmu05169	Epstein-Barr virus infection	GSMG0002362	Ikbke	inhibitor of kappaB kinase epsilon	56489	down	1.60246	2.94856e-06
mmu05169	Epstein-Barr virus infection	GSMG0024705	H2-T-ps	histocompatibility 2, T region locus, pseudogene	667803	down	3.4051	1.26644e-17
mmu05169	Epstein-Barr virus infection	GSMG0015823	Psmc6	proteasome (prosome, macropain) 26S subunit, ATPase, 6	67089	up	1.57375	4.09985e-05
mmu05168	Herpes simplex infection	GSMG0024967	C3	complement component 3	12266	up	1.54987	0.000151116
mmu05168	Herpes simplex infection	GSMG0023075	Daxx	Fas death domain-associated protein	13163	down	2.71074	4.01232e-23
mmu05168	Herpes simplex infection	GSMG0027630	Fas	Fas (TNF receptor superfamily member 6)	14102	down	2.36067	3.10665e-05
mmu05168	Herpes simplex infection	GSMG0054864	Tlr3	toll-like receptor 3	142980	down	7.41382	7.31738e-39
mmu05168	Herpes simplex infection	GSMG0024703	H2-D1 // H2-L	histocompatibility 2, D region locus 1 // histocompatibility 2, D region locus L	14964	down	4.28194	2.3323e-46
mmu05168	Herpes simplex infection	GSMG0024624	H2-K1	histocompatibility 2, K1, K region	14972	down	9.13874	7.16534e-77
mmu05168	Herpes simplex infection	GSMG0024703	H2-D1 // H2-L	histocompatibility 2, D region locus 1 // histocompatibility 2, D region locus L	14980	down	4.28194	2.3323e-46
mmu05168	Herpes simplex infection	GSMG0023196	H2-M3	histocompatibility 2, M region locus 3	14991	down	4.75179	6.73559e-09
mmu05168	Herpes simplex infection	GSMG0023147	H2-Q10	histocompatibility 2, Q region locus 10	15007	down	5.25965	7.95641e-16
mmu05168	Herpes simplex infection	GSMG0023138	H2-Q2	histocompatibility 2, Q region locus 2	15013	down	6.65008	5.13101e-26
mmu05168	Herpes simplex infection	GSMG0023139	H2-Q4	histocompatibility 2, Q region locus 4	15015	down	6.56793	5.72233e-57
mmu05168	Herpes simplex infection	GSMG0024702	H2-T23	histocompatibility 2, T region locus 23	15040	down	2.51935	1.6086e-11
mmu05168	Herpes simplex infection	GSMG0027637	Ifit1	interferon-induced protein with tetratricopeptide repeats 1	15957	down	3022.74	3.24936e-87
mmu05168	Herpes simplex infection	GSMG0038501	Ifnb1	interferon beta 1, fibroblast	15977	down	848.591	2.17246e-10
mmu05168	Herpes simplex infection	GSMG0015981	Irf9	interferon regulatory factor 9	16391	down	9.74252	3.16305e-55
mmu05168	Herpes simplex infection	GSMG0027587	Jak2	Janus kinase 2	16452	down	1.59874	2.23398e-06
mmu05168	Herpes simplex infection	GSMG0060015	Myd88	myeloid differentiation primary response gene 88	17874	down	1.89528	9.65072e-08
mmu05168	Herpes simplex infection	GSMG0036102	Nfkb1	nuclear factor of kappa light polypeptide gene enhancer in B cells 1, p105	18033	down	1.53358	2.30348e-06
mmu05168	Herpes simplex infection	GSMG0012015	Nfkbia	nuclear factor of kappa light polypeptide gene enhancer in B cells inhibitor, alpha	18035	down	1.54812	0.00730774
mmu05168	Herpes simplex infection	GSMG0002108	Per2	period circadian clock 2	18627	down	1.6818	2.83209e-06
mmu05168	Herpes simplex infection	GSMG0058839	Pml	promyelocytic leukemia	18854	down	3.36021	1.72728e-26
mmu05168	Herpes simplex infection	GSMG0025299	Eif2ak2	eukaryotic translation initiation factor 2-alpha kinase 2	19106	down	5.39824	2.18782e-60
mmu05168	Herpes simplex infection	GSMG0009720	Ccl5	chemokine (C-C motif) ligand 5	20304	down	1198.17	3.44058e-22
mmu05168	Herpes simplex infection	GSMG0000504	Sp100	nuclear antigen Sp100	20684	down	20022.4	8.89975e-23
mmu05168	Herpes simplex infection	GSMG0000242	Stat1	signal transducer and activator of transcription 1	20846	down	30.7936	1.3369e-179
mmu05168	Herpes simplex infection	GSMG0005225	Stat2	signal transducer and activator of transcription 2	20847	down	7.51863	2.02991e-56
mmu05168	Herpes simplex infection	GSMG0023088	Tap1	transporter 1, ATP-binding cassette, sub-family B (MDR/TAP)	21354	down	149.017	5.98681e-65
mmu05168	Herpes simplex infection	GSMG0023090	Tap2	transporter 2, ATP-binding cassette, sub-family B (MDR/TAP)	21355	down	62.8729	1.15196e-52
mmu05168	Herpes simplex infection	GSMG0002955	Traf5	TNF receptor-associated factor 5	22033	down	3.16545	2.01225e-08
mmu05168	Herpes simplex infection	GSMG0037910	Ddx58	DEAD/H box helicase 58	230073	down	22.6444	4.04582e-183
mmu05168	Herpes simplex infection	GSMG0041048	Oas1b	2'-5' oligoadenylate synthetase 1B	23961	down	421.417	6.80817e-15
mmu05168	Herpes simplex infection	GSMG0035478	Tlr2	toll-like receptor 2	24088	down	4.8013	8.06053e-24
mmu05168	Herpes simplex infection	GSMG0042921	Oas3	2'-5' oligoadenylate synthetase 3	246727	down	1533.66	7.02251e-11
mmu05168	Herpes simplex infection	GSMG0042920	Oas2	2'-5' oligoadenylate synthetase 2	246728	down	45052	4.15951e-26
mmu05168	Herpes simplex infection	GSMG0042925	Oas1a	2'-5' oligoadenylate synthetase 1A	246730	down	209.317	1.47321e-300
mmu05168	Herpes simplex infection	GSMG0052735	Irf7	interferon regulatory factor 7	54123	down	244.054	1.69955e-190
mmu05168	Herpes simplex infection	GSMG0002362	Ikbke	inhibitor of kappaB kinase epsilon	56489	down	1.60246	2.94856e-06
mmu05168	Herpes simplex infection	GSMG0028431	Ifit1bl1	interferon induced protein with tetratricpeptide repeats 1B like 1	667373	down	29016.6	2.41043e-24
mmu05168	Herpes simplex infection	GSMG0024705	H2-T-ps	histocompatibility 2, T region locus, pseudogene	667803	down	3.4051	1.26644e-17
mmu05168	Herpes simplex infection	GSMG0032030	Ifih1	interferon induced with helicase C domain 1	71586	down	46.4054	1.74549e-208
mmu05164	Influenza A	GSMG0027630	Fas	Fas (TNF receptor superfamily member 6)	14102	down	2.36067	3.10665e-05
mmu05164	Influenza A	GSMG0054864	Tlr3	toll-like receptor 3	142980	down	7.41382	7.31738e-39
mmu05164	Influenza A	GSMG0042232	Cxcl10	chemokine (C-X-C motif) ligand 10	15945	down	714.567	6.85183e-55
mmu05164	Influenza A	GSMG0038501	Ifnb1	interferon beta 1, fibroblast	15977	down	848.591	2.17246e-10
mmu05164	Influenza A	GSMG0015981	Irf9	interferon regulatory factor 9	16391	down	9.74252	3.16305e-55
mmu05164	Influenza A	GSMG0027587	Jak2	Janus kinase 2	16452	down	1.59874	2.23398e-06
mmu05164	Influenza A	GSMG0021287	Mx2	MX dynamin-like GTPase 2	17858	down	344.8	1.24366e-139
mmu05164	Influenza A	GSMG0060015	Myd88	myeloid differentiation primary response gene 88	17874	down	1.89528	9.65072e-08
mmu05164	Influenza A	GSMG0036102	Nfkb1	nuclear factor of kappa light polypeptide gene enhancer in B cells 1, p105	18033	down	1.53358	2.30348e-06
mmu05164	Influenza A	GSMG0012015	Nfkbia	nuclear factor of kappa light polypeptide gene enhancer in B cells inhibitor, alpha	18035	down	1.54812	0.00730774
mmu05164	Influenza A	GSMG0058839	Pml	promyelocytic leukemia	18854	down	3.36021	1.72728e-26
mmu05164	Influenza A	GSMG0025299	Eif2ak2	eukaryotic translation initiation factor 2-alpha kinase 2	19106	down	5.39824	2.18782e-60
mmu05164	Influenza A	GSMG0009720	Ccl5	chemokine (C-C motif) ligand 5	20304	down	1198.17	3.44058e-22
mmu05164	Influenza A	GSMG0000242	Stat1	signal transducer and activator of transcription 1	20846	down	30.7936	1.3369e-179
mmu05164	Influenza A	GSMG0005225	Stat2	signal transducer and activator of transcription 2	20847	down	7.51863	2.02991e-56
mmu05164	Influenza A	GSMG0007988	Trim25	tripartite motif-containing 25	217069	down	2.89765	6.17321e-19
mmu05164	Influenza A	GSMG0037910	Ddx58	DEAD/H box helicase 58	230073	down	22.6444	4.04582e-183
mmu05164	Influenza A	GSMG0002819	Akt3	thymoma viral proto-oncogene 3	23797	down	1.66532	1.03244e-06
mmu05164	Influenza A	GSMG0041048	Oas1b	2'-5' oligoadenylate synthetase 1B	23961	down	421.417	6.80817e-15
mmu05164	Influenza A	GSMG0042921	Oas3	2'-5' oligoadenylate synthetase 3	246727	down	1533.66	7.02251e-11
mmu05164	Influenza A	GSMG0042920	Oas2	2'-5' oligoadenylate synthetase 2	246728	down	45052	4.15951e-26
mmu05164	Influenza A	GSMG0042925	Oas1a	2'-5' oligoadenylate synthetase 1A	246730	down	209.317	1.47321e-300
mmu05164	Influenza A	GSMG0052735	Irf7	interferon regulatory factor 7	54123	down	244.054	1.69955e-190
mmu05164	Influenza A	GSMG0034254	Adar	adenosine deaminase, RNA-specific	56417	down	3.711	1.62835e-30
mmu05164	Influenza A	GSMG0002362	Ikbke	inhibitor of kappaB kinase epsilon	56489	down	1.60246	2.94856e-06
mmu05164	Influenza A	GSMG0011864	Rsad2	radical S-adenosyl methionine domain containing 2	58185	down	1375.56	3.00032e-20
mmu05164	Influenza A	GSMG0032030	Ifih1	interferon induced with helicase C domain 1	71586	down	46.4054	1.74549e-208
mmu05170	Human immunodeficiency virus 1 infection	GSMG0058360	Atm	ataxia telangiectasia mutated	11920	down	1.53931	0.000735141
mmu05170	Human immunodeficiency virus 1 infection	GSMG0030676	B2m	beta-2 microglobulin	12010	down	3.3634	7.66579e-38
mmu05170	Human immunodeficiency virus 1 infection	GSMG0027630	Fas	Fas (TNF receptor superfamily member 6)	14102	down	2.36067	3.10665e-05
mmu05170	Human immunodeficiency virus 1 infection	GSMG0035154	Gnb4	guanine nucleotide binding protein (G protein), beta 4	14696	down	1.62708	0.000325252
mmu05170	Human immunodeficiency virus 1 infection	GSMG0057134	Gnb5	guanine nucleotide binding protein (G protein), beta 5	14697	up	1.59476	0.000107121
mmu05170	Human immunodeficiency virus 1 infection	GSMG0024703	H2-D1 // H2-L	histocompatibility 2, D region locus 1 // histocompatibility 2, D region locus L	14964	down	4.28194	2.3323e-46
mmu05170	Human immunodeficiency virus 1 infection	GSMG0024624	H2-K1	histocompatibility 2, K1, K region	14972	down	9.13874	7.16534e-77
mmu05170	Human immunodeficiency virus 1 infection	GSMG0024703	H2-D1 // H2-L	histocompatibility 2, D region locus 1 // histocompatibility 2, D region locus L	14980	down	4.28194	2.3323e-46
mmu05170	Human immunodeficiency virus 1 infection	GSMG0023196	H2-M3	histocompatibility 2, M region locus 3	14991	down	4.75179	6.73559e-09
mmu05170	Human immunodeficiency virus 1 infection	GSMG0023147	H2-Q10	histocompatibility 2, Q region locus 10	15007	down	5.25965	7.95641e-16
mmu05170	Human immunodeficiency virus 1 infection	GSMG0023138	H2-Q2	histocompatibility 2, Q region locus 2	15013	down	6.65008	5.13101e-26
mmu05170	Human immunodeficiency virus 1 infection	GSMG0023139	H2-Q4	histocompatibility 2, Q region locus 4	15015	down	6.56793	5.72233e-57
mmu05170	Human immunodeficiency virus 1 infection	GSMG0024702	H2-T23	histocompatibility 2, T region locus 23	15040	down	2.51935	1.6086e-11
mmu05170	Human immunodeficiency virus 1 infection	GSMG0038501	Ifnb1	interferon beta 1, fibroblast	15977	down	848.591	2.17246e-10
mmu05170	Human immunodeficiency virus 1 infection	GSMG0047576	Itpr2	inositol 1,4,5-triphosphate receptor 2	16439	down	1.94318	0.00220342
mmu05170	Human immunodeficiency virus 1 infection	GSMG0060015	Myd88	myeloid differentiation primary response gene 88	17874	down	1.89528	9.65072e-08
mmu05170	Human immunodeficiency virus 1 infection	GSMG0036102	Nfkb1	nuclear factor of kappa light polypeptide gene enhancer in B cells 1, p105	18033	down	1.53358	2.30348e-06
mmu05170	Human immunodeficiency virus 1 infection	GSMG0012015	Nfkbia	nuclear factor of kappa light polypeptide gene enhancer in B cells inhibitor, alpha	18035	down	1.54812	0.00730774
mmu05170	Human immunodeficiency virus 1 infection	GSMG0052215	Trim30d	tripartite motif-containing 30D	209387	down	6022.03	2.25176e-14
mmu05170	Human immunodeficiency virus 1 infection	GSMG0023088	Tap1	transporter 1, ATP-binding cassette, sub-family B (MDR/TAP)	21354	down	149.017	5.98681e-65
mmu05170	Human immunodeficiency virus 1 infection	GSMG0023090	Tap2	transporter 2, ATP-binding cassette, sub-family B (MDR/TAP)	21355	down	62.8729	1.15196e-52
mmu05170	Human immunodeficiency virus 1 infection	GSMG0023077	Tapbp	TAP binding protein	21356	down	6.32433	1.73737e-32
mmu05170	Human immunodeficiency virus 1 infection	GSMG0002955	Traf5	TNF receptor-associated factor 5	22033	down	3.16545	2.01225e-08
mmu05170	Human immunodeficiency virus 1 infection	GSMG0049783	Wee1	WEE 1 homolog 1 (S. pombe)	22390	down	1.61398	0.0365658
mmu05170	Human immunodeficiency virus 1 infection	GSMG0002819	Akt3	thymoma viral proto-oncogene 3	23797	down	1.66532	1.03244e-06
mmu05170	Human immunodeficiency virus 1 infection	GSMG0035478	Tlr2	toll-like receptor 2	24088	down	4.8013	8.06053e-24
mmu05170	Human immunodeficiency virus 1 infection	GSMG0052211	Trim12c // Trim5	tripartite motif-containing 12C // tripartite motif-containing 5	319236	down	13.9886	1.77351e-96
mmu05170	Human immunodeficiency virus 1 infection	GSMG0033292	Samhd1	SAM domain and HD domain, 1	56045	down	3.2457	1.29697e-17
mmu05170	Human immunodeficiency virus 1 infection	GSMG0024705	H2-T-ps	histocompatibility 2, T region locus, pseudogene	667803	down	3.4051	1.26644e-17
mmu05170	Human immunodeficiency virus 1 infection	GSMG0055162	Bst2	bone marrow stromal cell antigen 2	69550	down	27.3145	8.22675e-250
mmu05170	Human immunodeficiency virus 1 infection	GSMG0056641	Calml4	calmodulin-like 4	75600	down	1.68943	0.0160621
mmu05170	Human immunodeficiency virus 1 infection	GSMG0018613	Apobec3	apolipoprotein B mRNA editing enzyme, catalytic polypeptide 3	80287	down	1.79189	9.30981e-08
mmu05162	Measles	GSMG0047148	Ccnd2	cyclin D2	12444	down	3.0186	7.87473e-13
mmu05162	Measles	GSMG0023328	Ccnd3	cyclin D3	12445	down	2.22396	7.57532e-10
mmu05162	Measles	GSMG0039852	Cdk6	cyclin-dependent kinase 6	12571	up	1.56623	1.15013e-07
mmu05162	Measles	GSMG0027630	Fas	Fas (TNF receptor superfamily member 6)	14102	down	2.36067	3.10665e-05
mmu05162	Measles	GSMG0038501	Ifnb1	interferon beta 1, fibroblast	15977	down	848.591	2.17246e-10
mmu05162	Measles	GSMG0015981	Irf9	interferon regulatory factor 9	16391	down	9.74252	3.16305e-55
mmu05162	Measles	GSMG0027587	Jak2	Janus kinase 2	16452	down	1.59874	2.23398e-06
mmu05162	Measles	GSMG0021287	Mx2	MX dynamin-like GTPase 2	17858	down	344.8	1.24366e-139
mmu05162	Measles	GSMG0060015	Myd88	myeloid differentiation primary response gene 88	17874	down	1.89528	9.65072e-08
mmu05162	Measles	GSMG0036102	Nfkb1	nuclear factor of kappa light polypeptide gene enhancer in B cells 1, p105	18033	down	1.53358	2.30348e-06
mmu05162	Measles	GSMG0012015	Nfkbia	nuclear factor of kappa light polypeptide gene enhancer in B cells inhibitor, alpha	18035	down	1.54812	0.00730774
mmu05162	Measles	GSMG0025299	Eif2ak2	eukaryotic translation initiation factor 2-alpha kinase 2	19106	down	5.39824	2.18782e-60
mmu05162	Measles	GSMG0000242	Stat1	signal transducer and activator of transcription 1	20846	down	30.7936	1.3369e-179
mmu05162	Measles	GSMG0005225	Stat2	signal transducer and activator of transcription 2	20847	down	7.51863	2.02991e-56
mmu05162	Measles	GSMG0021021	Cblb	Casitas B-lineage lymphoma b	208650	up	1.51101	0.00180701
mmu05162	Measles	GSMG0037910	Ddx58	DEAD/H box helicase 58	230073	down	22.6444	4.04582e-183
mmu05162	Measles	GSMG0002819	Akt3	thymoma viral proto-oncogene 3	23797	down	1.66532	1.03244e-06
mmu05162	Measles	GSMG0041048	Oas1b	2'-5' oligoadenylate synthetase 1B	23961	down	421.417	6.80817e-15
mmu05162	Measles	GSMG0035478	Tlr2	toll-like receptor 2	24088	down	4.8013	8.06053e-24
mmu05162	Measles	GSMG0042921	Oas3	2'-5' oligoadenylate synthetase 3	246727	down	1533.66	7.02251e-11
mmu05162	Measles	GSMG0042920	Oas2	2'-5' oligoadenylate synthetase 2	246728	down	45052	4.15951e-26
mmu05162	Measles	GSMG0042925	Oas1a	2'-5' oligoadenylate synthetase 1A	246730	down	209.317	1.47321e-300
mmu05162	Measles	GSMG0052735	Irf7	interferon regulatory factor 7	54123	down	244.054	1.69955e-190
mmu05162	Measles	GSMG0034254	Adar	adenosine deaminase, RNA-specific	56417	down	3.711	1.62835e-30
mmu05162	Measles	GSMG0002362	Ikbke	inhibitor of kappaB kinase epsilon	56489	down	1.60246	2.94856e-06
mmu05162	Measles	GSMG0032030	Ifih1	interferon induced with helicase C domain 1	71586	down	46.4054	1.74549e-208
mmu05165	Human papillomavirus infection	GSMG0039844	Isg15	ISG15 ubiquitin-like modifier	100038882	down	1274.12	1.61938e-54
mmu05165	Human papillomavirus infection	GSMG0058360	Atm	ataxia telangiectasia mutated	11920	down	1.53931	0.000735141
mmu05165	Human papillomavirus infection	GSMG0047148	Ccnd2	cyclin D2	12444	down	3.0186	7.87473e-13
mmu05165	Human papillomavirus infection	GSMG0023328	Ccnd3	cyclin D3	12445	down	2.22396	7.57532e-10
mmu05165	Human papillomavirus infection	GSMG0039852	Cdk6	cyclin-dependent kinase 6	12571	up	1.56623	1.15013e-07
mmu05165	Human papillomavirus infection	GSMG0036885	Patj	PATJ, crumbs cell polarity complex component	12695	up	1.79855	0.00366302
mmu05165	Human papillomavirus infection	GSMG0006039	Col6a1	collagen, type VI, alpha 1	12833	down	3.52872	6.60385e-18
mmu05165	Human papillomavirus infection	GSMG0027630	Fas	Fas (TNF receptor superfamily member 6)	14102	down	2.36067	3.10665e-05
mmu05165	Human papillomavirus infection	GSMG0001901	Fn1	fibronectin 1	14268	down	2.58193	1.26048e-05
mmu05165	Human papillomavirus infection	GSMG0054864	Tlr3	toll-like receptor 3	142980	down	7.41382	7.31738e-39
mmu05165	Human papillomavirus infection	GSMG0041529	Fzd1	frizzled class receptor 1	14362	down	1.53222	0.00050624
mmu05165	Human papillomavirus infection	GSMG0001840	Fzd5	frizzled class receptor 5	14367	up	1.54752	0.000681663
mmu05165	Human papillomavirus infection	GSMG0018009	Fzd6	frizzled class receptor 6	14368	up	1.61686	0.00151429
mmu05165	Human papillomavirus infection	GSMG0024703	H2-D1 // H2-L	histocompatibility 2, D region locus 1 // histocompatibility 2, D region locus L	14964	down	4.28194	2.3323e-46
mmu05165	Human papillomavirus infection	GSMG0024624	H2-K1	histocompatibility 2, K1, K region	14972	down	9.13874	7.16534e-77
mmu05165	Human papillomavirus infection	GSMG0024703	H2-D1 // H2-L	histocompatibility 2, D region locus 1 // histocompatibility 2, D region locus L	14980	down	4.28194	2.3323e-46
mmu05165	Human papillomavirus infection	GSMG0023196	H2-M3	histocompatibility 2, M region locus 3	14991	down	4.75179	6.73559e-09
mmu05165	Human papillomavirus infection	GSMG0023147	H2-Q10	histocompatibility 2, Q region locus 10	15007	down	5.25965	7.95641e-16
mmu05165	Human papillomavirus infection	GSMG0023138	H2-Q2	histocompatibility 2, Q region locus 2	15013	down	6.65008	5.13101e-26
mmu05165	Human papillomavirus infection	GSMG0023139	H2-Q4	histocompatibility 2, Q region locus 4	15015	down	6.56793	5.72233e-57
mmu05165	Human papillomavirus infection	GSMG0024702	H2-T23	histocompatibility 2, T region locus 23	15040	down	2.51935	1.6086e-11
mmu05165	Human papillomavirus infection	GSMG0038501	Ifnb1	interferon beta 1, fibroblast	15977	down	848.591	2.17246e-10
mmu05165	Human papillomavirus infection	GSMG0007378	Irf1	interferon regulatory factor 1	16362	down	3.9259	2.03009e-18
mmu05165	Human papillomavirus infection	GSMG0015981	Irf9	interferon regulatory factor 9	16391	down	9.74252	3.16305e-55
mmu05165	Human papillomavirus infection	GSMG0015086	Itga2	integrin alpha 2	16398	up	1.87083	0.00114137
mmu05165	Human papillomavirus infection	GSMG0029488	Itga6	integrin alpha 6	16403	up	1.87923	1.16434e-07
mmu05165	Human papillomavirus infection	GSMG0005251	Itga7	integrin alpha 7	16404	up	3.7934	8.84212e-16
mmu05165	Human papillomavirus infection	GSMG0020817	Itgb5	integrin beta 5	16419	down	1.70497	6.91889e-05
mmu05165	Human papillomavirus infection	GSMG0032008	Itgb6	integrin beta 6	16420	down	1.69627	0.0218934
mmu05165	Human papillomavirus infection	GSMG0020383	Itgb7	integrin beta 7	16421	up	1.57602	2.85191e-05
mmu05165	Human papillomavirus infection	GSMG0021287	Mx2	MX dynamin-like GTPase 2	17858	down	344.8	1.24366e-139
mmu05165	Human papillomavirus infection	GSMG0036102	Nfkb1	nuclear factor of kappa light polypeptide gene enhancer in B cells 1, p105	18033	down	1.53358	2.30348e-06
mmu05165	Human papillomavirus infection	GSMG0025299	Eif2ak2	eukaryotic translation initiation factor 2-alpha kinase 2	19106	down	5.39824	2.18782e-60
mmu05165	Human papillomavirus infection	GSMG0000242	Stat1	signal transducer and activator of transcription 1	20846	down	30.7936	1.3369e-179
mmu05165	Human papillomavirus infection	GSMG0005225	Stat2	signal transducer and activator of transcription 2	20847	down	7.51863	2.02991e-56
mmu05165	Human papillomavirus infection	GSMG0030589	Thbs1	thrombospondin 1	21825	down	1.97243	6.21118e-08
mmu05165	Human papillomavirus infection	GSMG0034238	Thbs3	thrombospondin 3	21827	down	1.87404	1.34626e-05
mmu05165	Human papillomavirus infection	GSMG0046750	Wnt7a	wingless-type MMTV integration site family, member 7A	22421	up	1.95031	0.000449477
mmu05165	Human papillomavirus infection	GSMG0020148	Wnt7b	wingless-type MMTV integration site family, member 7B	22422	down	1.56145	7.82012e-05
mmu05165	Human papillomavirus infection	GSMG0040953	Oasl1	2'-5' oligoadenylate synthetase-like 1	231655	down	18.1859	9.04083e-23
mmu05165	Human papillomavirus infection	GSMG0002819	Akt3	thymoma viral proto-oncogene 3	23797	down	1.66532	1.03244e-06
mmu05165	Human papillomavirus infection	GSMG0040951	Oasl2	2'-5' oligoadenylate synthetase-like 2	23962	down	18701.4	2.39774e-22
mmu05165	Human papillomavirus infection	GSMG0027964	Tcirg1	T cell, immune regulator 1, ATPase, H+ transporting, lysosomal V0 protein A3	27060	down	4.35346	1.72354e-42
mmu05165	Human papillomavirus infection	GSMG0002362	Ikbke	inhibitor of kappaB kinase epsilon	56489	down	1.60246	2.94856e-06
mmu05165	Human papillomavirus infection	GSMG0008231	Fzd2	frizzled class receptor 2	57265	down	1.87378	6.80478e-08
mmu05165	Human papillomavirus infection	GSMG0024705	H2-T-ps	histocompatibility 2, T region locus, pseudogene	667803	down	3.4051	1.26644e-17
mmu05165	Human papillomavirus infection	GSMG0026500	Ppp2r2b	protein phosphatase 2, regulatory subunit B, beta	72930	down	2.66631	4.23848e-06
mmu04621	NOD-like receptor signaling pathway	GSMG0055896	Casp4	caspase 4, apoptosis-related cysteine peptidase	12363	down	300.03	1.84706e-14
mmu04621	NOD-like receptor signaling pathway	GSMG0034827	Gbp2b	guanylate binding protein 2b	14468	down	123.638	4.13454e-75
mmu04621	NOD-like receptor signaling pathway	GSMG0034830	Gbp2	guanylate binding protein 2	14469	down	93.5001	1.43993e-30
mmu04621	NOD-like receptor signaling pathway	GSMG0038501	Ifnb1	interferon beta 1, fibroblast	15977	down	848.591	2.17246e-10
mmu04621	NOD-like receptor signaling pathway	GSMG0015981	Irf9	interferon regulatory factor 9	16391	down	9.74252	3.16305e-55
mmu04621	NOD-like receptor signaling pathway	GSMG0047576	Itpr2	inositol 1,4,5-triphosphate receptor 2	16439	down	1.94318	0.00220342
mmu04621	NOD-like receptor signaling pathway	GSMG0060015	Myd88	myeloid differentiation primary response gene 88	17874	down	1.89528	9.65072e-08
mmu04621	NOD-like receptor signaling pathway	GSMG0036102	Nfkb1	nuclear factor of kappa light polypeptide gene enhancer in B cells 1, p105	18033	down	1.53358	2.30348e-06
mmu04621	NOD-like receptor signaling pathway	GSMG0012015	Nfkbia	nuclear factor of kappa light polypeptide gene enhancer in B cells inhibitor, alpha	18035	down	1.54812	0.00730774
mmu04621	NOD-like receptor signaling pathway	GSMG0056543	Pstpip1	proline-serine-threonine phosphatase-interacting protein 1	19200	down	4.64024	5.52127e-11
mmu04621	NOD-like receptor signaling pathway	GSMG0009720	Ccl5	chemokine (C-C motif) ligand 5	20304	down	1198.17	3.44058e-22
mmu04621	NOD-like receptor signaling pathway	GSMG0000242	Stat1	signal transducer and activator of transcription 1	20846	down	30.7936	1.3369e-179
mmu04621	NOD-like receptor signaling pathway	GSMG0005225	Stat2	signal transducer and activator of transcription 2	20847	down	7.51863	2.02991e-56
mmu04621	NOD-like receptor signaling pathway	GSMG0002955	Traf5	TNF receptor-associated factor 5	22033	down	3.16545	2.01225e-08
mmu04621	NOD-like receptor signaling pathway	GSMG0002788	Ifi207	interferon activated gene 207	226691	down	4.89382	7.10394e-15
mmu04621	NOD-like receptor signaling pathway	GSMG0034826	Gbp5	guanylate binding protein 5	229898	down	2293.64	4.67613e-14
mmu04621	NOD-like receptor signaling pathway	GSMG0034828	Gbp7	guanylate binding protein 7	229900	down	6569.06	4.35007e-18
mmu04621	NOD-like receptor signaling pathway	GSMG0041048	Oas1b	2'-5' oligoadenylate synthetase 1B	23961	down	421.417	6.80817e-15
mmu04621	NOD-like receptor signaling pathway	GSMG0042921	Oas3	2'-5' oligoadenylate synthetase 3	246727	down	1533.66	7.02251e-11
mmu04621	NOD-like receptor signaling pathway	GSMG0042920	Oas2	2'-5' oligoadenylate synthetase 2	246728	down	45052	4.15951e-26
mmu04621	NOD-like receptor signaling pathway	GSMG0042925	Oas1a	2'-5' oligoadenylate synthetase 1A	246730	down	209.317	1.47321e-300
mmu04621	NOD-like receptor signaling pathway	GSMG0015980	Rnf31	ring finger protein 31	268749	down	2.17554	2.71703e-12
mmu04621	NOD-like receptor signaling pathway	GSMG0001191	Aim2	absent in melanoma 2	383619	down	2.4013	3.23922e-06
mmu04621	NOD-like receptor signaling pathway	GSMG0052735	Irf7	interferon regulatory factor 7	54123	down	244.054	1.69955e-190
mmu04621	NOD-like receptor signaling pathway	GSMG0034829	Gbp3	guanylate binding protein 3	55932	down	835.738	4.7274e-85
mmu04621	NOD-like receptor signaling pathway	GSMG0002362	Ikbke	inhibitor of kappaB kinase epsilon	56489	down	1.60246	2.94856e-06
mmu05160	Hepatitis C	GSMG0054864	Tlr3	toll-like receptor 3	142980	down	7.41382	7.31738e-39
mmu05160	Hepatitis C	GSMG0027637	Ifit1	interferon-induced protein with tetratricopeptide repeats 1	15957	down	3022.74	3.24936e-87
mmu05160	Hepatitis C	GSMG0038501	Ifnb1	interferon beta 1, fibroblast	15977	down	848.591	2.17246e-10
mmu05160	Hepatitis C	GSMG0007378	Irf1	interferon regulatory factor 1	16362	down	3.9259	2.03009e-18
mmu05160	Hepatitis C	GSMG0015981	Irf9	interferon regulatory factor 9	16391	down	9.74252	3.16305e-55
mmu05160	Hepatitis C	GSMG0036102	Nfkb1	nuclear factor of kappa light polypeptide gene enhancer in B cells 1, p105	18033	down	1.53358	2.30348e-06
mmu05160	Hepatitis C	GSMG0012015	Nfkbia	nuclear factor of kappa light polypeptide gene enhancer in B cells inhibitor, alpha	18035	down	1.54812	0.00730774
mmu05160	Hepatitis C	GSMG0025299	Eif2ak2	eukaryotic translation initiation factor 2-alpha kinase 2	19106	down	5.39824	2.18782e-60
mmu05160	Hepatitis C	GSMG0000242	Stat1	signal transducer and activator of transcription 1	20846	down	30.7936	1.3369e-179
mmu05160	Hepatitis C	GSMG0005225	Stat2	signal transducer and activator of transcription 2	20847	down	7.51863	2.02991e-56
mmu05160	Hepatitis C	GSMG0037910	Ddx58	DEAD/H box helicase 58	230073	down	22.6444	4.04582e-183
mmu05160	Hepatitis C	GSMG0002819	Akt3	thymoma viral proto-oncogene 3	23797	down	1.66532	1.03244e-06
mmu05160	Hepatitis C	GSMG0041048	Oas1b	2'-5' oligoadenylate synthetase 1B	23961	down	421.417	6.80817e-15
mmu05160	Hepatitis C	GSMG0042921	Oas3	2'-5' oligoadenylate synthetase 3	246727	down	1533.66	7.02251e-11
mmu05160	Hepatitis C	GSMG0042920	Oas2	2'-5' oligoadenylate synthetase 2	246728	down	45052	4.15951e-26
mmu05160	Hepatitis C	GSMG0042925	Oas1a	2'-5' oligoadenylate synthetase 1A	246730	down	209.317	1.47321e-300
mmu05160	Hepatitis C	GSMG0052735	Irf7	interferon regulatory factor 7	54123	down	244.054	1.69955e-190
mmu05160	Hepatitis C	GSMG0002362	Ikbke	inhibitor of kappaB kinase epsilon	56489	down	1.60246	2.94856e-06
mmu05160	Hepatitis C	GSMG0028431	Ifit1bl1	interferon induced protein with tetratricpeptide repeats 1B like 1	667373	down	29016.6	2.41043e-24
mmu05160	Hepatitis C	GSMG0026500	Ppp2r2b	protein phosphatase 2, regulatory subunit B, beta	72930	down	2.66631	4.23848e-06
mmu05167	Kaposi sarcoma-associated herpesvirus infection	GSMG0054599	Angpt2	angiopoietin 2	11601	up	2.03478	1.02692e-06
mmu05167	Kaposi sarcoma-associated herpesvirus infection	GSMG0024967	C3	complement component 3	12266	up	1.54987	0.000151116
mmu05167	Kaposi sarcoma-associated herpesvirus infection	GSMG0039852	Cdk6	cyclin-dependent kinase 6	12571	up	1.56623	1.15013e-07
mmu05167	Kaposi sarcoma-associated herpesvirus infection	GSMG0027630	Fas	Fas (TNF receptor superfamily member 6)	14102	down	2.36067	3.10665e-05
mmu05167	Kaposi sarcoma-associated herpesvirus infection	GSMG0054864	Tlr3	toll-like receptor 3	142980	down	7.41382	7.31738e-39
mmu05167	Kaposi sarcoma-associated herpesvirus infection	GSMG0035154	Gnb4	guanine nucleotide binding protein (G protein), beta 4	14696	down	1.62708	0.000325252
mmu05167	Kaposi sarcoma-associated herpesvirus infection	GSMG0057134	Gnb5	guanine nucleotide binding protein (G protein), beta 5	14697	up	1.59476	0.000107121
mmu05167	Kaposi sarcoma-associated herpesvirus infection	GSMG0024703	H2-D1 // H2-L	histocompatibility 2, D region locus 1 // histocompatibility 2, D region locus L	14964	down	4.28194	2.3323e-46
mmu05167	Kaposi sarcoma-associated herpesvirus infection	GSMG0024624	H2-K1	histocompatibility 2, K1, K region	14972	down	9.13874	7.16534e-77
mmu05167	Kaposi sarcoma-associated herpesvirus infection	GSMG0024703	H2-D1 // H2-L	histocompatibility 2, D region locus 1 // histocompatibility 2, D region locus L	14980	down	4.28194	2.3323e-46
mmu05167	Kaposi sarcoma-associated herpesvirus infection	GSMG0023196	H2-M3	histocompatibility 2, M region locus 3	14991	down	4.75179	6.73559e-09
mmu05167	Kaposi sarcoma-associated herpesvirus infection	GSMG0023147	H2-Q10	histocompatibility 2, Q region locus 10	15007	down	5.25965	7.95641e-16
mmu05167	Kaposi sarcoma-associated herpesvirus infection	GSMG0023138	H2-Q2	histocompatibility 2, Q region locus 2	15013	down	6.65008	5.13101e-26
mmu05167	Kaposi sarcoma-associated herpesvirus infection	GSMG0023139	H2-Q4	histocompatibility 2, Q region locus 4	15015	down	6.56793	5.72233e-57
mmu05167	Kaposi sarcoma-associated herpesvirus infection	GSMG0024702	H2-T23	histocompatibility 2, T region locus 23	15040	down	2.51935	1.6086e-11
mmu05167	Kaposi sarcoma-associated herpesvirus infection	GSMG0038501	Ifnb1	interferon beta 1, fibroblast	15977	down	848.591	2.17246e-10
mmu05167	Kaposi sarcoma-associated herpesvirus infection	GSMG0015981	Irf9	interferon regulatory factor 9	16391	down	9.74252	3.16305e-55
mmu05167	Kaposi sarcoma-associated herpesvirus infection	GSMG0047576	Itpr2	inositol 1,4,5-triphosphate receptor 2	16439	down	1.94318	0.00220342
mmu05167	Kaposi sarcoma-associated herpesvirus infection	GSMG0027587	Jak2	Janus kinase 2	16452	down	1.59874	2.23398e-06
mmu05167	Kaposi sarcoma-associated herpesvirus infection	GSMG0036102	Nfkb1	nuclear factor of kappa light polypeptide gene enhancer in B cells 1, p105	18033	down	1.53358	2.30348e-06
mmu05167	Kaposi sarcoma-associated herpesvirus infection	GSMG0012015	Nfkbia	nuclear factor of kappa light polypeptide gene enhancer in B cells inhibitor, alpha	18035	down	1.54812	0.00730774
mmu05167	Kaposi sarcoma-associated herpesvirus infection	GSMG0025299	Eif2ak2	eukaryotic translation initiation factor 2-alpha kinase 2	19106	down	5.39824	2.18782e-60
mmu05167	Kaposi sarcoma-associated herpesvirus infection	GSMG0031124	Src	Rous sarcoma oncogene	20779	up	1.5045	1.16192e-05
mmu05167	Kaposi sarcoma-associated herpesvirus infection	GSMG0000242	Stat1	signal transducer and activator of transcription 1	20846	down	30.7936	1.3369e-179
mmu05167	Kaposi sarcoma-associated herpesvirus infection	GSMG0005225	Stat2	signal transducer and activator of transcription 2	20847	down	7.51863	2.02991e-56
mmu05167	Kaposi sarcoma-associated herpesvirus infection	GSMG0002819	Akt3	thymoma viral proto-oncogene 3	23797	down	1.66532	1.03244e-06
mmu05167	Kaposi sarcoma-associated herpesvirus infection	GSMG0052735	Irf7	interferon regulatory factor 7	54123	down	244.054	1.69955e-190
mmu05167	Kaposi sarcoma-associated herpesvirus infection	GSMG0002362	Ikbke	inhibitor of kappaB kinase epsilon	56489	down	1.60246	2.94856e-06
mmu05167	Kaposi sarcoma-associated herpesvirus infection	GSMG0024705	H2-T-ps	histocompatibility 2, T region locus, pseudogene	667803	down	3.4051	1.26644e-17
mmu05167	Kaposi sarcoma-associated herpesvirus infection	GSMG0056641	Calml4	calmodulin-like 4	75600	down	1.68943	0.0160621
mmu04612	Antigen processing and presentation	GSMG0030676	B2m	beta-2 microglobulin	12010	down	3.3634	7.66579e-38
mmu04612	Antigen processing and presentation	GSMG0024703	H2-D1 // H2-L	histocompatibility 2, D region locus 1 // histocompatibility 2, D region locus L	14964	down	4.28194	2.3323e-46
mmu04612	Antigen processing and presentation	GSMG0024624	H2-K1	histocompatibility 2, K1, K region	14972	down	9.13874	7.16534e-77
mmu04612	Antigen processing and presentation	GSMG0024703	H2-D1 // H2-L	histocompatibility 2, D region locus 1 // histocompatibility 2, D region locus L	14980	down	4.28194	2.3323e-46
mmu04612	Antigen processing and presentation	GSMG0023196	H2-M3	histocompatibility 2, M region locus 3	14991	down	4.75179	6.73559e-09
mmu04612	Antigen processing and presentation	GSMG0023147	H2-Q10	histocompatibility 2, Q region locus 10	15007	down	5.25965	7.95641e-16
mmu04612	Antigen processing and presentation	GSMG0023138	H2-Q2	histocompatibility 2, Q region locus 2	15013	down	6.65008	5.13101e-26
mmu04612	Antigen processing and presentation	GSMG0023139	H2-Q4	histocompatibility 2, Q region locus 4	15015	down	6.56793	5.72233e-57
mmu04612	Antigen processing and presentation	GSMG0024702	H2-T23	histocompatibility 2, T region locus 23	15040	down	2.51935	1.6086e-11
mmu04612	Antigen processing and presentation	GSMG0015979	Psme1	proteasome (prosome, macropain) activator subunit 1 (PA28 alpha)	19186	down	2.14109	1.90581e-14
mmu04612	Antigen processing and presentation	GSMG0017243	Psme2	proteasome (prosome, macropain) activator subunit 2 (PA28 beta)	19188	down	3.2836	2.47272e-17
mmu04612	Antigen processing and presentation	GSMG0023088	Tap1	transporter 1, ATP-binding cassette, sub-family B (MDR/TAP)	21354	down	149.017	5.98681e-65
mmu04612	Antigen processing and presentation	GSMG0023090	Tap2	transporter 2, ATP-binding cassette, sub-family B (MDR/TAP)	21355	down	62.8729	1.15196e-52
mmu04612	Antigen processing and presentation	GSMG0023077	Tapbp	TAP binding protein	21356	down	6.32433	1.73737e-32
mmu04612	Antigen processing and presentation	GSMG0034350	Rfx5	regulatory factor X, 5 (influences HLA class II expression)	53970	down	1.79417	2.47237e-05
mmu04612	Antigen processing and presentation	GSMG0024705	H2-T-ps	histocompatibility 2, T region locus, pseudogene	667803	down	3.4051	1.26644e-17
mmu04668	TNF signaling pathway	GSMG0027888	Casp7	caspase 7	12369	down	3.09432	5.17161e-10
mmu04668	TNF signaling pathway	GSMG0035879	Csf1	colony stimulating factor 1 (macrophage)	12977	down	4.15631	3.68872e-18
mmu04668	TNF signaling pathway	GSMG0027630	Fas	Fas (TNF receptor superfamily member 6)	14102	down	2.36067	3.10665e-05
mmu04668	TNF signaling pathway	GSMG0042232	Cxcl10	chemokine (C-X-C motif) ligand 10	15945	down	714.567	6.85183e-55
mmu04668	TNF signaling pathway	GSMG0007284	Ifi47 // Olfr56	interferon gamma inducible protein 47 // olfactory receptor 56	15953	down	232.27	1.17438e-56
mmu04668	TNF signaling pathway	GSMG0038501	Ifnb1	interferon beta 1, fibroblast	15977	down	848.591	2.17246e-10
mmu04668	TNF signaling pathway	GSMG0007378	Irf1	interferon regulatory factor 1	16362	down	3.9259	2.03009e-18
mmu04668	TNF signaling pathway	GSMG0015944	Mmp14	matrix metallopeptidase 14 (membrane-inserted)	17387	up	1.5679	6.4977e-05
mmu04668	TNF signaling pathway	GSMG0036102	Nfkb1	nuclear factor of kappa light polypeptide gene enhancer in B cells 1, p105	18033	down	1.53358	2.30348e-06
mmu04668	TNF signaling pathway	GSMG0012015	Nfkbia	nuclear factor of kappa light polypeptide gene enhancer in B cells inhibitor, alpha	18035	down	1.54812	0.00730774
mmu04668	TNF signaling pathway	GSMG0000497	Ccl20	chemokine (C-C motif) ligand 20	20297	down	3.0742	1.94004e-08
mmu04668	TNF signaling pathway	GSMG0009720	Ccl5	chemokine (C-C motif) ligand 5	20304	down	1198.17	3.44058e-22
mmu04668	TNF signaling pathway	GSMG0053852	Cx3cl1	chemokine (C-X3-C motif) ligand 1	20312	down	1.71314	9.93105e-08
mmu04668	TNF signaling pathway	GSMG0002955	Traf5	TNF receptor-associated factor 5	22033	down	3.16545	2.01225e-08
mmu04668	TNF signaling pathway	GSMG0035947	Vcam1	vascular cell adhesion molecule 1	22329	down	1.59894	0.0302525
mmu04668	TNF signaling pathway	GSMG0002819	Akt3	thymoma viral proto-oncogene 3	23797	down	1.66532	1.03244e-06
mmu04668	TNF signaling pathway	GSMG0009133	Gm5431	predicted gene 5431	432555	down	611.117	4.68074e-18
mmu04668	TNF signaling pathway	GSMG0055649	Mlkl	mixed lineage kinase domain-like	74568	down	1.80544	4.78638e-07
mmu05166	Human T-cell leukemia virus 1 infection	GSMG0002944	Atf3	activating transcription factor 3	11910	down	2.14094	2.35927e-05
mmu05166	Human T-cell leukemia virus 1 infection	GSMG0058360	Atm	ataxia telangiectasia mutated	11920	down	1.53931	0.000735141
mmu05166	Human T-cell leukemia virus 1 infection	GSMG0047148	Ccnd2	cyclin D2	12444	down	3.0186	7.87473e-13
mmu05166	Human T-cell leukemia virus 1 infection	GSMG0023328	Ccnd3	cyclin D3	12445	down	2.22396	7.57532e-10
mmu05166	Human T-cell leukemia virus 1 infection	GSMG0041529	Fzd1	frizzled class receptor 1	14362	down	1.53222	0.00050624
mmu05166	Human T-cell leukemia virus 1 infection	GSMG0001840	Fzd5	frizzled class receptor 5	14367	up	1.54752	0.000681663
mmu05166	Human T-cell leukemia virus 1 infection	GSMG0018009	Fzd6	frizzled class receptor 6	14368	up	1.61686	0.00151429
mmu05166	Human T-cell leukemia virus 1 infection	GSMG0024703	H2-D1 // H2-L	histocompatibility 2, D region locus 1 // histocompatibility 2, D region locus L	14964	down	4.28194	2.3323e-46
mmu05166	Human T-cell leukemia virus 1 infection	GSMG0024624	H2-K1	histocompatibility 2, K1, K region	14972	down	9.13874	7.16534e-77
mmu05166	Human T-cell leukemia virus 1 infection	GSMG0024703	H2-D1 // H2-L	histocompatibility 2, D region locus 1 // histocompatibility 2, D region locus L	14980	down	4.28194	2.3323e-46
mmu05166	Human T-cell leukemia virus 1 infection	GSMG0023196	H2-M3	histocompatibility 2, M region locus 3	14991	down	4.75179	6.73559e-09
mmu05166	Human T-cell leukemia virus 1 infection	GSMG0023147	H2-Q10	histocompatibility 2, Q region locus 10	15007	down	5.25965	7.95641e-16
mmu05166	Human T-cell leukemia virus 1 infection	GSMG0023138	H2-Q2	histocompatibility 2, Q region locus 2	15013	down	6.65008	5.13101e-26
mmu05166	Human T-cell leukemia virus 1 infection	GSMG0023139	H2-Q4	histocompatibility 2, Q region locus 4	15015	down	6.56793	5.72233e-57
mmu05166	Human T-cell leukemia virus 1 infection	GSMG0024702	H2-T23	histocompatibility 2, T region locus 23	15040	down	2.51935	1.6086e-11
mmu05166	Human T-cell leukemia virus 1 infection	GSMG0036102	Nfkb1	nuclear factor of kappa light polypeptide gene enhancer in B cells 1, p105	18033	down	1.53358	2.30348e-06
mmu05166	Human T-cell leukemia virus 1 infection	GSMG0012015	Nfkbia	nuclear factor of kappa light polypeptide gene enhancer in B cells inhibitor, alpha	18035	down	1.54812	0.00730774
mmu05166	Human T-cell leukemia virus 1 infection	GSMG0054435	Nrp1	neuropilin 1	18186	down	1.61992	7.35956e-06
mmu05166	Human T-cell leukemia virus 1 infection	GSMG0023379	Kat2b	K(lysine) acetyltransferase 2B	18519	down	1.62786	1.75286e-05
mmu05166	Human T-cell leukemia virus 1 infection	GSMG0002904	Tgfb2	transforming growth factor, beta 2	21808	down	1.50026	0.0311375
mmu05166	Human T-cell leukemia virus 1 infection	GSMG0035947	Vcam1	vascular cell adhesion molecule 1	22329	down	1.59894	0.0302525
mmu05166	Human T-cell leukemia virus 1 infection	GSMG0046750	Wnt7a	wingless-type MMTV integration site family, member 7A	22421	up	1.95031	0.000449477
mmu05166	Human T-cell leukemia virus 1 infection	GSMG0020148	Wnt7b	wingless-type MMTV integration site family, member 7B	22422	down	1.56145	7.82012e-05
mmu05166	Human T-cell leukemia virus 1 infection	GSMG0002819	Akt3	thymoma viral proto-oncogene 3	23797	down	1.66532	1.03244e-06
mmu05166	Human T-cell leukemia virus 1 infection	GSMG0009083	Pttg1	pituitary tumor-transforming gene 1	30939	down	1.69665	0.0240948
mmu05166	Human T-cell leukemia virus 1 infection	GSMG0055122	Crtc1	CREB regulated transcription coactivator 1	382056	up	1.71624	2.70931e-05
mmu05166	Human T-cell leukemia virus 1 infection	GSMG0040762	Chek2	checkpoint kinase 2	50883	down	1.6809	0.0466547
mmu05166	Human T-cell leukemia virus 1 infection	GSMG0008231	Fzd2	frizzled class receptor 2	57265	down	1.87378	6.80478e-08
mmu05166	Human T-cell leukemia virus 1 infection	GSMG0024705	H2-T-ps	histocompatibility 2, T region locus, pseudogene	667803	down	3.4051	1.26644e-17
mmu05166	Human T-cell leukemia virus 1 infection	GSMG0058970	Tln2	talin 2	70549	down	2.3769	5.55225e-11
mmu04218	Cellular senescence	GSMG0058360	Atm	ataxia telangiectasia mutated	11920	down	1.53931	0.000735141
mmu04218	Cellular senescence	GSMG0047148	Ccnd2	cyclin D2	12444	down	3.0186	7.87473e-13
mmu04218	Cellular senescence	GSMG0023328	Ccnd3	cyclin D3	12445	down	2.22396	7.57532e-10
mmu04218	Cellular senescence	GSMG0039852	Cdk6	cyclin-dependent kinase 6	12571	up	1.56623	1.15013e-07
mmu04218	Cellular senescence	GSMG0024703	H2-D1 // H2-L	histocompatibility 2, D region locus 1 // histocompatibility 2, D region locus L	14964	down	4.28194	2.3323e-46
mmu04218	Cellular senescence	GSMG0024624	H2-K1	histocompatibility 2, K1, K region	14972	down	9.13874	7.16534e-77
mmu04218	Cellular senescence	GSMG0024703	H2-D1 // H2-L	histocompatibility 2, D region locus 1 // histocompatibility 2, D region locus L	14980	down	4.28194	2.3323e-46
mmu04218	Cellular senescence	GSMG0023196	H2-M3	histocompatibility 2, M region locus 3	14991	down	4.75179	6.73559e-09
mmu04218	Cellular senescence	GSMG0023147	H2-Q10	histocompatibility 2, Q region locus 10	15007	down	5.25965	7.95641e-16
mmu04218	Cellular senescence	GSMG0023138	H2-Q2	histocompatibility 2, Q region locus 2	15013	down	6.65008	5.13101e-26
mmu04218	Cellular senescence	GSMG0023139	H2-Q4	histocompatibility 2, Q region locus 4	15015	down	6.56793	5.72233e-57
mmu04218	Cellular senescence	GSMG0024702	H2-T23	histocompatibility 2, T region locus 23	15040	down	2.51935	1.6086e-11
mmu04218	Cellular senescence	GSMG0008839	Igfbp3	insulin-like growth factor binding protein 3	16009	up	2.85853	4.12901e-06
mmu04218	Cellular senescence	GSMG0047576	Itpr2	inositol 1,4,5-triphosphate receptor 2	16439	down	1.94318	0.00220342
mmu04218	Cellular senescence	GSMG0004075	Gadd45b	growth arrest and DNA-damage-inducible 45 beta	17873	down	1.77909	0.00494865
mmu04218	Cellular senescence	GSMG0036102	Nfkb1	nuclear factor of kappa light polypeptide gene enhancer in B cells 1, p105	18033	down	1.53358	2.30348e-06
mmu04218	Cellular senescence	GSMG0002904	Tgfb2	transforming growth factor, beta 2	21808	down	1.50026	0.0311375
mmu04218	Cellular senescence	GSMG0002819	Akt3	thymoma viral proto-oncogene 3	23797	down	1.66532	1.03244e-06
mmu04218	Cellular senescence	GSMG0013368	Gadd45g	growth arrest and DNA-damage-inducible 45 gamma	23882	down	1.77074	6.19773e-05
mmu04218	Cellular senescence	GSMG0040762	Chek2	checkpoint kinase 2	50883	down	1.6809	0.0466547
mmu04218	Cellular senescence	GSMG0002361	Rassf5	Ras association (RalGDS/AF-6) domain family member 5	54354	down	1.73047	0.0140394
mmu04218	Cellular senescence	GSMG0024705	H2-T-ps	histocompatibility 2, T region locus, pseudogene	667803	down	3.4051	1.26644e-17
mmu04218	Cellular senescence	GSMG0056641	Calml4	calmodulin-like 4	75600	down	1.68943	0.0160621
mmu04623	Cytosolic DNA-sensing pathway	GSMG0042232	Cxcl10	chemokine (C-X-C motif) ligand 10	15945	down	714.567	6.85183e-55
mmu04623	Cytosolic DNA-sensing pathway	GSMG0038501	Ifnb1	interferon beta 1, fibroblast	15977	down	848.591	2.17246e-10
mmu04623	Cytosolic DNA-sensing pathway	GSMG0036102	Nfkb1	nuclear factor of kappa light polypeptide gene enhancer in B cells 1, p105	18033	down	1.53358	2.30348e-06
mmu04623	Cytosolic DNA-sensing pathway	GSMG0012015	Nfkbia	nuclear factor of kappa light polypeptide gene enhancer in B cells inhibitor, alpha	18035	down	1.54812	0.00730774
mmu04623	Cytosolic DNA-sensing pathway	GSMG0009720	Ccl5	chemokine (C-C motif) ligand 5	20304	down	1198.17	3.44058e-22
mmu04623	Cytosolic DNA-sensing pathway	GSMG0059851	Trex1	three prime repair exonuclease 1	22040	down	5.20941	9.53463e-59
mmu04623	Cytosolic DNA-sensing pathway	GSMG0037910	Ddx58	DEAD/H box helicase 58	230073	down	22.6444	4.04582e-183
mmu04623	Cytosolic DNA-sensing pathway	GSMG0002793	Ifi202b	interferon activated gene 202B	26388	down	4.962	2.45557e-78
mmu04623	Cytosolic DNA-sensing pathway	GSMG0001191	Aim2	absent in melanoma 2	383619	down	2.4013	3.23922e-06
mmu04623	Cytosolic DNA-sensing pathway	GSMG0052735	Irf7	interferon regulatory factor 7	54123	down	244.054	1.69955e-190
mmu04623	Cytosolic DNA-sensing pathway	GSMG0034254	Adar	adenosine deaminase, RNA-specific	56417	down	3.711	1.62835e-30
mmu04623	Cytosolic DNA-sensing pathway	GSMG0002362	Ikbke	inhibitor of kappaB kinase epsilon	56489	down	1.60246	2.94856e-06
mmu04623	Cytosolic DNA-sensing pathway	GSMG0033489	Zbp1	Z-DNA binding protein 1	58203	down	62.4254	9.91293e-30
mmu04623	Cytosolic DNA-sensing pathway	GSMG0014823	Polr3g	polymerase (RNA) III (DNA directed) polypeptide G	67486	up	1.64696	0.0312017
mmu05163	Human cytomegalovirus infection	GSMG0030676	B2m	beta-2 microglobulin	12010	down	3.3634	7.66579e-38
mmu05163	Human cytomegalovirus infection	GSMG0039852	Cdk6	cyclin-dependent kinase 6	12571	up	1.56623	1.15013e-07
mmu05163	Human cytomegalovirus infection	GSMG0027630	Fas	Fas (TNF receptor superfamily member 6)	14102	down	2.36067	3.10665e-05
mmu05163	Human cytomegalovirus infection	GSMG0035154	Gnb4	guanine nucleotide binding protein (G protein), beta 4	14696	down	1.62708	0.000325252
mmu05163	Human cytomegalovirus infection	GSMG0057134	Gnb5	guanine nucleotide binding protein (G protein), beta 5	14697	up	1.59476	0.000107121
mmu05163	Human cytomegalovirus infection	GSMG0024703	H2-D1 // H2-L	histocompatibility 2, D region locus 1 // histocompatibility 2, D region locus L	14964	down	4.28194	2.3323e-46
mmu05163	Human cytomegalovirus infection	GSMG0024624	H2-K1	histocompatibility 2, K1, K region	14972	down	9.13874	7.16534e-77
mmu05163	Human cytomegalovirus infection	GSMG0024703	H2-D1 // H2-L	histocompatibility 2, D region locus 1 // histocompatibility 2, D region locus L	14980	down	4.28194	2.3323e-46
mmu05163	Human cytomegalovirus infection	GSMG0023196	H2-M3	histocompatibility 2, M region locus 3	14991	down	4.75179	6.73559e-09
mmu05163	Human cytomegalovirus infection	GSMG0023147	H2-Q10	histocompatibility 2, Q region locus 10	15007	down	5.25965	7.95641e-16
mmu05163	Human cytomegalovirus infection	GSMG0023138	H2-Q2	histocompatibility 2, Q region locus 2	15013	down	6.65008	5.13101e-26
mmu05163	Human cytomegalovirus infection	GSMG0023139	H2-Q4	histocompatibility 2, Q region locus 4	15015	down	6.56793	5.72233e-57
mmu05163	Human cytomegalovirus infection	GSMG0024702	H2-T23	histocompatibility 2, T region locus 23	15040	down	2.51935	1.6086e-11
mmu05163	Human cytomegalovirus infection	GSMG0038501	Ifnb1	interferon beta 1, fibroblast	15977	down	848.591	2.17246e-10
mmu05163	Human cytomegalovirus infection	GSMG0047576	Itpr2	inositol 1,4,5-triphosphate receptor 2	16439	down	1.94318	0.00220342
mmu05163	Human cytomegalovirus infection	GSMG0036102	Nfkb1	nuclear factor of kappa light polypeptide gene enhancer in B cells 1, p105	18033	down	1.53358	2.30348e-06
mmu05163	Human cytomegalovirus infection	GSMG0012015	Nfkbia	nuclear factor of kappa light polypeptide gene enhancer in B cells inhibitor, alpha	18035	down	1.54812	0.00730774
mmu05163	Human cytomegalovirus infection	GSMG0009720	Ccl5	chemokine (C-C motif) ligand 5	20304	down	1198.17	3.44058e-22
mmu05163	Human cytomegalovirus infection	GSMG0053852	Cx3cl1	chemokine (C-X3-C motif) ligand 1	20312	down	1.71314	9.93105e-08
mmu05163	Human cytomegalovirus infection	GSMG0031124	Src	Rous sarcoma oncogene	20779	up	1.5045	1.16192e-05
mmu05163	Human cytomegalovirus infection	GSMG0023088	Tap1	transporter 1, ATP-binding cassette, sub-family B (MDR/TAP)	21354	down	149.017	5.98681e-65
mmu05163	Human cytomegalovirus infection	GSMG0023090	Tap2	transporter 2, ATP-binding cassette, sub-family B (MDR/TAP)	21355	down	62.8729	1.15196e-52
mmu05163	Human cytomegalovirus infection	GSMG0023077	Tapbp	TAP binding protein	21356	down	6.32433	1.73737e-32
mmu05163	Human cytomegalovirus infection	GSMG0002955	Traf5	TNF receptor-associated factor 5	22033	down	3.16545	2.01225e-08
mmu05163	Human cytomegalovirus infection	GSMG0002819	Akt3	thymoma viral proto-oncogene 3	23797	down	1.66532	1.03244e-06
mmu05163	Human cytomegalovirus infection	GSMG0024705	H2-T-ps	histocompatibility 2, T region locus, pseudogene	667803	down	3.4051	1.26644e-17
mmu05163	Human cytomegalovirus infection	GSMG0056641	Calml4	calmodulin-like 4	75600	down	1.68943	0.0160621
mmu04622	RIG-I-like receptor signaling pathway	GSMG0039844	Isg15	ISG15 ubiquitin-like modifier	100038882	down	1274.12	1.61938e-54
mmu04622	RIG-I-like receptor signaling pathway	GSMG0042232	Cxcl10	chemokine (C-X-C motif) ligand 10	15945	down	714.567	6.85183e-55
mmu04622	RIG-I-like receptor signaling pathway	GSMG0038501	Ifnb1	interferon beta 1, fibroblast	15977	down	848.591	2.17246e-10
mmu04622	RIG-I-like receptor signaling pathway	GSMG0036102	Nfkb1	nuclear factor of kappa light polypeptide gene enhancer in B cells 1, p105	18033	down	1.53358	2.30348e-06
mmu04622	RIG-I-like receptor signaling pathway	GSMG0012015	Nfkbia	nuclear factor of kappa light polypeptide gene enhancer in B cells inhibitor, alpha	18035	down	1.54812	0.00730774
mmu04622	RIG-I-like receptor signaling pathway	GSMG0007988	Trim25	tripartite motif-containing 25	217069	down	2.89765	6.17321e-19
mmu04622	RIG-I-like receptor signaling pathway	GSMG0037910	Ddx58	DEAD/H box helicase 58	230073	down	22.6444	4.04582e-183
mmu04622	RIG-I-like receptor signaling pathway	GSMG0052735	Irf7	interferon regulatory factor 7	54123	down	244.054	1.69955e-190
mmu04622	RIG-I-like receptor signaling pathway	GSMG0002362	Ikbke	inhibitor of kappaB kinase epsilon	56489	down	1.60246	2.94856e-06
mmu04622	RIG-I-like receptor signaling pathway	GSMG0032030	Ifih1	interferon induced with helicase C domain 1	71586	down	46.4054	1.74549e-208
mmu04622	RIG-I-like receptor signaling pathway	GSMG0010017	Dhx58	DEXH (Asp-Glu-X-His) box polypeptide 58	80861	down	97.5259	2.77815e-80
mmu04620	Toll-like receptor signaling pathway	GSMG0054864	Tlr3	toll-like receptor 3	142980	down	7.41382	7.31738e-39
mmu04620	Toll-like receptor signaling pathway	GSMG0042232	Cxcl10	chemokine (C-X-C motif) ligand 10	15945	down	714.567	6.85183e-55
mmu04620	Toll-like receptor signaling pathway	GSMG0038501	Ifnb1	interferon beta 1, fibroblast	15977	down	848.591	2.17246e-10
mmu04620	Toll-like receptor signaling pathway	GSMG0031136	Lbp	lipopolysaccharide binding protein	16803	down	1.55006	0.000467417
mmu04620	Toll-like receptor signaling pathway	GSMG0060015	Myd88	myeloid differentiation primary response gene 88	17874	down	1.89528	9.65072e-08
mmu04620	Toll-like receptor signaling pathway	GSMG0036102	Nfkb1	nuclear factor of kappa light polypeptide gene enhancer in B cells 1, p105	18033	down	1.53358	2.30348e-06
mmu04620	Toll-like receptor signaling pathway	GSMG0012015	Nfkbia	nuclear factor of kappa light polypeptide gene enhancer in B cells inhibitor, alpha	18035	down	1.54812	0.00730774
mmu04620	Toll-like receptor signaling pathway	GSMG0009720	Ccl5	chemokine (C-C motif) ligand 5	20304	down	1198.17	3.44058e-22
mmu04620	Toll-like receptor signaling pathway	GSMG0000242	Stat1	signal transducer and activator of transcription 1	20846	down	30.7936	1.3369e-179
mmu04620	Toll-like receptor signaling pathway	GSMG0002819	Akt3	thymoma viral proto-oncogene 3	23797	down	1.66532	1.03244e-06
mmu04620	Toll-like receptor signaling pathway	GSMG0035478	Tlr2	toll-like receptor 2	24088	down	4.8013	8.06053e-24
mmu04620	Toll-like receptor signaling pathway	GSMG0052735	Irf7	interferon regulatory factor 7	54123	down	244.054	1.69955e-190
mmu04620	Toll-like receptor signaling pathway	GSMG0002362	Ikbke	inhibitor of kappaB kinase epsilon	56489	down	1.60246	2.94856e-06
mmu04064	NF-kappa B signaling pathway	GSMG0058360	Atm	ataxia telangiectasia mutated	11920	down	1.53931	0.000735141
mmu04064	NF-kappa B signaling pathway	GSMG0031136	Lbp	lipopolysaccharide binding protein	16803	down	1.55006	0.000467417
mmu04064	NF-kappa B signaling pathway	GSMG0028505	Blnk	B cell linker	17060	down	3.95622	1.14056e-19
mmu04064	NF-kappa B signaling pathway	GSMG0004075	Gadd45b	growth arrest and DNA-damage-inducible 45 beta	17873	down	1.77909	0.00494865
mmu04064	NF-kappa B signaling pathway	GSMG0060015	Myd88	myeloid differentiation primary response gene 88	17874	down	1.89528	9.65072e-08
mmu04064	NF-kappa B signaling pathway	GSMG0036102	Nfkb1	nuclear factor of kappa light polypeptide gene enhancer in B cells 1, p105	18033	down	1.53358	2.30348e-06
mmu04064	NF-kappa B signaling pathway	GSMG0012015	Nfkbia	nuclear factor of kappa light polypeptide gene enhancer in B cells inhibitor, alpha	18035	down	1.54812	0.00730774
mmu04064	NF-kappa B signaling pathway	GSMG0015215	Plau	plasminogen activator, urokinase	18792	down	2.45816	1.07544e-10
mmu04064	NF-kappa B signaling pathway	GSMG0007988	Trim25	tripartite motif-containing 25	217069	down	2.89765	6.17321e-19
mmu04064	NF-kappa B signaling pathway	GSMG0002955	Traf5	TNF receptor-associated factor 5	22033	down	3.16545	2.01225e-08
mmu04064	NF-kappa B signaling pathway	GSMG0035947	Vcam1	vascular cell adhesion molecule 1	22329	down	1.59894	0.0302525
mmu04064	NF-kappa B signaling pathway	GSMG0037910	Ddx58	DEAD/H box helicase 58	230073	down	22.6444	4.04582e-183
mmu04064	NF-kappa B signaling pathway	GSMG0052743	Pidd1	p53 induced death domain protein 1	57913	down	1.75707	0.00455731
mmu04145	Phagosome	GSMG0024967	C3	complement component 3	12266	up	1.54987	0.000151116
mmu04145	Phagosome	GSMG0024703	H2-D1 // H2-L	histocompatibility 2, D region locus 1 // histocompatibility 2, D region locus L	14964	down	4.28194	2.3323e-46
mmu04145	Phagosome	GSMG0024624	H2-K1	histocompatibility 2, K1, K region	14972	down	9.13874	7.16534e-77
mmu04145	Phagosome	GSMG0024703	H2-D1 // H2-L	histocompatibility 2, D region locus 1 // histocompatibility 2, D region locus L	14980	down	4.28194	2.3323e-46
mmu04145	Phagosome	GSMG0023196	H2-M3	histocompatibility 2, M region locus 3	14991	down	4.75179	6.73559e-09
mmu04145	Phagosome	GSMG0023147	H2-Q10	histocompatibility 2, Q region locus 10	15007	down	5.25965	7.95641e-16
mmu04145	Phagosome	GSMG0023138	H2-Q2	histocompatibility 2, Q region locus 2	15013	down	6.65008	5.13101e-26
mmu04145	Phagosome	GSMG0023139	H2-Q4	histocompatibility 2, Q region locus 4	15015	down	6.56793	5.72233e-57
mmu04145	Phagosome	GSMG0024702	H2-T23	histocompatibility 2, T region locus 23	15040	down	2.51935	1.6086e-11
mmu04145	Phagosome	GSMG0015086	Itga2	integrin alpha 2	16398	up	1.87083	0.00114137
mmu04145	Phagosome	GSMG0020817	Itgb5	integrin beta 5	16419	down	1.70497	6.91889e-05
mmu04145	Phagosome	GSMG0028900	Mrc1	mannose receptor, C type 1	17533	up	2.08468	1.53632e-05
mmu04145	Phagosome	GSMG0023088	Tap1	transporter 1, ATP-binding cassette, sub-family B (MDR/TAP)	21354	down	149.017	5.98681e-65
mmu04145	Phagosome	GSMG0023090	Tap2	transporter 2, ATP-binding cassette, sub-family B (MDR/TAP)	21355	down	62.8729	1.15196e-52
mmu04145	Phagosome	GSMG0030589	Thbs1	thrombospondin 1	21825	down	1.97243	6.21118e-08
mmu04145	Phagosome	GSMG0034238	Thbs3	thrombospondin 3	21827	down	1.87404	1.34626e-05
mmu04145	Phagosome	GSMG0020792	Tfrc	transferrin receptor	22042	down	1.59474	0.0393265
mmu04145	Phagosome	GSMG0024963	Tubb4a	tubulin, beta 4A class IVA	22153	up	2.23031	0.00118609
mmu04145	Phagosome	GSMG0035478	Tlr2	toll-like receptor 2	24088	down	4.8013	8.06053e-24
mmu04145	Phagosome	GSMG0027964	Tcirg1	T cell, immune regulator 1, ATPase, H+ transporting, lysosomal V0 protein A3	27060	down	4.35346	1.72354e-42
mmu04145	Phagosome	GSMG0024705	H2-T-ps	histocompatibility 2, T region locus, pseudogene	667803	down	3.4051	1.26644e-17
mmu04145	Phagosome	GSMG0026061	Tubb2b	tubulin, beta 2B class IIB	73710	up	1.51233	0.00492416
mmu05161	Hepatitis B	GSMG0039852	Cdk6	cyclin-dependent kinase 6	12571	up	1.56623	1.15013e-07
mmu05161	Hepatitis B	GSMG0027630	Fas	Fas (TNF receptor superfamily member 6)	14102	down	2.36067	3.10665e-05
mmu05161	Hepatitis B	GSMG0054864	Tlr3	toll-like receptor 3	142980	down	7.41382	7.31738e-39
mmu05161	Hepatitis B	GSMG0038501	Ifnb1	interferon beta 1, fibroblast	15977	down	848.591	2.17246e-10
mmu05161	Hepatitis B	GSMG0060015	Myd88	myeloid differentiation primary response gene 88	17874	down	1.89528	9.65072e-08
mmu05161	Hepatitis B	GSMG0036102	Nfkb1	nuclear factor of kappa light polypeptide gene enhancer in B cells 1, p105	18033	down	1.53358	2.30348e-06
mmu05161	Hepatitis B	GSMG0012015	Nfkbia	nuclear factor of kappa light polypeptide gene enhancer in B cells inhibitor, alpha	18035	down	1.54812	0.00730774
mmu05161	Hepatitis B	GSMG0031124	Src	Rous sarcoma oncogene	20779	up	1.5045	1.16192e-05
mmu05161	Hepatitis B	GSMG0000242	Stat1	signal transducer and activator of transcription 1	20846	down	30.7936	1.3369e-179
mmu05161	Hepatitis B	GSMG0005225	Stat2	signal transducer and activator of transcription 2	20847	down	7.51863	2.02991e-56
mmu05161	Hepatitis B	GSMG0002904	Tgfb2	transforming growth factor, beta 2	21808	down	1.50026	0.0311375
mmu05161	Hepatitis B	GSMG0037910	Ddx58	DEAD/H box helicase 58	230073	down	22.6444	4.04582e-183
mmu05161	Hepatitis B	GSMG0002819	Akt3	thymoma viral proto-oncogene 3	23797	down	1.66532	1.03244e-06
mmu05161	Hepatitis B	GSMG0035478	Tlr2	toll-like receptor 2	24088	down	4.8013	8.06053e-24
mmu05161	Hepatitis B	GSMG0052735	Irf7	interferon regulatory factor 7	54123	down	244.054	1.69955e-190
mmu05161	Hepatitis B	GSMG0002362	Ikbke	inhibitor of kappaB kinase epsilon	56489	down	1.60246	2.94856e-06
mmu05161	Hepatitis B	GSMG0032030	Ifih1	interferon induced with helicase C domain 1	71586	down	46.4054	1.74549e-208
mmu05203	Viral carcinogenesis	GSMG0024967	C3	complement component 3	12266	up	1.54987	0.000151116
mmu05203	Viral carcinogenesis	GSMG0047148	Ccnd2	cyclin D2	12444	down	3.0186	7.87473e-13
mmu05203	Viral carcinogenesis	GSMG0023328	Ccnd3	cyclin D3	12445	down	2.22396	7.57532e-10
mmu05203	Viral carcinogenesis	GSMG0039852	Cdk6	cyclin-dependent kinase 6	12571	up	1.56623	1.15013e-07
mmu05203	Viral carcinogenesis	GSMG0024703	H2-D1 // H2-L	histocompatibility 2, D region locus 1 // histocompatibility 2, D region locus L	14964	down	4.28194	2.3323e-46
mmu05203	Viral carcinogenesis	GSMG0024624	H2-K1	histocompatibility 2, K1, K region	14972	down	9.13874	7.16534e-77
mmu05203	Viral carcinogenesis	GSMG0024703	H2-D1 // H2-L	histocompatibility 2, D region locus 1 // histocompatibility 2, D region locus L	14980	down	4.28194	2.3323e-46
mmu05203	Viral carcinogenesis	GSMG0023196	H2-M3	histocompatibility 2, M region locus 3	14991	down	4.75179	6.73559e-09
mmu05203	Viral carcinogenesis	GSMG0023147	H2-Q10	histocompatibility 2, Q region locus 10	15007	down	5.25965	7.95641e-16
mmu05203	Viral carcinogenesis	GSMG0023138	H2-Q2	histocompatibility 2, Q region locus 2	15013	down	6.65008	5.13101e-26
mmu05203	Viral carcinogenesis	GSMG0023139	H2-Q4	histocompatibility 2, Q region locus 4	15015	down	6.56793	5.72233e-57
mmu05203	Viral carcinogenesis	GSMG0024702	H2-T23	histocompatibility 2, T region locus 23	15040	down	2.51935	1.6086e-11
mmu05203	Viral carcinogenesis	GSMG0015981	Irf9	interferon regulatory factor 9	16391	down	9.74252	3.16305e-55
mmu05203	Viral carcinogenesis	GSMG0036102	Nfkb1	nuclear factor of kappa light polypeptide gene enhancer in B cells 1, p105	18033	down	1.53358	2.30348e-06
mmu05203	Viral carcinogenesis	GSMG0012015	Nfkbia	nuclear factor of kappa light polypeptide gene enhancer in B cells inhibitor, alpha	18035	down	1.54812	0.00730774
mmu05203	Viral carcinogenesis	GSMG0023379	Kat2b	K(lysine) acetyltransferase 2B	18519	down	1.62786	1.75286e-05
mmu05203	Viral carcinogenesis	GSMG0025299	Eif2ak2	eukaryotic translation initiation factor 2-alpha kinase 2	19106	down	5.39824	2.18782e-60
mmu05203	Viral carcinogenesis	GSMG0000504	Sp100	nuclear antigen Sp100	20684	down	20022.4	8.89975e-23
mmu05203	Viral carcinogenesis	GSMG0031124	Src	Rous sarcoma oncogene	20779	up	1.5045	1.16192e-05
mmu05203	Viral carcinogenesis	GSMG0002955	Traf5	TNF receptor-associated factor 5	22033	down	3.16545	2.01225e-08
mmu05203	Viral carcinogenesis	GSMG0052735	Irf7	interferon regulatory factor 7	54123	down	244.054	1.69955e-190
mmu05203	Viral carcinogenesis	GSMG0024705	H2-T-ps	histocompatibility 2, T region locus, pseudogene	667803	down	3.4051	1.26644e-17
mmu04115	p53 signaling pathway	GSMG0058360	Atm	ataxia telangiectasia mutated	11920	down	1.53931	0.000735141
mmu04115	p53 signaling pathway	GSMG0047148	Ccnd2	cyclin D2	12444	down	3.0186	7.87473e-13
mmu04115	p53 signaling pathway	GSMG0023328	Ccnd3	cyclin D3	12445	down	2.22396	7.57532e-10
mmu04115	p53 signaling pathway	GSMG0039852	Cdk6	cyclin-dependent kinase 6	12571	up	1.56623	1.15013e-07
mmu04115	p53 signaling pathway	GSMG0027630	Fas	Fas (TNF receptor superfamily member 6)	14102	down	2.36067	3.10665e-05
mmu04115	p53 signaling pathway	GSMG0008839	Igfbp3	insulin-like growth factor binding protein 3	16009	up	2.85853	4.12901e-06
mmu04115	p53 signaling pathway	GSMG0004075	Gadd45b	growth arrest and DNA-damage-inducible 45 beta	17873	down	1.77909	0.00494865
mmu04115	p53 signaling pathway	GSMG0000698	Serpinb5	serine (or cysteine) peptidase inhibitor, clade B, member 5	20724	up	5.99998	2.05303e-25
mmu04115	p53 signaling pathway	GSMG0030589	Thbs1	thrombospondin 1	21825	down	1.97243	6.21118e-08
mmu04115	p53 signaling pathway	GSMG0013368	Gadd45g	growth arrest and DNA-damage-inducible 45 gamma	23882	down	1.77074	6.19773e-05
mmu04115	p53 signaling pathway	GSMG0040762	Chek2	checkpoint kinase 2	50883	down	1.6809	0.0466547
mmu04115	p53 signaling pathway	GSMG0052743	Pidd1	p53 induced death domain protein 1	57913	down	1.75707	0.00455731
mmu04115	p53 signaling pathway	GSMG0057489	Shisa5	shisa family member 5	66940	down	3.41902	9.86668e-27
mmu05330	Allograft rejection	GSMG0027630	Fas	Fas (TNF receptor superfamily member 6)	14102	down	2.36067	3.10665e-05
mmu05330	Allograft rejection	GSMG0024703	H2-D1 // H2-L	histocompatibility 2, D region locus 1 // histocompatibility 2, D region locus L	14964	down	4.28194	2.3323e-46
mmu05330	Allograft rejection	GSMG0024624	H2-K1	histocompatibility 2, K1, K region	14972	down	9.13874	7.16534e-77
mmu05330	Allograft rejection	GSMG0024703	H2-D1 // H2-L	histocompatibility 2, D region locus 1 // histocompatibility 2, D region locus L	14980	down	4.28194	2.3323e-46
mmu05330	Allograft rejection	GSMG0023196	H2-M3	histocompatibility 2, M region locus 3	14991	down	4.75179	6.73559e-09
mmu05330	Allograft rejection	GSMG0023147	H2-Q10	histocompatibility 2, Q region locus 10	15007	down	5.25965	7.95641e-16
mmu05330	Allograft rejection	GSMG0023138	H2-Q2	histocompatibility 2, Q region locus 2	15013	down	6.65008	5.13101e-26
mmu05330	Allograft rejection	GSMG0023139	H2-Q4	histocompatibility 2, Q region locus 4	15015	down	6.56793	5.72233e-57
mmu05330	Allograft rejection	GSMG0024702	H2-T23	histocompatibility 2, T region locus 23	15040	down	2.51935	1.6086e-11
mmu05330	Allograft rejection	GSMG0024705	H2-T-ps	histocompatibility 2, T region locus, pseudogene	667803	down	3.4051	1.26644e-17
mmu05332	Graft-versus-host disease	GSMG0027630	Fas	Fas (TNF receptor superfamily member 6)	14102	down	2.36067	3.10665e-05
mmu05332	Graft-versus-host disease	GSMG0024703	H2-D1 // H2-L	histocompatibility 2, D region locus 1 // histocompatibility 2, D region locus L	14964	down	4.28194	2.3323e-46
mmu05332	Graft-versus-host disease	GSMG0024624	H2-K1	histocompatibility 2, K1, K region	14972	down	9.13874	7.16534e-77
mmu05332	Graft-versus-host disease	GSMG0024703	H2-D1 // H2-L	histocompatibility 2, D region locus 1 // histocompatibility 2, D region locus L	14980	down	4.28194	2.3323e-46
mmu05332	Graft-versus-host disease	GSMG0023196	H2-M3	histocompatibility 2, M region locus 3	14991	down	4.75179	6.73559e-09
mmu05332	Graft-versus-host disease	GSMG0023147	H2-Q10	histocompatibility 2, Q region locus 10	15007	down	5.25965	7.95641e-16
mmu05332	Graft-versus-host disease	GSMG0023138	H2-Q2	histocompatibility 2, Q region locus 2	15013	down	6.65008	5.13101e-26
mmu05332	Graft-versus-host disease	GSMG0023139	H2-Q4	histocompatibility 2, Q region locus 4	15015	down	6.56793	5.72233e-57
mmu05332	Graft-versus-host disease	GSMG0024702	H2-T23	histocompatibility 2, T region locus 23	15040	down	2.51935	1.6086e-11
mmu05332	Graft-versus-host disease	GSMG0024705	H2-T-ps	histocompatibility 2, T region locus, pseudogene	667803	down	3.4051	1.26644e-17
mmu04940	Type I diabetes mellitus	GSMG0027630	Fas	Fas (TNF receptor superfamily member 6)	14102	down	2.36067	3.10665e-05
mmu04940	Type I diabetes mellitus	GSMG0024703	H2-D1 // H2-L	histocompatibility 2, D region locus 1 // histocompatibility 2, D region locus L	14964	down	4.28194	2.3323e-46
mmu04940	Type I diabetes mellitus	GSMG0024624	H2-K1	histocompatibility 2, K1, K region	14972	down	9.13874	7.16534e-77
mmu04940	Type I diabetes mellitus	GSMG0024703	H2-D1 // H2-L	histocompatibility 2, D region locus 1 // histocompatibility 2, D region locus L	14980	down	4.28194	2.3323e-46
mmu04940	Type I diabetes mellitus	GSMG0023196	H2-M3	histocompatibility 2, M region locus 3	14991	down	4.75179	6.73559e-09
mmu04940	Type I diabetes mellitus	GSMG0023147	H2-Q10	histocompatibility 2, Q region locus 10	15007	down	5.25965	7.95641e-16
mmu04940	Type I diabetes mellitus	GSMG0023138	H2-Q2	histocompatibility 2, Q region locus 2	15013	down	6.65008	5.13101e-26
mmu04940	Type I diabetes mellitus	GSMG0023139	H2-Q4	histocompatibility 2, Q region locus 4	15015	down	6.56793	5.72233e-57
mmu04940	Type I diabetes mellitus	GSMG0024702	H2-T23	histocompatibility 2, T region locus 23	15040	down	2.51935	1.6086e-11
mmu04940	Type I diabetes mellitus	GSMG0024705	H2-T-ps	histocompatibility 2, T region locus, pseudogene	667803	down	3.4051	1.26644e-17
mmu05200	Pathways in cancer	GSMG0027888	Casp7	caspase 7	12369	down	3.09432	5.17161e-10
mmu05200	Pathways in cancer	GSMG0047148	Ccnd2	cyclin D2	12444	down	3.0186	7.87473e-13
mmu05200	Pathways in cancer	GSMG0023328	Ccnd3	cyclin D3	12445	down	2.22396	7.57532e-10
mmu05200	Pathways in cancer	GSMG0039852	Cdk6	cyclin-dependent kinase 6	12571	up	1.56623	1.15013e-07
mmu05200	Pathways in cancer	GSMG0027630	Fas	Fas (TNF receptor superfamily member 6)	14102	down	2.36067	3.10665e-05
mmu05200	Pathways in cancer	GSMG0052606	Fgfr2	fibroblast growth factor receptor 2	14183	down	6.45166	4.16156e-29
mmu05200	Pathways in cancer	GSMG0001901	Fn1	fibronectin 1	14268	down	2.58193	1.26048e-05
mmu05200	Pathways in cancer	GSMG0041529	Fzd1	frizzled class receptor 1	14362	down	1.53222	0.00050624
mmu05200	Pathways in cancer	GSMG0001840	Fzd5	frizzled class receptor 5	14367	up	1.54752	0.000681663
mmu05200	Pathways in cancer	GSMG0018009	Fzd6	frizzled class receptor 6	14368	up	1.61686	0.00151429
mmu05200	Pathways in cancer	GSMG0035154	Gnb4	guanine nucleotide binding protein (G protein), beta 4	14696	down	1.62708	0.000325252
mmu05200	Pathways in cancer	GSMG0057134	Gnb5	guanine nucleotide binding protein (G protein), beta 5	14697	up	1.59476	0.000107121
mmu05200	Pathways in cancer	GSMG0059518	Gsta2	glutathione S-transferase, alpha 2 (Yc2)	14858	up	3.71442	1.66636e-10
mmu05200	Pathways in cancer	GSMG0000083	Gsta3	glutathione S-transferase, alpha 3	14859	down	1.85721	0.0193065
mmu05200	Pathways in cancer	GSMG0035887	Gstm1	glutathione S-transferase, mu 1	14862	down	1.89694	1.55264e-09
mmu05200	Pathways in cancer	GSMG0035886	Gstm2	glutathione S-transferase, mu 2	14863	down	1.87258	2.49619e-06
mmu05200	Pathways in cancer	GSMG0060345	Il13ra1	interleukin 13 receptor, alpha 1	16164	down	1.99154	0.000102086
mmu05200	Pathways in cancer	GSMG0015086	Itga2	integrin alpha 2	16398	up	1.87083	0.00114137
mmu05200	Pathways in cancer	GSMG0029488	Itga6	integrin alpha 6	16403	up	1.87923	1.16434e-07
mmu05200	Pathways in cancer	GSMG0027587	Jak2	Janus kinase 2	16452	down	1.59874	2.23398e-06
mmu05200	Pathways in cancer	GSMG0004075	Gadd45b	growth arrest and DNA-damage-inducible 45 beta	17873	down	1.77909	0.00494865
mmu05200	Pathways in cancer	GSMG0036102	Nfkb1	nuclear factor of kappa light polypeptide gene enhancer in B cells 1, p105	18033	down	1.53358	2.30348e-06
mmu05200	Pathways in cancer	GSMG0012015	Nfkbia	nuclear factor of kappa light polypeptide gene enhancer in B cells inhibitor, alpha	18035	down	1.54812	0.00730774
mmu05200	Pathways in cancer	GSMG0058839	Pml	promyelocytic leukemia	18854	down	3.36021	1.72728e-26
mmu05200	Pathways in cancer	GSMG0022964	Ppard	peroxisome proliferator activator receptor delta	19015	up	1.56327	0.000175833
mmu05200	Pathways in cancer	GSMG0044903	Pparg	peroxisome proliferator activated receptor gamma	19016	up	2.51416	1.19256e-06
mmu05200	Pathways in cancer	GSMG0000242	Stat1	signal transducer and activator of transcription 1	20846	down	30.7936	1.3369e-179
mmu05200	Pathways in cancer	GSMG0005225	Stat2	signal transducer and activator of transcription 2	20847	down	7.51863	2.02991e-56
mmu05200	Pathways in cancer	GSMG0002904	Tgfb2	transforming growth factor, beta 2	21808	down	1.50026	0.0311375
mmu05200	Pathways in cancer	GSMG0002955	Traf5	TNF receptor-associated factor 5	22033	down	3.16545	2.01225e-08
mmu05200	Pathways in cancer	GSMG0046750	Wnt7a	wingless-type MMTV integration site family, member 7A	22421	up	1.95031	0.000449477
mmu05200	Pathways in cancer	GSMG0020148	Wnt7b	wingless-type MMTV integration site family, member 7B	22422	down	1.56145	7.82012e-05
mmu05200	Pathways in cancer	GSMG0044688	Txnrd3	thioredoxin reductase 3	232223	up	1.54334	0.0117092
mmu05200	Pathways in cancer	GSMG0002819	Akt3	thymoma viral proto-oncogene 3	23797	down	1.66532	1.03244e-06
mmu05200	Pathways in cancer	GSMG0013368	Gadd45g	growth arrest and DNA-damage-inducible 45 gamma	23882	down	1.77074	6.19773e-05
mmu05200	Pathways in cancer	GSMG0023688	Rasgrp3	RAS, guanyl releasing protein 3	240168	up	1.91812	1.97261e-05
mmu05200	Pathways in cancer	GSMG0002361	Rassf5	Ras association (RalGDS/AF-6) domain family member 5	54354	down	1.73047	0.0140394
mmu05200	Pathways in cancer	GSMG0008231	Fzd2	frizzled class receptor 2	57265	down	1.87378	6.80478e-08
mmu05200	Pathways in cancer	GSMG0035883	Gstm7	glutathione S-transferase, mu 7	68312	down	2.69829	3.76518e-08
mmu05200	Pathways in cancer	GSMG0056641	Calml4	calmodulin-like 4	75600	down	1.68943	0.0160621
mmu05320	Autoimmune thyroid disease	GSMG0027630	Fas	Fas (TNF receptor superfamily member 6)	14102	down	2.36067	3.10665e-05
mmu05320	Autoimmune thyroid disease	GSMG0024703	H2-D1 // H2-L	histocompatibility 2, D region locus 1 // histocompatibility 2, D region locus L	14964	down	4.28194	2.3323e-46
mmu05320	Autoimmune thyroid disease	GSMG0024624	H2-K1	histocompatibility 2, K1, K region	14972	down	9.13874	7.16534e-77
mmu05320	Autoimmune thyroid disease	GSMG0024703	H2-D1 // H2-L	histocompatibility 2, D region locus 1 // histocompatibility 2, D region locus L	14980	down	4.28194	2.3323e-46
mmu05320	Autoimmune thyroid disease	GSMG0023196	H2-M3	histocompatibility 2, M region locus 3	14991	down	4.75179	6.73559e-09
mmu05320	Autoimmune thyroid disease	GSMG0023147	H2-Q10	histocompatibility 2, Q region locus 10	15007	down	5.25965	7.95641e-16
mmu05320	Autoimmune thyroid disease	GSMG0023138	H2-Q2	histocompatibility 2, Q region locus 2	15013	down	6.65008	5.13101e-26
mmu05320	Autoimmune thyroid disease	GSMG0023139	H2-Q4	histocompatibility 2, Q region locus 4	15015	down	6.56793	5.72233e-57
mmu05320	Autoimmune thyroid disease	GSMG0024702	H2-T23	histocompatibility 2, T region locus 23	15040	down	2.51935	1.6086e-11
mmu05320	Autoimmune thyroid disease	GSMG0024705	H2-T-ps	histocompatibility 2, T region locus, pseudogene	667803	down	3.4051	1.26644e-17
mmu04210	Apoptosis	GSMG0058360	Atm	ataxia telangiectasia mutated	11920	down	1.53931	0.000735141
mmu04210	Apoptosis	GSMG0027888	Casp7	caspase 7	12369	down	3.09432	5.17161e-10
mmu04210	Apoptosis	GSMG0023075	Daxx	Fas death domain-associated protein	13163	down	2.71074	4.01232e-23
mmu04210	Apoptosis	GSMG0027630	Fas	Fas (TNF receptor superfamily member 6)	14102	down	2.36067	3.10665e-05
mmu04210	Apoptosis	GSMG0047576	Itpr2	inositol 1,4,5-triphosphate receptor 2	16439	down	1.94318	0.00220342
mmu04210	Apoptosis	GSMG0004075	Gadd45b	growth arrest and DNA-damage-inducible 45 beta	17873	down	1.77909	0.00494865
mmu04210	Apoptosis	GSMG0036102	Nfkb1	nuclear factor of kappa light polypeptide gene enhancer in B cells 1, p105	18033	down	1.53358	2.30348e-06
mmu04210	Apoptosis	GSMG0012015	Nfkbia	nuclear factor of kappa light polypeptide gene enhancer in B cells inhibitor, alpha	18035	down	1.54812	0.00730774
mmu04210	Apoptosis	GSMG0034145	Ctso	cathepsin O	229445	down	2.75811	3.84338e-06
mmu04210	Apoptosis	GSMG0059793	Parp3	poly (ADP-ribose) polymerase family, member 3	235587	down	1.6313	6.0696e-06
mmu04210	Apoptosis	GSMG0002819	Akt3	thymoma viral proto-oncogene 3	23797	down	1.66532	1.03244e-06
mmu04210	Apoptosis	GSMG0013368	Gadd45g	growth arrest and DNA-damage-inducible 45 gamma	23882	down	1.77074	6.19773e-05
mmu04210	Apoptosis	GSMG0052743	Pidd1	p53 induced death domain protein 1	57913	down	1.75707	0.00455731
mmu05205	Proteoglycans in cancer	GSMG0003732	Ank3	ankyrin 3, epithelial	11735	down	1.70743	0.00705144
mmu05205	Proteoglycans in cancer	GSMG0027630	Fas	Fas (TNF receptor superfamily member 6)	14102	down	2.36067	3.10665e-05
mmu05205	Proteoglycans in cancer	GSMG0001901	Fn1	fibronectin 1	14268	down	2.58193	1.26048e-05
mmu05205	Proteoglycans in cancer	GSMG0041529	Fzd1	frizzled class receptor 1	14362	down	1.53222	0.00050624
mmu05205	Proteoglycans in cancer	GSMG0001840	Fzd5	frizzled class receptor 5	14367	up	1.54752	0.000681663
mmu05205	Proteoglycans in cancer	GSMG0018009	Fzd6	frizzled class receptor 6	14368	up	1.61686	0.00151429
mmu05205	Proteoglycans in cancer	GSMG0015086	Itga2	integrin alpha 2	16398	up	1.87083	0.00114137
mmu05205	Proteoglycans in cancer	GSMG0020817	Itgb5	integrin beta 5	16419	down	1.70497	6.91889e-05
mmu05205	Proteoglycans in cancer	GSMG0047576	Itpr2	inositol 1,4,5-triphosphate receptor 2	16439	down	1.94318	0.00220342
mmu05205	Proteoglycans in cancer	GSMG0015215	Plau	plasminogen activator, urokinase	18792	down	2.45816	1.07544e-10
mmu05205	Proteoglycans in cancer	GSMG0031124	Src	Rous sarcoma oncogene	20779	up	1.5045	1.16192e-05
mmu05205	Proteoglycans in cancer	GSMG0002904	Tgfb2	transforming growth factor, beta 2	21808	down	1.50026	0.0311375
mmu05205	Proteoglycans in cancer	GSMG0030589	Thbs1	thrombospondin 1	21825	down	1.97243	6.21118e-08
mmu05205	Proteoglycans in cancer	GSMG0046750	Wnt7a	wingless-type MMTV integration site family, member 7A	22421	up	1.95031	0.000449477
mmu05205	Proteoglycans in cancer	GSMG0020148	Wnt7b	wingless-type MMTV integration site family, member 7B	22422	down	1.56145	7.82012e-05
mmu05205	Proteoglycans in cancer	GSMG0002819	Akt3	thymoma viral proto-oncogene 3	23797	down	1.66532	1.03244e-06
mmu05205	Proteoglycans in cancer	GSMG0035478	Tlr2	toll-like receptor 2	24088	down	4.8013	8.06053e-24
mmu05205	Proteoglycans in cancer	GSMG0002408	Ppp1r12b	protein phosphatase 1, regulatory subunit 12B	329251	down	1.82282	5.51428e-08
mmu05205	Proteoglycans in cancer	GSMG0008231	Fzd2	frizzled class receptor 2	57265	down	1.87378	6.80478e-08
mmu05205	Proteoglycans in cancer	GSMG0043972	Flnc	filamin C, gamma	68794	up	1.7149	2.79452e-06
mmu05205	Proteoglycans in cancer	GSMG0027676	Plce1	phospholipase C, epsilon 1	74055	up	1.53656	0.000829441
mmu05145	Toxoplasmosis	GSMG0021366	Socs1	suppressor of cytokine signaling 1	12703	down	4.10368	1.85863e-16
mmu05145	Toxoplasmosis	GSMG0009132	Irgm1	immunity-related GTPase family M member 1	15944	down	11.5209	6.80409e-48
mmu05145	Toxoplasmosis	GSMG0007425	Igtp	interferon gamma induced GTPase	16145	down	617.331	2.55201e-225
mmu05145	Toxoplasmosis	GSMG0029488	Itga6	integrin alpha 6	16403	up	1.87923	1.16434e-07
mmu05145	Toxoplasmosis	GSMG0027587	Jak2	Janus kinase 2	16452	down	1.59874	2.23398e-06
mmu05145	Toxoplasmosis	GSMG0060015	Myd88	myeloid differentiation primary response gene 88	17874	down	1.89528	9.65072e-08
mmu05145	Toxoplasmosis	GSMG0036102	Nfkb1	nuclear factor of kappa light polypeptide gene enhancer in B cells 1, p105	18033	down	1.53358	2.30348e-06
mmu05145	Toxoplasmosis	GSMG0012015	Nfkbia	nuclear factor of kappa light polypeptide gene enhancer in B cells inhibitor, alpha	18035	down	1.54812	0.00730774
mmu05145	Toxoplasmosis	GSMG0000242	Stat1	signal transducer and activator of transcription 1	20846	down	30.7936	1.3369e-179
mmu05145	Toxoplasmosis	GSMG0002904	Tgfb2	transforming growth factor, beta 2	21808	down	1.50026	0.0311375
mmu05145	Toxoplasmosis	GSMG0002819	Akt3	thymoma viral proto-oncogene 3	23797	down	1.66532	1.03244e-06
mmu05145	Toxoplasmosis	GSMG0035478	Tlr2	toll-like receptor 2	24088	down	4.8013	8.06053e-24
mmu05142	Chagas disease (American trypanosomiasis)	GSMG0024967	C3	complement component 3	12266	up	1.54987	0.000151116
mmu05142	Chagas disease (American trypanosomiasis)	GSMG0027630	Fas	Fas (TNF receptor superfamily member 6)	14102	down	2.36067	3.10665e-05
mmu05142	Chagas disease (American trypanosomiasis)	GSMG0038501	Ifnb1	interferon beta 1, fibroblast	15977	down	848.591	2.17246e-10
mmu05142	Chagas disease (American trypanosomiasis)	GSMG0060015	Myd88	myeloid differentiation primary response gene 88	17874	down	1.89528	9.65072e-08
mmu05142	Chagas disease (American trypanosomiasis)	GSMG0036102	Nfkb1	nuclear factor of kappa light polypeptide gene enhancer in B cells 1, p105	18033	down	1.53358	2.30348e-06
mmu05142	Chagas disease (American trypanosomiasis)	GSMG0012015	Nfkbia	nuclear factor of kappa light polypeptide gene enhancer in B cells inhibitor, alpha	18035	down	1.54812	0.00730774
mmu05142	Chagas disease (American trypanosomiasis)	GSMG0009720	Ccl5	chemokine (C-C motif) ligand 5	20304	down	1198.17	3.44058e-22
mmu05142	Chagas disease (American trypanosomiasis)	GSMG0002904	Tgfb2	transforming growth factor, beta 2	21808	down	1.50026	0.0311375
mmu05142	Chagas disease (American trypanosomiasis)	GSMG0002819	Akt3	thymoma viral proto-oncogene 3	23797	down	1.66532	1.03244e-06
mmu05142	Chagas disease (American trypanosomiasis)	GSMG0035478	Tlr2	toll-like receptor 2	24088	down	4.8013	8.06053e-24
mmu05142	Chagas disease (American trypanosomiasis)	GSMG0026500	Ppp2r2b	protein phosphatase 2, regulatory subunit B, beta	72930	down	2.66631	4.23848e-06
mmu04657	IL-17 signaling pathway	GSMG0042232	Cxcl10	chemokine (C-X-C motif) ligand 10	15945	down	714.567	6.85183e-55
mmu04657	IL-17 signaling pathway	GSMG0044858	Il17rc	interleukin 17 receptor C	171095	down	1.60674	0.000167441
mmu04657	IL-17 signaling pathway	GSMG0036102	Nfkb1	nuclear factor of kappa light polypeptide gene enhancer in B cells 1, p105	18033	down	1.53358	2.30348e-06
mmu04657	IL-17 signaling pathway	GSMG0012015	Nfkbia	nuclear factor of kappa light polypeptide gene enhancer in B cells inhibitor, alpha	18035	down	1.54812	0.00730774
mmu04657	IL-17 signaling pathway	GSMG0034292	S100a8	S100 calcium binding protein A8 (calgranulin A)	20201	up	5.42145	1.2214e-26
mmu04657	IL-17 signaling pathway	GSMG0000497	Ccl20	chemokine (C-C motif) ligand 20	20297	down	3.0742	1.94004e-08
mmu04657	IL-17 signaling pathway	GSMG0007872	Ccl7	chemokine (C-C motif) ligand 7	20306	down	1.99926	2.17932e-10
mmu04657	IL-17 signaling pathway	GSMG0002955	Traf5	TNF receptor-associated factor 5	22033	down	3.16545	2.01225e-08
mmu04657	IL-17 signaling pathway	GSMG0027108	Mapk4	mitogen-activated protein kinase 4	225724	up	1.8878	7.86706e-06
mmu04657	IL-17 signaling pathway	GSMG0021116	Usp25	ubiquitin specific peptidase 25	30940	down	1.94973	6.72904e-11
mmu04657	IL-17 signaling pathway	GSMG0059489	Mapk6	mitogen-activated protein kinase 6	50772	up	2.14073	5.26936e-08
mmu04657	IL-17 signaling pathway	GSMG0002362	Ikbke	inhibitor of kappaB kinase epsilon	56489	down	1.60246	2.94856e-06
mmu04514	Cell adhesion molecules (CAMs)	GSMG0021713	Tigit	T cell immunoreceptor with Ig and ITIM domains	100043314	up	1.72628	0.000561998
mmu04514	Cell adhesion molecules (CAMs)	GSMG0024703	H2-D1 // H2-L	histocompatibility 2, D region locus 1 // histocompatibility 2, D region locus L	14964	down	4.28194	2.3323e-46
mmu04514	Cell adhesion molecules (CAMs)	GSMG0024624	H2-K1	histocompatibility 2, K1, K region	14972	down	9.13874	7.16534e-77
mmu04514	Cell adhesion molecules (CAMs)	GSMG0024703	H2-D1 // H2-L	histocompatibility 2, D region locus 1 // histocompatibility 2, D region locus L	14980	down	4.28194	2.3323e-46
mmu04514	Cell adhesion molecules (CAMs)	GSMG0023196	H2-M3	histocompatibility 2, M region locus 3	14991	down	4.75179	6.73559e-09
mmu04514	Cell adhesion molecules (CAMs)	GSMG0023147	H2-Q10	histocompatibility 2, Q region locus 10	15007	down	5.25965	7.95641e-16
mmu04514	Cell adhesion molecules (CAMs)	GSMG0023138	H2-Q2	histocompatibility 2, Q region locus 2	15013	down	6.65008	5.13101e-26
mmu04514	Cell adhesion molecules (CAMs)	GSMG0023139	H2-Q4	histocompatibility 2, Q region locus 4	15015	down	6.56793	5.72233e-57
mmu04514	Cell adhesion molecules (CAMs)	GSMG0024702	H2-T23	histocompatibility 2, T region locus 23	15040	down	2.51935	1.6086e-11
mmu04514	Cell adhesion molecules (CAMs)	GSMG0029488	Itga6	integrin alpha 6	16403	up	1.87923	1.16434e-07
mmu04514	Cell adhesion molecules (CAMs)	GSMG0020383	Itgb7	integrin beta 7	16421	up	1.57602	2.85191e-05
mmu04514	Cell adhesion molecules (CAMs)	GSMG0037303	Sdc3	syndecan 3	20970	down	2.06863	1.09199e-09
mmu04514	Cell adhesion molecules (CAMs)	GSMG0009454	Nlgn2	neuroligin 2	216856	down	2.67635	4.94431e-11
mmu04514	Cell adhesion molecules (CAMs)	GSMG0035947	Vcam1	vascular cell adhesion molecule 1	22329	down	1.59894	0.0302525
mmu04514	Cell adhesion molecules (CAMs)	GSMG0027589	Cd274	CD274 antigen	60533	down	6.64218	2.4584e-17
mmu04514	Cell adhesion molecules (CAMs)	GSMG0024705	H2-T-ps	histocompatibility 2, T region locus, pseudogene	667803	down	3.4051	1.26644e-17
mmu04514	Cell adhesion molecules (CAMs)	GSMG0021165	Jam2	junction adhesion molecule 2	67374	up	5.73122	2.18252e-21
mmu00980	Metabolism of xenobiotics by cytochrome P450	GSMG0042181	Ugt2b34	UDP glucuronosyltransferase 2 family, polypeptide B34	100727	up	2.24696	2.64849e-06
mmu00980	Metabolism of xenobiotics by cytochrome P450	GSMG0021247	Cbr1	carbonyl reductase 1	12408	up	1.80241	0.000417117
mmu00980	Metabolism of xenobiotics by cytochrome P450	GSMG0025306	Cyp1b1	cytochrome P450, family 1, subfamily b, polypeptide 1	13078	down	1.91182	0.000202015
mmu00980	Metabolism of xenobiotics by cytochrome P450	GSMG0002859	Ephx1	epoxide hydrolase 1, microsomal	13849	down	2.01372	2.82323e-11
mmu00980	Metabolism of xenobiotics by cytochrome P450	GSMG0059518	Gsta2	glutathione S-transferase, alpha 2 (Yc2)	14858	up	3.71442	1.66636e-10
mmu00980	Metabolism of xenobiotics by cytochrome P450	GSMG0000083	Gsta3	glutathione S-transferase, alpha 3	14859	down	1.85721	0.0193065
mmu00980	Metabolism of xenobiotics by cytochrome P450	GSMG0035887	Gstm1	glutathione S-transferase, mu 1	14862	down	1.89694	1.55264e-09
mmu00980	Metabolism of xenobiotics by cytochrome P450	GSMG0035886	Gstm2	glutathione S-transferase, mu 2	14863	down	1.87258	2.49619e-06
mmu00980	Metabolism of xenobiotics by cytochrome P450	GSMG0046241	Hpgds	hematopoietic prostaglandin D synthase	54486	up	1.84327	3.34606e-10
mmu00980	Metabolism of xenobiotics by cytochrome P450	GSMG0035883	Gstm7	glutathione S-transferase, mu 7	68312	down	2.69829	3.76518e-08
mmu04380	Osteoclast differentiation	GSMG0021366	Socs1	suppressor of cytokine signaling 1	12703	down	4.10368	1.85863e-16
mmu04380	Osteoclast differentiation	GSMG0035879	Csf1	colony stimulating factor 1 (macrophage)	12977	down	4.15631	3.68872e-18
mmu04380	Osteoclast differentiation	GSMG0049545	Gab2	growth factor receptor bound protein 2-associated protein 2	14389	up	1.98223	0.00685879
mmu04380	Osteoclast differentiation	GSMG0038501	Ifnb1	interferon beta 1, fibroblast	15977	down	848.591	2.17246e-10
mmu04380	Osteoclast differentiation	GSMG0015981	Irf9	interferon regulatory factor 9	16391	down	9.74252	3.16305e-55
mmu04380	Osteoclast differentiation	GSMG0028505	Blnk	B cell linker	17060	down	3.95622	1.14056e-19
mmu04380	Osteoclast differentiation	GSMG0036102	Nfkb1	nuclear factor of kappa light polypeptide gene enhancer in B cells 1, p105	18033	down	1.53358	2.30348e-06
mmu04380	Osteoclast differentiation	GSMG0012015	Nfkbia	nuclear factor of kappa light polypeptide gene enhancer in B cells inhibitor, alpha	18035	down	1.54812	0.00730774
mmu04380	Osteoclast differentiation	GSMG0044903	Pparg	peroxisome proliferator activated receptor gamma	19016	up	2.51416	1.19256e-06
mmu04380	Osteoclast differentiation	GSMG0000242	Stat1	signal transducer and activator of transcription 1	20846	down	30.7936	1.3369e-179
mmu04380	Osteoclast differentiation	GSMG0005225	Stat2	signal transducer and activator of transcription 2	20847	down	7.51863	2.02991e-56
mmu04380	Osteoclast differentiation	GSMG0002904	Tgfb2	transforming growth factor, beta 2	21808	down	1.50026	0.0311375
mmu04380	Osteoclast differentiation	GSMG0002819	Akt3	thymoma viral proto-oncogene 3	23797	down	1.66532	1.03244e-06
mmu05416	Viral myocarditis	GSMG0024703	H2-D1 // H2-L	histocompatibility 2, D region locus 1 // histocompatibility 2, D region locus L	14964	down	4.28194	2.3323e-46
mmu05416	Viral myocarditis	GSMG0024624	H2-K1	histocompatibility 2, K1, K region	14972	down	9.13874	7.16534e-77
mmu05416	Viral myocarditis	GSMG0024703	H2-D1 // H2-L	histocompatibility 2, D region locus 1 // histocompatibility 2, D region locus L	14980	down	4.28194	2.3323e-46
mmu05416	Viral myocarditis	GSMG0023196	H2-M3	histocompatibility 2, M region locus 3	14991	down	4.75179	6.73559e-09
mmu05416	Viral myocarditis	GSMG0023147	H2-Q10	histocompatibility 2, Q region locus 10	15007	down	5.25965	7.95641e-16
mmu05416	Viral myocarditis	GSMG0023138	H2-Q2	histocompatibility 2, Q region locus 2	15013	down	6.65008	5.13101e-26
mmu05416	Viral myocarditis	GSMG0023139	H2-Q4	histocompatibility 2, Q region locus 4	15015	down	6.56793	5.72233e-57
mmu05416	Viral myocarditis	GSMG0024702	H2-T23	histocompatibility 2, T region locus 23	15040	down	2.51935	1.6086e-11
mmu05416	Viral myocarditis	GSMG0024705	H2-T-ps	histocompatibility 2, T region locus, pseudogene	667803	down	3.4051	1.26644e-17
mmu05225	Hepatocellular carcinoma	GSMG0039852	Cdk6	cyclin-dependent kinase 6	12571	up	1.56623	1.15013e-07
mmu05225	Hepatocellular carcinoma	GSMG0041529	Fzd1	frizzled class receptor 1	14362	down	1.53222	0.00050624
mmu05225	Hepatocellular carcinoma	GSMG0001840	Fzd5	frizzled class receptor 5	14367	up	1.54752	0.000681663
mmu05225	Hepatocellular carcinoma	GSMG0018009	Fzd6	frizzled class receptor 6	14368	up	1.61686	0.00151429
mmu05225	Hepatocellular carcinoma	GSMG0059518	Gsta2	glutathione S-transferase, alpha 2 (Yc2)	14858	up	3.71442	1.66636e-10
mmu05225	Hepatocellular carcinoma	GSMG0000083	Gsta3	glutathione S-transferase, alpha 3	14859	down	1.85721	0.0193065
mmu05225	Hepatocellular carcinoma	GSMG0035887	Gstm1	glutathione S-transferase, mu 1	14862	down	1.89694	1.55264e-09
mmu05225	Hepatocellular carcinoma	GSMG0035886	Gstm2	glutathione S-transferase, mu 2	14863	down	1.87258	2.49619e-06
mmu05225	Hepatocellular carcinoma	GSMG0004075	Gadd45b	growth arrest and DNA-damage-inducible 45 beta	17873	down	1.77909	0.00494865
mmu05225	Hepatocellular carcinoma	GSMG0002904	Tgfb2	transforming growth factor, beta 2	21808	down	1.50026	0.0311375
mmu05225	Hepatocellular carcinoma	GSMG0046750	Wnt7a	wingless-type MMTV integration site family, member 7A	22421	up	1.95031	0.000449477
mmu05225	Hepatocellular carcinoma	GSMG0020148	Wnt7b	wingless-type MMTV integration site family, member 7B	22422	down	1.56145	7.82012e-05
mmu05225	Hepatocellular carcinoma	GSMG0044688	Txnrd3	thioredoxin reductase 3	232223	up	1.54334	0.0117092
mmu05225	Hepatocellular carcinoma	GSMG0002819	Akt3	thymoma viral proto-oncogene 3	23797	down	1.66532	1.03244e-06
mmu05225	Hepatocellular carcinoma	GSMG0013368	Gadd45g	growth arrest and DNA-damage-inducible 45 gamma	23882	down	1.77074	6.19773e-05
mmu05225	Hepatocellular carcinoma	GSMG0008231	Fzd2	frizzled class receptor 2	57265	down	1.87378	6.80478e-08
mmu05225	Hepatocellular carcinoma	GSMG0035883	Gstm7	glutathione S-transferase, mu 7	68312	down	2.69829	3.76518e-08
mmu04217	Necroptosis	GSMG0027630	Fas	Fas (TNF receptor superfamily member 6)	14102	down	2.36067	3.10665e-05
mmu04217	Necroptosis	GSMG0054864	Tlr3	toll-like receptor 3	142980	down	7.41382	7.31738e-39
mmu04217	Necroptosis	GSMG0015739	Glud1	glutamate dehydrogenase 1	14661	up	1.58486	1.50339e-06
mmu04217	Necroptosis	GSMG0038501	Ifnb1	interferon beta 1, fibroblast	15977	down	848.591	2.17246e-10
mmu04217	Necroptosis	GSMG0015981	Irf9	interferon regulatory factor 9	16391	down	9.74252	3.16305e-55
mmu04217	Necroptosis	GSMG0027587	Jak2	Janus kinase 2	16452	down	1.59874	2.23398e-06
mmu04217	Necroptosis	GSMG0025299	Eif2ak2	eukaryotic translation initiation factor 2-alpha kinase 2	19106	down	5.39824	2.18782e-60
mmu04217	Necroptosis	GSMG0000242	Stat1	signal transducer and activator of transcription 1	20846	down	30.7936	1.3369e-179
mmu04217	Necroptosis	GSMG0005225	Stat2	signal transducer and activator of transcription 2	20847	down	7.51863	2.02991e-56
mmu04217	Necroptosis	GSMG0002955	Traf5	TNF receptor-associated factor 5	22033	down	3.16545	2.01225e-08
mmu04217	Necroptosis	GSMG0059793	Parp3	poly (ADP-ribose) polymerase family, member 3	235587	down	1.6313	6.0696e-06
mmu04217	Necroptosis	GSMG0015980	Rnf31	ring finger protein 31	268749	down	2.17554	2.71703e-12
mmu04217	Necroptosis	GSMG0033489	Zbp1	Z-DNA binding protein 1	58203	down	62.4254	9.91293e-30
mmu04217	Necroptosis	GSMG0055649	Mlkl	mixed lineage kinase domain-like	74568	down	1.80544	4.78638e-07
mmu04512	ECM-receptor interaction	GSMG0039843	Agrn	agrin	11603	down	1.63074	5.92964e-07
mmu04512	ECM-receptor interaction	GSMG0006039	Col6a1	collagen, type VI, alpha 1	12833	down	3.52872	6.60385e-18
mmu04512	ECM-receptor interaction	GSMG0001901	Fn1	fibronectin 1	14268	down	2.58193	1.26048e-05
mmu04512	ECM-receptor interaction	GSMG0015086	Itga2	integrin alpha 2	16398	up	1.87083	0.00114137
mmu04512	ECM-receptor interaction	GSMG0029488	Itga6	integrin alpha 6	16403	up	1.87923	1.16434e-07
mmu04512	ECM-receptor interaction	GSMG0005251	Itga7	integrin alpha 7	16404	up	3.7934	8.84212e-16
mmu04512	ECM-receptor interaction	GSMG0020817	Itgb5	integrin beta 5	16419	down	1.70497	6.91889e-05
mmu04512	ECM-receptor interaction	GSMG0032008	Itgb6	integrin beta 6	16420	down	1.69627	0.0218934
mmu04512	ECM-receptor interaction	GSMG0020383	Itgb7	integrin beta 7	16421	up	1.57602	2.85191e-05
mmu04512	ECM-receptor interaction	GSMG0030589	Thbs1	thrombospondin 1	21825	down	1.97243	6.21118e-08
mmu04512	ECM-receptor interaction	GSMG0034238	Thbs3	thrombospondin 3	21827	down	1.87404	1.34626e-05
mmu04625	C-type lectin receptor signaling pathway	GSMG0007378	Irf1	interferon regulatory factor 1	16362	down	3.9259	2.03009e-18
mmu04625	C-type lectin receptor signaling pathway	GSMG0015981	Irf9	interferon regulatory factor 9	16391	down	9.74252	3.16305e-55
mmu04625	C-type lectin receptor signaling pathway	GSMG0047576	Itpr2	inositol 1,4,5-triphosphate receptor 2	16439	down	1.94318	0.00220342
mmu04625	C-type lectin receptor signaling pathway	GSMG0036102	Nfkb1	nuclear factor of kappa light polypeptide gene enhancer in B cells 1, p105	18033	down	1.53358	2.30348e-06
mmu04625	C-type lectin receptor signaling pathway	GSMG0012015	Nfkbia	nuclear factor of kappa light polypeptide gene enhancer in B cells inhibitor, alpha	18035	down	1.54812	0.00730774
mmu04625	C-type lectin receptor signaling pathway	GSMG0031124	Src	Rous sarcoma oncogene	20779	up	1.5045	1.16192e-05
mmu04625	C-type lectin receptor signaling pathway	GSMG0000242	Stat1	signal transducer and activator of transcription 1	20846	down	30.7936	1.3369e-179
mmu04625	C-type lectin receptor signaling pathway	GSMG0005225	Stat2	signal transducer and activator of transcription 2	20847	down	7.51863	2.02991e-56
mmu04625	C-type lectin receptor signaling pathway	GSMG0021021	Cblb	Casitas B-lineage lymphoma b	208650	up	1.51101	0.00180701
mmu04625	C-type lectin receptor signaling pathway	GSMG0002819	Akt3	thymoma viral proto-oncogene 3	23797	down	1.66532	1.03244e-06
mmu04625	C-type lectin receptor signaling pathway	GSMG0002362	Ikbke	inhibitor of kappaB kinase epsilon	56489	down	1.60246	2.94856e-06
mmu04625	C-type lectin receptor signaling pathway	GSMG0056641	Calml4	calmodulin-like 4	75600	down	1.68943	0.0160621
mmu04630	JAK-STAT signaling pathway	GSMG0047148	Ccnd2	cyclin D2	12444	down	3.0186	7.87473e-13
mmu04630	JAK-STAT signaling pathway	GSMG0023328	Ccnd3	cyclin D3	12445	down	2.22396	7.57532e-10
mmu04630	JAK-STAT signaling pathway	GSMG0021366	Socs1	suppressor of cytokine signaling 1	12703	down	4.10368	1.85863e-16
mmu04630	JAK-STAT signaling pathway	GSMG0060493	Fhl1	four and a half LIM domains 1	14199	down	2.23973	0.000346832
mmu04630	JAK-STAT signaling pathway	GSMG0038501	Ifnb1	interferon beta 1, fibroblast	15977	down	848.591	2.17246e-10
mmu04630	JAK-STAT signaling pathway	GSMG0060345	Il13ra1	interleukin 13 receptor, alpha 1	16164	down	1.99154	0.000102086
mmu04630	JAK-STAT signaling pathway	GSMG0015981	Irf9	interferon regulatory factor 9	16391	down	9.74252	3.16305e-55
mmu04630	JAK-STAT signaling pathway	GSMG0027587	Jak2	Janus kinase 2	16452	down	1.59874	2.23398e-06
mmu04630	JAK-STAT signaling pathway	GSMG0000242	Stat1	signal transducer and activator of transcription 1	20846	down	30.7936	1.3369e-179
mmu04630	JAK-STAT signaling pathway	GSMG0005225	Stat2	signal transducer and activator of transcription 2	20847	down	7.51863	2.02991e-56
mmu04630	JAK-STAT signaling pathway	GSMG0006514	Socs2	suppressor of cytokine signaling 2	216233	up	2.63701	0.0302708
mmu04630	JAK-STAT signaling pathway	GSMG0002819	Akt3	thymoma viral proto-oncogene 3	23797	down	1.66532	1.03244e-06
mmu04630	JAK-STAT signaling pathway	GSMG0042403	Crlf2	cytokine receptor-like factor 2	57914	down	1.66969	0.00182692
mmu04390	Hippo signaling pathway	GSMG0040544	Areg	amphiregulin	11839	up	1.8876	0.00341444
mmu04390	Hippo signaling pathway	GSMG0047148	Ccnd2	cyclin D2	12444	down	3.0186	7.87473e-13
mmu04390	Hippo signaling pathway	GSMG0023328	Ccnd3	cyclin D3	12445	down	2.22396	7.57532e-10
mmu04390	Hippo signaling pathway	GSMG0036885	Patj	PATJ, crumbs cell polarity complex component	12695	up	1.79855	0.00366302
mmu04390	Hippo signaling pathway	GSMG0007645	Dlg4	discs large MAGUK scaffold protein 4	13385	down	1.64429	0.000154679
mmu04390	Hippo signaling pathway	GSMG0041529	Fzd1	frizzled class receptor 1	14362	down	1.53222	0.00050624
mmu04390	Hippo signaling pathway	GSMG0001840	Fzd5	frizzled class receptor 5	14367	up	1.54752	0.000681663
mmu04390	Hippo signaling pathway	GSMG0018009	Fzd6	frizzled class receptor 6	14368	up	1.61686	0.00151429
mmu04390	Hippo signaling pathway	GSMG0055225	Smad1	SMAD family member 1	17125	up	1.53458	0.000361555
mmu04390	Hippo signaling pathway	GSMG0002904	Tgfb2	transforming growth factor, beta 2	21808	down	1.50026	0.0311375
mmu04390	Hippo signaling pathway	GSMG0046750	Wnt7a	wingless-type MMTV integration site family, member 7A	22421	up	1.95031	0.000449477
mmu04390	Hippo signaling pathway	GSMG0020148	Wnt7b	wingless-type MMTV integration site family, member 7B	22422	down	1.56145	7.82012e-05
mmu04390	Hippo signaling pathway	GSMG0010920	Frmd6	FERM domain containing 6	319710	down	1.91233	0.00018686
mmu04390	Hippo signaling pathway	GSMG0008231	Fzd2	frizzled class receptor 2	57265	down	1.87378	6.80478e-08
mmu04390	Hippo signaling pathway	GSMG0026500	Ppp2r2b	protein phosphatase 2, regulatory subunit B, beta	72930	down	2.66631	4.23848e-06
mmu05412	Arrhythmogenic right ventricular cardiomyopathy (ARVC)	GSMG0028905	Cacnb2	calcium channel, voltage-dependent, beta 2 subunit	12296	up	1.75979	4.0574e-05
mmu05412	Arrhythmogenic right ventricular cardiomyopathy (ARVC)	GSMG0025558	Dsg2	desmoglein 2	13511	up	1.59727	0.00177651
mmu05412	Arrhythmogenic right ventricular cardiomyopathy (ARVC)	GSMG0015086	Itga2	integrin alpha 2	16398	up	1.87083	0.00114137
mmu05412	Arrhythmogenic right ventricular cardiomyopathy (ARVC)	GSMG0029488	Itga6	integrin alpha 6	16403	up	1.87923	1.16434e-07
mmu05412	Arrhythmogenic right ventricular cardiomyopathy (ARVC)	GSMG0005251	Itga7	integrin alpha 7	16404	up	3.7934	8.84212e-16
mmu05412	Arrhythmogenic right ventricular cardiomyopathy (ARVC)	GSMG0020817	Itgb5	integrin beta 5	16419	down	1.70497	6.91889e-05
mmu05412	Arrhythmogenic right ventricular cardiomyopathy (ARVC)	GSMG0032008	Itgb6	integrin beta 6	16420	down	1.69627	0.0218934
mmu05412	Arrhythmogenic right ventricular cardiomyopathy (ARVC)	GSMG0020383	Itgb7	integrin beta 7	16421	up	1.57602	2.85191e-05
mmu05204	Chemical carcinogenesis	GSMG0042181	Ugt2b34	UDP glucuronosyltransferase 2 family, polypeptide B34	100727	up	2.24696	2.64849e-06
mmu05204	Chemical carcinogenesis	GSMG0021247	Cbr1	carbonyl reductase 1	12408	up	1.80241	0.000417117
mmu05204	Chemical carcinogenesis	GSMG0025306	Cyp1b1	cytochrome P450, family 1, subfamily b, polypeptide 1	13078	down	1.91182	0.000202015
mmu05204	Chemical carcinogenesis	GSMG0002859	Ephx1	epoxide hydrolase 1, microsomal	13849	down	2.01372	2.82323e-11
mmu05204	Chemical carcinogenesis	GSMG0059518	Gsta2	glutathione S-transferase, alpha 2 (Yc2)	14858	up	3.71442	1.66636e-10
mmu05204	Chemical carcinogenesis	GSMG0000083	Gsta3	glutathione S-transferase, alpha 3	14859	down	1.85721	0.0193065
mmu05204	Chemical carcinogenesis	GSMG0035887	Gstm1	glutathione S-transferase, mu 1	14862	down	1.89694	1.55264e-09
mmu05204	Chemical carcinogenesis	GSMG0035886	Gstm2	glutathione S-transferase, mu 2	14863	down	1.87258	2.49619e-06
mmu05204	Chemical carcinogenesis	GSMG0034831	Kyat3	kynurenine aminotransferase 3	229905	down	1.70465	0.000745979
mmu05204	Chemical carcinogenesis	GSMG0046241	Hpgds	hematopoietic prostaglandin D synthase	54486	up	1.84327	3.34606e-10
mmu05204	Chemical carcinogenesis	GSMG0035883	Gstm7	glutathione S-transferase, mu 7	68312	down	2.69829	3.76518e-08
mmu04151	PI3K-Akt signaling pathway	GSMG0054599	Angpt2	angiopoietin 2	11601	up	2.03478	1.02692e-06
mmu04151	PI3K-Akt signaling pathway	GSMG0040544	Areg	amphiregulin	11839	up	1.8876	0.00341444
mmu04151	PI3K-Akt signaling pathway	GSMG0047148	Ccnd2	cyclin D2	12444	down	3.0186	7.87473e-13
mmu04151	PI3K-Akt signaling pathway	GSMG0023328	Ccnd3	cyclin D3	12445	down	2.22396	7.57532e-10
mmu04151	PI3K-Akt signaling pathway	GSMG0039852	Cdk6	cyclin-dependent kinase 6	12571	up	1.56623	1.15013e-07
mmu04151	PI3K-Akt signaling pathway	GSMG0006039	Col6a1	collagen, type VI, alpha 1	12833	down	3.52872	6.60385e-18
mmu04151	PI3K-Akt signaling pathway	GSMG0035879	Csf1	colony stimulating factor 1 (macrophage)	12977	down	4.15631	3.68872e-18
mmu04151	PI3K-Akt signaling pathway	GSMG0040543	Ereg	epiregulin	13874	up	1.65947	0.00320533
mmu04151	PI3K-Akt signaling pathway	GSMG0052606	Fgfr2	fibroblast growth factor receptor 2	14183	down	6.45166	4.16156e-29
mmu04151	PI3K-Akt signaling pathway	GSMG0001901	Fn1	fibronectin 1	14268	down	2.58193	1.26048e-05
mmu04151	PI3K-Akt signaling pathway	GSMG0035154	Gnb4	guanine nucleotide binding protein (G protein), beta 4	14696	down	1.62708	0.000325252
mmu04151	PI3K-Akt signaling pathway	GSMG0057134	Gnb5	guanine nucleotide binding protein (G protein), beta 5	14697	up	1.59476	0.000107121
mmu04151	PI3K-Akt signaling pathway	GSMG0038501	Ifnb1	interferon beta 1, fibroblast	15977	down	848.591	2.17246e-10
mmu04151	PI3K-Akt signaling pathway	GSMG0015086	Itga2	integrin alpha 2	16398	up	1.87083	0.00114137
mmu04151	PI3K-Akt signaling pathway	GSMG0029488	Itga6	integrin alpha 6	16403	up	1.87923	1.16434e-07
mmu04151	PI3K-Akt signaling pathway	GSMG0005251	Itga7	integrin alpha 7	16404	up	3.7934	8.84212e-16
mmu04151	PI3K-Akt signaling pathway	GSMG0020817	Itgb5	integrin beta 5	16419	down	1.70497	6.91889e-05
mmu04151	PI3K-Akt signaling pathway	GSMG0032008	Itgb6	integrin beta 6	16420	down	1.69627	0.0218934
mmu04151	PI3K-Akt signaling pathway	GSMG0020383	Itgb7	integrin beta 7	16421	up	1.57602	2.85191e-05
mmu04151	PI3K-Akt signaling pathway	GSMG0027587	Jak2	Janus kinase 2	16452	down	1.59874	2.23398e-06
mmu04151	PI3K-Akt signaling pathway	GSMG0036102	Nfkb1	nuclear factor of kappa light polypeptide gene enhancer in B cells 1, p105	18033	down	1.53358	2.30348e-06
mmu04151	PI3K-Akt signaling pathway	GSMG0030589	Thbs1	thrombospondin 1	21825	down	1.97243	6.21118e-08
mmu04151	PI3K-Akt signaling pathway	GSMG0034238	Thbs3	thrombospondin 3	21827	down	1.87404	1.34626e-05
mmu04151	PI3K-Akt signaling pathway	GSMG0002819	Akt3	thymoma viral proto-oncogene 3	23797	down	1.66532	1.03244e-06
mmu04151	PI3K-Akt signaling pathway	GSMG0035478	Tlr2	toll-like receptor 2	24088	down	4.8013	8.06053e-24
mmu04151	PI3K-Akt signaling pathway	GSMG0026500	Ppp2r2b	protein phosphatase 2, regulatory subunit B, beta	72930	down	2.66631	4.23848e-06
mmu05152	Tuberculosis	GSMG0024967	C3	complement component 3	12266	up	1.54987	0.000151116
mmu05152	Tuberculosis	GSMG0038501	Ifnb1	interferon beta 1, fibroblast	15977	down	848.591	2.17246e-10
mmu05152	Tuberculosis	GSMG0027587	Jak2	Janus kinase 2	16452	down	1.59874	2.23398e-06
mmu05152	Tuberculosis	GSMG0031136	Lbp	lipopolysaccharide binding protein	16803	down	1.55006	0.000467417
mmu05152	Tuberculosis	GSMG0028900	Mrc1	mannose receptor, C type 1	17533	up	2.08468	1.53632e-05
mmu05152	Tuberculosis	GSMG0060015	Myd88	myeloid differentiation primary response gene 88	17874	down	1.89528	9.65072e-08
mmu05152	Tuberculosis	GSMG0036102	Nfkb1	nuclear factor of kappa light polypeptide gene enhancer in B cells 1, p105	18033	down	1.53358	2.30348e-06
mmu05152	Tuberculosis	GSMG0031124	Src	Rous sarcoma oncogene	20779	up	1.5045	1.16192e-05
mmu05152	Tuberculosis	GSMG0000242	Stat1	signal transducer and activator of transcription 1	20846	down	30.7936	1.3369e-179
mmu05152	Tuberculosis	GSMG0002904	Tgfb2	transforming growth factor, beta 2	21808	down	1.50026	0.0311375
mmu05152	Tuberculosis	GSMG0002819	Akt3	thymoma viral proto-oncogene 3	23797	down	1.66532	1.03244e-06
mmu05152	Tuberculosis	GSMG0035478	Tlr2	toll-like receptor 2	24088	down	4.8013	8.06053e-24
mmu05152	Tuberculosis	GSMG0027964	Tcirg1	T cell, immune regulator 1, ATPase, H+ transporting, lysosomal V0 protein A3	27060	down	4.35346	1.72354e-42
mmu05152	Tuberculosis	GSMG0034350	Rfx5	regulatory factor X, 5 (influences HLA class II expression)	53970	down	1.79417	2.47237e-05
mmu05152	Tuberculosis	GSMG0056641	Calml4	calmodulin-like 4	75600	down	1.68943	0.0160621
mmu05140	Leishmaniasis	GSMG0024967	C3	complement component 3	12266	up	1.54987	0.000151116
mmu05140	Leishmaniasis	GSMG0027587	Jak2	Janus kinase 2	16452	down	1.59874	2.23398e-06
mmu05140	Leishmaniasis	GSMG0060015	Myd88	myeloid differentiation primary response gene 88	17874	down	1.89528	9.65072e-08
mmu05140	Leishmaniasis	GSMG0036102	Nfkb1	nuclear factor of kappa light polypeptide gene enhancer in B cells 1, p105	18033	down	1.53358	2.30348e-06
mmu05140	Leishmaniasis	GSMG0012015	Nfkbia	nuclear factor of kappa light polypeptide gene enhancer in B cells inhibitor, alpha	18035	down	1.54812	0.00730774
mmu05140	Leishmaniasis	GSMG0000242	Stat1	signal transducer and activator of transcription 1	20846	down	30.7936	1.3369e-179
mmu05140	Leishmaniasis	GSMG0002904	Tgfb2	transforming growth factor, beta 2	21808	down	1.50026	0.0311375
mmu05140	Leishmaniasis	GSMG0035478	Tlr2	toll-like receptor 2	24088	down	4.8013	8.06053e-24
mmu05144	Malaria	GSMG0060015	Myd88	myeloid differentiation primary response gene 88	17874	down	1.89528	9.65072e-08
mmu05144	Malaria	GSMG0002904	Tgfb2	transforming growth factor, beta 2	21808	down	1.50026	0.0311375
mmu05144	Malaria	GSMG0030589	Thbs1	thrombospondin 1	21825	down	1.97243	6.21118e-08
mmu05144	Malaria	GSMG0034238	Thbs3	thrombospondin 3	21827	down	1.87404	1.34626e-05
mmu05144	Malaria	GSMG0035947	Vcam1	vascular cell adhesion molecule 1	22329	down	1.59894	0.0302525
mmu05144	Malaria	GSMG0035478	Tlr2	toll-like receptor 2	24088	down	4.8013	8.06053e-24
mmu04510	Focal adhesion	GSMG0047148	Ccnd2	cyclin D2	12444	down	3.0186	7.87473e-13
mmu04510	Focal adhesion	GSMG0023328	Ccnd3	cyclin D3	12445	down	2.22396	7.57532e-10
mmu04510	Focal adhesion	GSMG0006039	Col6a1	collagen, type VI, alpha 1	12833	down	3.52872	6.60385e-18
mmu04510	Focal adhesion	GSMG0001901	Fn1	fibronectin 1	14268	down	2.58193	1.26048e-05
mmu04510	Focal adhesion	GSMG0015086	Itga2	integrin alpha 2	16398	up	1.87083	0.00114137
mmu04510	Focal adhesion	GSMG0029488	Itga6	integrin alpha 6	16403	up	1.87923	1.16434e-07
mmu04510	Focal adhesion	GSMG0005251	Itga7	integrin alpha 7	16404	up	3.7934	8.84212e-16
mmu04510	Focal adhesion	GSMG0020817	Itgb5	integrin beta 5	16419	down	1.70497	6.91889e-05
mmu04510	Focal adhesion	GSMG0032008	Itgb6	integrin beta 6	16420	down	1.69627	0.0218934
mmu04510	Focal adhesion	GSMG0020383	Itgb7	integrin beta 7	16421	up	1.57602	2.85191e-05
mmu04510	Focal adhesion	GSMG0031124	Src	Rous sarcoma oncogene	20779	up	1.5045	1.16192e-05
mmu04510	Focal adhesion	GSMG0030589	Thbs1	thrombospondin 1	21825	down	1.97243	6.21118e-08
mmu04510	Focal adhesion	GSMG0034238	Thbs3	thrombospondin 3	21827	down	1.87404	1.34626e-05
mmu04510	Focal adhesion	GSMG0002819	Akt3	thymoma viral proto-oncogene 3	23797	down	1.66532	1.03244e-06
mmu04510	Focal adhesion	GSMG0002408	Ppp1r12b	protein phosphatase 1, regulatory subunit 12B	329251	down	1.82282	5.51428e-08
mmu04510	Focal adhesion	GSMG0043972	Flnc	filamin C, gamma	68794	up	1.7149	2.79452e-06
mmu04510	Focal adhesion	GSMG0058970	Tln2	talin 2	70549	down	2.3769	5.55225e-11
mmu05202	Transcriptional misregulation in cancer	GSMG0058360	Atm	ataxia telangiectasia mutated	11920	down	1.53931	0.000735141
mmu05202	Transcriptional misregulation in cancer	GSMG0047148	Ccnd2	cyclin D2	12444	down	3.0186	7.87473e-13
mmu05202	Transcriptional misregulation in cancer	GSMG0001458	Eya1	EYA transcriptional coactivator and phosphatase 1	14048	down	3.57539	1.32086e-20
mmu05202	Transcriptional misregulation in cancer	GSMG0006811	Hmga2	high mobility group AT-hook 2	15364	up	2.01156	0.000434419
mmu05202	Transcriptional misregulation in cancer	GSMG0008839	Igfbp3	insulin-like growth factor binding protein 3	16009	up	2.85853	4.12901e-06
mmu05202	Transcriptional misregulation in cancer	GSMG0020383	Itgb7	integrin beta 7	16421	up	1.57602	2.85191e-05
mmu05202	Transcriptional misregulation in cancer	GSMG0055225	Smad1	SMAD family member 1	17125	up	1.53458	0.000361555
mmu05202	Transcriptional misregulation in cancer	GSMG0004075	Gadd45b	growth arrest and DNA-damage-inducible 45 beta	17873	down	1.77909	0.00494865
mmu05202	Transcriptional misregulation in cancer	GSMG0036102	Nfkb1	nuclear factor of kappa light polypeptide gene enhancer in B cells 1, p105	18033	down	1.53358	2.30348e-06
mmu05202	Transcriptional misregulation in cancer	GSMG0002108	Per2	period circadian clock 2	18627	down	1.6818	2.83209e-06
mmu05202	Transcriptional misregulation in cancer	GSMG0015215	Plau	plasminogen activator, urokinase	18792	down	2.45816	1.07544e-10
mmu05202	Transcriptional misregulation in cancer	GSMG0058839	Pml	promyelocytic leukemia	18854	down	3.36021	1.72728e-26
mmu05202	Transcriptional misregulation in cancer	GSMG0044903	Pparg	peroxisome proliferator activated receptor gamma	19016	up	2.51416	1.19256e-06
mmu05202	Transcriptional misregulation in cancer	GSMG0012117	Six1	sine oculis-related homeobox 1	20471	down	1.62883	0.000123649
mmu05202	Transcriptional misregulation in cancer	GSMG0013368	Gadd45g	growth arrest and DNA-damage-inducible 45 gamma	23882	down	1.77074	6.19773e-05
mmu05202	Transcriptional misregulation in cancer	GSMG0052521	Nupr1	nuclear protein transcription regulator 1	56312	up	2.15507	2.77618e-05
mmu04917	Prolactin signaling pathway	GSMG0047148	Ccnd2	cyclin D2	12444	down	3.0186	7.87473e-13
mmu04917	Prolactin signaling pathway	GSMG0021366	Socs1	suppressor of cytokine signaling 1	12703	down	4.10368	1.85863e-16
mmu04917	Prolactin signaling pathway	GSMG0007378	Irf1	interferon regulatory factor 1	16362	down	3.9259	2.03009e-18
mmu04917	Prolactin signaling pathway	GSMG0027587	Jak2	Janus kinase 2	16452	down	1.59874	2.23398e-06
mmu04917	Prolactin signaling pathway	GSMG0036102	Nfkb1	nuclear factor of kappa light polypeptide gene enhancer in B cells 1, p105	18033	down	1.53358	2.30348e-06
mmu04917	Prolactin signaling pathway	GSMG0031124	Src	Rous sarcoma oncogene	20779	up	1.5045	1.16192e-05
mmu04917	Prolactin signaling pathway	GSMG0000242	Stat1	signal transducer and activator of transcription 1	20846	down	30.7936	1.3369e-179
mmu04917	Prolactin signaling pathway	GSMG0006514	Socs2	suppressor of cytokine signaling 2	216233	up	2.63701	0.0302708
mmu04917	Prolactin signaling pathway	GSMG0002819	Akt3	thymoma viral proto-oncogene 3	23797	down	1.66532	1.03244e-06
mmu05133	Pertussis	GSMG0024655	C2	complement component 2 (within H-2S)	12263	down	2.23534	3.21182e-08
mmu05133	Pertussis	GSMG0024967	C3	complement component 3	12266	up	1.54987	0.000151116
mmu05133	Pertussis	GSMG0002349	C4bp	complement component 4 binding protein	12269	down	3.24554	8.99998e-08
mmu05133	Pertussis	GSMG0027888	Casp7	caspase 7	12369	down	3.09432	5.17161e-10
mmu05133	Pertussis	GSMG0007378	Irf1	interferon regulatory factor 1	16362	down	3.9259	2.03009e-18
mmu05133	Pertussis	GSMG0060015	Myd88	myeloid differentiation primary response gene 88	17874	down	1.89528	9.65072e-08
mmu05133	Pertussis	GSMG0036102	Nfkb1	nuclear factor of kappa light polypeptide gene enhancer in B cells 1, p105	18033	down	1.53358	2.30348e-06
mmu05133	Pertussis	GSMG0056641	Calml4	calmodulin-like 4	75600	down	1.68943	0.0160621
mmu01524	Platinum drug resistance	GSMG0058360	Atm	ataxia telangiectasia mutated	11920	down	1.53931	0.000735141
mmu01524	Platinum drug resistance	GSMG0054624	Atp7b	ATPase, Cu++ transporting, beta polypeptide	11979	up	1.78325	4.06501e-05
mmu01524	Platinum drug resistance	GSMG0027630	Fas	Fas (TNF receptor superfamily member 6)	14102	down	2.36067	3.10665e-05
mmu01524	Platinum drug resistance	GSMG0059518	Gsta2	glutathione S-transferase, alpha 2 (Yc2)	14858	up	3.71442	1.66636e-10
mmu01524	Platinum drug resistance	GSMG0000083	Gsta3	glutathione S-transferase, alpha 3	14859	down	1.85721	0.0193065
mmu01524	Platinum drug resistance	GSMG0035887	Gstm1	glutathione S-transferase, mu 1	14862	down	1.89694	1.55264e-09
mmu01524	Platinum drug resistance	GSMG0035886	Gstm2	glutathione S-transferase, mu 2	14863	down	1.87258	2.49619e-06
mmu01524	Platinum drug resistance	GSMG0002819	Akt3	thymoma viral proto-oncogene 3	23797	down	1.66532	1.03244e-06
mmu01524	Platinum drug resistance	GSMG0035883	Gstm7	glutathione S-transferase, mu 7	68312	down	2.69829	3.76518e-08
mmu04062	Chemokine signaling pathway	GSMG0035154	Gnb4	guanine nucleotide binding protein (G protein), beta 4	14696	down	1.62708	0.000325252
mmu04062	Chemokine signaling pathway	GSMG0057134	Gnb5	guanine nucleotide binding protein (G protein), beta 5	14697	up	1.59476	0.000107121
mmu04062	Chemokine signaling pathway	GSMG0042232	Cxcl10	chemokine (C-X-C motif) ligand 10	15945	down	714.567	6.85183e-55
mmu04062	Chemokine signaling pathway	GSMG0027587	Jak2	Janus kinase 2	16452	down	1.59874	2.23398e-06
mmu04062	Chemokine signaling pathway	GSMG0036102	Nfkb1	nuclear factor of kappa light polypeptide gene enhancer in B cells 1, p105	18033	down	1.53358	2.30348e-06
mmu04062	Chemokine signaling pathway	GSMG0012015	Nfkbia	nuclear factor of kappa light polypeptide gene enhancer in B cells inhibitor, alpha	18035	down	1.54812	0.00730774
mmu04062	Chemokine signaling pathway	GSMG0000497	Ccl20	chemokine (C-C motif) ligand 20	20297	down	3.0742	1.94004e-08
mmu04062	Chemokine signaling pathway	GSMG0009720	Ccl5	chemokine (C-C motif) ligand 5	20304	down	1198.17	3.44058e-22
mmu04062	Chemokine signaling pathway	GSMG0007872	Ccl7	chemokine (C-C motif) ligand 7	20306	down	1.99926	2.17932e-10
mmu04062	Chemokine signaling pathway	GSMG0053852	Cx3cl1	chemokine (C-X3-C motif) ligand 1	20312	down	1.71314	9.93105e-08
mmu04062	Chemokine signaling pathway	GSMG0031124	Src	Rous sarcoma oncogene	20779	up	1.5045	1.16192e-05
mmu04062	Chemokine signaling pathway	GSMG0000242	Stat1	signal transducer and activator of transcription 1	20846	down	30.7936	1.3369e-179
mmu04062	Chemokine signaling pathway	GSMG0005225	Stat2	signal transducer and activator of transcription 2	20847	down	7.51863	2.02991e-56
mmu04062	Chemokine signaling pathway	GSMG0002819	Akt3	thymoma viral proto-oncogene 3	23797	down	1.66532	1.03244e-06
mmu04110	Cell cycle	GSMG0058360	Atm	ataxia telangiectasia mutated	11920	down	1.53931	0.000735141
mmu04110	Cell cycle	GSMG0047148	Ccnd2	cyclin D2	12444	down	3.0186	7.87473e-13
mmu04110	Cell cycle	GSMG0023328	Ccnd3	cyclin D3	12445	down	2.22396	7.57532e-10
mmu04110	Cell cycle	GSMG0039852	Cdk6	cyclin-dependent kinase 6	12571	up	1.56623	1.15013e-07
mmu04110	Cell cycle	GSMG0004075	Gadd45b	growth arrest and DNA-damage-inducible 45 beta	17873	down	1.77909	0.00494865
mmu04110	Cell cycle	GSMG0002904	Tgfb2	transforming growth factor, beta 2	21808	down	1.50026	0.0311375
mmu04110	Cell cycle	GSMG0049783	Wee1	WEE 1 homolog 1 (S. pombe)	22390	down	1.61398	0.0365658
mmu04110	Cell cycle	GSMG0013368	Gadd45g	growth arrest and DNA-damage-inducible 45 gamma	23882	down	1.77074	6.19773e-05
mmu04110	Cell cycle	GSMG0009083	Pttg1	pituitary tumor-transforming gene 1	30939	down	1.69665	0.0240948
mmu04110	Cell cycle	GSMG0040762	Chek2	checkpoint kinase 2	50883	down	1.6809	0.0466547
mmu05222	Small cell lung cancer	GSMG0039852	Cdk6	cyclin-dependent kinase 6	12571	up	1.56623	1.15013e-07
mmu05222	Small cell lung cancer	GSMG0001901	Fn1	fibronectin 1	14268	down	2.58193	1.26048e-05
mmu05222	Small cell lung cancer	GSMG0015086	Itga2	integrin alpha 2	16398	up	1.87083	0.00114137
mmu05222	Small cell lung cancer	GSMG0029488	Itga6	integrin alpha 6	16403	up	1.87923	1.16434e-07
mmu05222	Small cell lung cancer	GSMG0004075	Gadd45b	growth arrest and DNA-damage-inducible 45 beta	17873	down	1.77909	0.00494865
mmu05222	Small cell lung cancer	GSMG0036102	Nfkb1	nuclear factor of kappa light polypeptide gene enhancer in B cells 1, p105	18033	down	1.53358	2.30348e-06
mmu05222	Small cell lung cancer	GSMG0012015	Nfkbia	nuclear factor of kappa light polypeptide gene enhancer in B cells inhibitor, alpha	18035	down	1.54812	0.00730774
mmu05222	Small cell lung cancer	GSMG0002955	Traf5	TNF receptor-associated factor 5	22033	down	3.16545	2.01225e-08
mmu05222	Small cell lung cancer	GSMG0002819	Akt3	thymoma viral proto-oncogene 3	23797	down	1.66532	1.03244e-06
mmu05222	Small cell lung cancer	GSMG0013368	Gadd45g	growth arrest and DNA-damage-inducible 45 gamma	23882	down	1.77074	6.19773e-05
mmu04933	AGE-RAGE signaling pathway in diabetic complications	GSMG0001901	Fn1	fibronectin 1	14268	down	2.58193	1.26048e-05
mmu04933	AGE-RAGE signaling pathway in diabetic complications	GSMG0027587	Jak2	Janus kinase 2	16452	down	1.59874	2.23398e-06
mmu04933	AGE-RAGE signaling pathway in diabetic complications	GSMG0036102	Nfkb1	nuclear factor of kappa light polypeptide gene enhancer in B cells 1, p105	18033	down	1.53358	2.30348e-06
mmu04933	AGE-RAGE signaling pathway in diabetic complications	GSMG0023762	Prkce	protein kinase C, epsilon	18754	down	1.70448	1.59401e-05
mmu04933	AGE-RAGE signaling pathway in diabetic complications	GSMG0000242	Stat1	signal transducer and activator of transcription 1	20846	down	30.7936	1.3369e-179
mmu04933	AGE-RAGE signaling pathway in diabetic complications	GSMG0002904	Tgfb2	transforming growth factor, beta 2	21808	down	1.50026	0.0311375
mmu04933	AGE-RAGE signaling pathway in diabetic complications	GSMG0035947	Vcam1	vascular cell adhesion molecule 1	22329	down	1.59894	0.0302525
mmu04933	AGE-RAGE signaling pathway in diabetic complications	GSMG0002819	Akt3	thymoma viral proto-oncogene 3	23797	down	1.66532	1.03244e-06
mmu04933	AGE-RAGE signaling pathway in diabetic complications	GSMG0027676	Plce1	phospholipase C, epsilon 1	74055	up	1.53656	0.000829441
mmu05217	Basal cell carcinoma	GSMG0041529	Fzd1	frizzled class receptor 1	14362	down	1.53222	0.00050624
mmu05217	Basal cell carcinoma	GSMG0001840	Fzd5	frizzled class receptor 5	14367	up	1.54752	0.000681663
mmu05217	Basal cell carcinoma	GSMG0018009	Fzd6	frizzled class receptor 6	14368	up	1.61686	0.00151429
mmu05217	Basal cell carcinoma	GSMG0004075	Gadd45b	growth arrest and DNA-damage-inducible 45 beta	17873	down	1.77909	0.00494865
mmu05217	Basal cell carcinoma	GSMG0046750	Wnt7a	wingless-type MMTV integration site family, member 7A	22421	up	1.95031	0.000449477
mmu05217	Basal cell carcinoma	GSMG0020148	Wnt7b	wingless-type MMTV integration site family, member 7B	22422	down	1.56145	7.82012e-05
mmu05217	Basal cell carcinoma	GSMG0013368	Gadd45g	growth arrest and DNA-damage-inducible 45 gamma	23882	down	1.77074	6.19773e-05
mmu05217	Basal cell carcinoma	GSMG0008231	Fzd2	frizzled class receptor 2	57265	down	1.87378	6.80478e-08
mmu04144	Endocytosis	GSMG0017808	Dab2	disabled 2, mitogen-responsive phosphoprotein	13132	down	2.32799	1.93206e-06
mmu04144	Endocytosis	GSMG0052606	Fgfr2	fibroblast growth factor receptor 2	14183	down	6.45166	4.16156e-29
mmu04144	Endocytosis	GSMG0024703	H2-D1 // H2-L	histocompatibility 2, D region locus 1 // histocompatibility 2, D region locus L	14964	down	4.28194	2.3323e-46
mmu04144	Endocytosis	GSMG0024624	H2-K1	histocompatibility 2, K1, K region	14972	down	9.13874	7.16534e-77
mmu04144	Endocytosis	GSMG0024703	H2-D1 // H2-L	histocompatibility 2, D region locus 1 // histocompatibility 2, D region locus L	14980	down	4.28194	2.3323e-46
mmu04144	Endocytosis	GSMG0023196	H2-M3	histocompatibility 2, M region locus 3	14991	down	4.75179	6.73559e-09
mmu04144	Endocytosis	GSMG0023147	H2-Q10	histocompatibility 2, Q region locus 10	15007	down	5.25965	7.95641e-16
mmu04144	Endocytosis	GSMG0023138	H2-Q2	histocompatibility 2, Q region locus 2	15013	down	6.65008	5.13101e-26
mmu04144	Endocytosis	GSMG0023139	H2-Q4	histocompatibility 2, Q region locus 4	15015	down	6.56793	5.72233e-57
mmu04144	Endocytosis	GSMG0024702	H2-T23	histocompatibility 2, T region locus 23	15040	down	2.51935	1.6086e-11
mmu04144	Endocytosis	GSMG0058839	Pml	promyelocytic leukemia	18854	down	3.36021	1.72728e-26
mmu04144	Endocytosis	GSMG0031124	Src	Rous sarcoma oncogene	20779	up	1.5045	1.16192e-05
mmu04144	Endocytosis	GSMG0021021	Cblb	Casitas B-lineage lymphoma b	208650	up	1.51101	0.00180701
mmu04144	Endocytosis	GSMG0010588	Asap2	ArfGAP with SH3 domain, ankyrin repeat and PH domain 2	211914	up	1.7327	7.54811e-06
mmu04144	Endocytosis	GSMG0032131	Wipf1	WAS/WASL interacting protein family, member 1	215280	up	1.84791	1.61351e-06
mmu04144	Endocytosis	GSMG0020792	Tfrc	transferrin receptor	22042	down	1.59474	0.0393265
mmu04144	Endocytosis	GSMG0020121	Arfgap3	ADP-ribosylation factor GTPase activating protein 3	66251	up	1.57033	2.12565e-07
mmu04144	Endocytosis	GSMG0024705	H2-T-ps	histocompatibility 2, T region locus, pseudogene	667803	down	3.4051	1.26644e-17
mmu04144	Endocytosis	GSMG0043308	Smurf1	SMAD specific E3 ubiquitin protein ligase 1	75788	up	1.50164	0.00029166
mmu04144	Endocytosis	GSMG0032657	Ehd4	EH-domain containing 4	98878	down	1.76378	7.24632e-07
mmu04978	Mineral absorption	GSMG0002660	Atp1b1	ATPase, Na+/K+ transporting, beta 1 polypeptide	11931	down	1.80231	0.00038653
mmu04978	Mineral absorption	GSMG0021503	Clcn2	chloride channel, voltage-sensitive 2	12724	down	1.52449	0.000748578
mmu04978	Mineral absorption	GSMG0053831	Mt1	metallothionein 1	17748	up	2.16286	0.000398222
mmu04978	Mineral absorption	GSMG0053830	Mt2	metallothionein 2	17750	up	3.08371	0.0195348
mmu04978	Mineral absorption	GSMG0001366	Slc30a1	solute carrier family 30 (zinc transporter), member 1	22782	up	2.33567	1.04389e-05
mmu04978	Mineral absorption	GSMG0019801	Slc39a4	solute carrier family 39 (zinc transporter), member 4	72027	up	1.5393	1.85613e-05
mmu04550	Signaling pathways regulating pluripotency of stem cells	GSMG0052606	Fgfr2	fibroblast growth factor receptor 2	14183	down	6.45166	4.16156e-29
mmu04550	Signaling pathways regulating pluripotency of stem cells	GSMG0041529	Fzd1	frizzled class receptor 1	14362	down	1.53222	0.00050624
mmu04550	Signaling pathways regulating pluripotency of stem cells	GSMG0001840	Fzd5	frizzled class receptor 5	14367	up	1.54752	0.000681663
mmu04550	Signaling pathways regulating pluripotency of stem cells	GSMG0018009	Fzd6	frizzled class receptor 6	14368	up	1.61686	0.00151429
mmu04550	Signaling pathways regulating pluripotency of stem cells	GSMG0002267	Inhbb	inhibin beta-B	16324	down	2.74326	4.28536e-08
mmu04550	Signaling pathways regulating pluripotency of stem cells	GSMG0027587	Jak2	Janus kinase 2	16452	down	1.59874	2.23398e-06
mmu04550	Signaling pathways regulating pluripotency of stem cells	GSMG0055225	Smad1	SMAD family member 1	17125	up	1.53458	0.000361555
mmu04550	Signaling pathways regulating pluripotency of stem cells	GSMG0046750	Wnt7a	wingless-type MMTV integration site family, member 7A	22421	up	1.95031	0.000449477
mmu04550	Signaling pathways regulating pluripotency of stem cells	GSMG0020148	Wnt7b	wingless-type MMTV integration site family, member 7B	22422	down	1.56145	7.82012e-05
mmu04550	Signaling pathways regulating pluripotency of stem cells	GSMG0002819	Akt3	thymoma viral proto-oncogene 3	23797	down	1.66532	1.03244e-06
mmu04550	Signaling pathways regulating pluripotency of stem cells	GSMG0008231	Fzd2	frizzled class receptor 2	57265	down	1.87378	6.80478e-08
mmu04550	Signaling pathways regulating pluripotency of stem cells	GSMG0027647	Pcgf5	polycomb group ring finger 5	76073	down	2.02597	8.43992e-08
mmu05134	Legionellosis	GSMG0052691	Bnip3	BCL2/adenovirus E1B interacting protein 3	12176	up	1.59945	0.0314068
mmu05134	Legionellosis	GSMG0024967	C3	complement component 3	12266	up	1.54987	0.000151116
mmu05134	Legionellosis	GSMG0027888	Casp7	caspase 7	12369	down	3.09432	5.17161e-10
mmu05134	Legionellosis	GSMG0060015	Myd88	myeloid differentiation primary response gene 88	17874	down	1.89528	9.65072e-08
mmu05134	Legionellosis	GSMG0036102	Nfkb1	nuclear factor of kappa light polypeptide gene enhancer in B cells 1, p105	18033	down	1.53358	2.30348e-06
mmu05134	Legionellosis	GSMG0012015	Nfkbia	nuclear factor of kappa light polypeptide gene enhancer in B cells inhibitor, alpha	18035	down	1.54812	0.00730774
mmu05134	Legionellosis	GSMG0035478	Tlr2	toll-like receptor 2	24088	down	4.8013	8.06053e-24
mmu00790	Folate biosynthesis	GSMG0021247	Cbr1	carbonyl reductase 1	12408	up	1.80241	0.000417117
mmu00790	Folate biosynthesis	GSMG0044055	Akr1b8	aldo-keto reductase family 1, member B8	14187	up	1.51436	2.58909e-05
mmu00790	Folate biosynthesis	GSMG0017114	Gch1	GTP cyclohydrolase 1	14528	up	1.85789	1.01978e-05
mmu05220	Chronic myeloid leukemia	GSMG0039852	Cdk6	cyclin-dependent kinase 6	12571	up	1.56623	1.15013e-07
mmu05220	Chronic myeloid leukemia	GSMG0049545	Gab2	growth factor receptor bound protein 2-associated protein 2	14389	up	1.98223	0.00685879
mmu05220	Chronic myeloid leukemia	GSMG0004075	Gadd45b	growth arrest and DNA-damage-inducible 45 beta	17873	down	1.77909	0.00494865
mmu05220	Chronic myeloid leukemia	GSMG0036102	Nfkb1	nuclear factor of kappa light polypeptide gene enhancer in B cells 1, p105	18033	down	1.53358	2.30348e-06
mmu05220	Chronic myeloid leukemia	GSMG0012015	Nfkbia	nuclear factor of kappa light polypeptide gene enhancer in B cells inhibitor, alpha	18035	down	1.54812	0.00730774
mmu05220	Chronic myeloid leukemia	GSMG0002904	Tgfb2	transforming growth factor, beta 2	21808	down	1.50026	0.0311375
mmu05220	Chronic myeloid leukemia	GSMG0002819	Akt3	thymoma viral proto-oncogene 3	23797	down	1.66532	1.03244e-06
mmu05220	Chronic myeloid leukemia	GSMG0013368	Gadd45g	growth arrest and DNA-damage-inducible 45 gamma	23882	down	1.77074	6.19773e-05
mmu05410	Hypertrophic cardiomyopathy (HCM)	GSMG0028905	Cacnb2	calcium channel, voltage-dependent, beta 2 subunit	12296	up	1.75979	4.0574e-05
mmu05410	Hypertrophic cardiomyopathy (HCM)	GSMG0015086	Itga2	integrin alpha 2	16398	up	1.87083	0.00114137
mmu05410	Hypertrophic cardiomyopathy (HCM)	GSMG0029488	Itga6	integrin alpha 6	16403	up	1.87923	1.16434e-07
mmu05410	Hypertrophic cardiomyopathy (HCM)	GSMG0005251	Itga7	integrin alpha 7	16404	up	3.7934	8.84212e-16
mmu05410	Hypertrophic cardiomyopathy (HCM)	GSMG0020817	Itgb5	integrin beta 5	16419	down	1.70497	6.91889e-05
mmu05410	Hypertrophic cardiomyopathy (HCM)	GSMG0032008	Itgb6	integrin beta 6	16420	down	1.69627	0.0218934
mmu05410	Hypertrophic cardiomyopathy (HCM)	GSMG0020383	Itgb7	integrin beta 7	16421	up	1.57602	2.85191e-05
mmu05410	Hypertrophic cardiomyopathy (HCM)	GSMG0002904	Tgfb2	transforming growth factor, beta 2	21808	down	1.50026	0.0311375
mmu05212	Pancreatic cancer	GSMG0039852	Cdk6	cyclin-dependent kinase 6	12571	up	1.56623	1.15013e-07
mmu05212	Pancreatic cancer	GSMG0004075	Gadd45b	growth arrest and DNA-damage-inducible 45 beta	17873	down	1.77909	0.00494865
mmu05212	Pancreatic cancer	GSMG0036102	Nfkb1	nuclear factor of kappa light polypeptide gene enhancer in B cells 1, p105	18033	down	1.53358	2.30348e-06
mmu05212	Pancreatic cancer	GSMG0000242	Stat1	signal transducer and activator of transcription 1	20846	down	30.7936	1.3369e-179
mmu05212	Pancreatic cancer	GSMG0002904	Tgfb2	transforming growth factor, beta 2	21808	down	1.50026	0.0311375
mmu05212	Pancreatic cancer	GSMG0002819	Akt3	thymoma viral proto-oncogene 3	23797	down	1.66532	1.03244e-06
mmu05212	Pancreatic cancer	GSMG0013368	Gadd45g	growth arrest and DNA-damage-inducible 45 gamma	23882	down	1.77074	6.19773e-05
mmu00920	Sulfur metabolism	GSMG0006918	Suox	sulfite oxidase	211389	up	1.50802	0.000877519
mmu00920	Sulfur metabolism	GSMG0030693	Sqor	sulfide quinone oxidoreductase	59010	up	1.55403	1.02919e-05
mmu04060	Cytokine-cytokine receptor interaction	GSMG0035879	Csf1	colony stimulating factor 1 (macrophage)	12977	down	4.15631	3.68872e-18
mmu04060	Cytokine-cytokine receptor interaction	GSMG0027630	Fas	Fas (TNF receptor superfamily member 6)	14102	down	2.36067	3.10665e-05
mmu04060	Cytokine-cytokine receptor interaction	GSMG0042232	Cxcl10	chemokine (C-X-C motif) ligand 10	15945	down	714.567	6.85183e-55
mmu04060	Cytokine-cytokine receptor interaction	GSMG0038501	Ifnb1	interferon beta 1, fibroblast	15977	down	848.591	2.17246e-10
mmu04060	Cytokine-cytokine receptor interaction	GSMG0060345	Il13ra1	interleukin 13 receptor, alpha 1	16164	down	1.99154	0.000102086
mmu04060	Cytokine-cytokine receptor interaction	GSMG0000185	Il18rap	interleukin 18 receptor accessory protein	16174	up	1.70784	0.000221124
mmu04060	Cytokine-cytokine receptor interaction	GSMG0028996	Il1rn	interleukin 1 receptor antagonist	16181	up	1.76285	0.000389924
mmu04060	Cytokine-cytokine receptor interaction	GSMG0002267	Inhbb	inhibin beta-B	16324	down	2.74326	4.28536e-08
mmu04060	Cytokine-cytokine receptor interaction	GSMG0044858	Il17rc	interleukin 17 receptor C	171095	down	1.60674	0.000167441
mmu04060	Cytokine-cytokine receptor interaction	GSMG0000497	Ccl20	chemokine (C-C motif) ligand 20	20297	down	3.0742	1.94004e-08
mmu04060	Cytokine-cytokine receptor interaction	GSMG0009720	Ccl5	chemokine (C-C motif) ligand 5	20304	down	1198.17	3.44058e-22
mmu04060	Cytokine-cytokine receptor interaction	GSMG0007872	Ccl7	chemokine (C-C motif) ligand 7	20306	down	1.99926	2.17932e-10
mmu04060	Cytokine-cytokine receptor interaction	GSMG0053852	Cx3cl1	chemokine (C-X3-C motif) ligand 1	20312	down	1.71314	9.93105e-08
mmu04060	Cytokine-cytokine receptor interaction	GSMG0002904	Tgfb2	transforming growth factor, beta 2	21808	down	1.50026	0.0311375
mmu04060	Cytokine-cytokine receptor interaction	GSMG0061965	Eda2r	ectodysplasin A2 receptor	245527	down	5.41994	2.83388e-07
mmu04060	Cytokine-cytokine receptor interaction	GSMG0042403	Crlf2	cytokine receptor-like factor 2	57914	down	1.66969	0.00182692
mmu04310	Wnt signaling pathway	GSMG0047148	Ccnd2	cyclin D2	12444	down	3.0186	7.87473e-13
mmu04310	Wnt signaling pathway	GSMG0023328	Ccnd3	cyclin D3	12445	down	2.22396	7.57532e-10
mmu04310	Wnt signaling pathway	GSMG0041529	Fzd1	frizzled class receptor 1	14362	down	1.53222	0.00050624
mmu04310	Wnt signaling pathway	GSMG0001840	Fzd5	frizzled class receptor 5	14367	up	1.54752	0.000681663
mmu04310	Wnt signaling pathway	GSMG0018009	Fzd6	frizzled class receptor 6	14368	up	1.61686	0.00151429
mmu04310	Wnt signaling pathway	GSMG0022964	Ppard	peroxisome proliferator activator receptor delta	19015	up	1.56327	0.000175833
mmu04310	Wnt signaling pathway	GSMG0018275	Ccn4	cellular communication network factor 4	22402	down	1.56885	0.000296394
mmu04310	Wnt signaling pathway	GSMG0046750	Wnt7a	wingless-type MMTV integration site family, member 7A	22421	up	1.95031	0.000449477
mmu04310	Wnt signaling pathway	GSMG0020148	Wnt7b	wingless-type MMTV integration site family, member 7B	22422	down	1.56145	7.82012e-05
mmu04310	Wnt signaling pathway	GSMG0034736	Cxxc4	CXXC finger 4	319478	down	2.2561	1.28192e-08
mmu04310	Wnt signaling pathway	GSMG0061322	Porcn	porcupine O-acyltransferase	53627	up	2.01441	3.31369e-06
mmu04310	Wnt signaling pathway	GSMG0008231	Fzd2	frizzled class receptor 2	57265	down	1.87378	6.80478e-08
mmu05414	Dilated cardiomyopathy (DCM)	GSMG0028905	Cacnb2	calcium channel, voltage-dependent, beta 2 subunit	12296	up	1.75979	4.0574e-05
mmu05414	Dilated cardiomyopathy (DCM)	GSMG0015086	Itga2	integrin alpha 2	16398	up	1.87083	0.00114137
mmu05414	Dilated cardiomyopathy (DCM)	GSMG0029488	Itga6	integrin alpha 6	16403	up	1.87923	1.16434e-07
mmu05414	Dilated cardiomyopathy (DCM)	GSMG0005251	Itga7	integrin alpha 7	16404	up	3.7934	8.84212e-16
mmu05414	Dilated cardiomyopathy (DCM)	GSMG0020817	Itgb5	integrin beta 5	16419	down	1.70497	6.91889e-05
mmu05414	Dilated cardiomyopathy (DCM)	GSMG0032008	Itgb6	integrin beta 6	16420	down	1.69627	0.0218934
mmu05414	Dilated cardiomyopathy (DCM)	GSMG0020383	Itgb7	integrin beta 7	16421	up	1.57602	2.85191e-05
mmu05414	Dilated cardiomyopathy (DCM)	GSMG0002904	Tgfb2	transforming growth factor, beta 2	21808	down	1.50026	0.0311375
mmu05340	Primary immunodeficiency	GSMG0028505	Blnk	B cell linker	17060	down	3.95622	1.14056e-19
mmu05340	Primary immunodeficiency	GSMG0023088	Tap1	transporter 1, ATP-binding cassette, sub-family B (MDR/TAP)	21354	down	149.017	5.98681e-65
mmu05340	Primary immunodeficiency	GSMG0023090	Tap2	transporter 2, ATP-binding cassette, sub-family B (MDR/TAP)	21355	down	62.8729	1.15196e-52
mmu05340	Primary immunodeficiency	GSMG0034350	Rfx5	regulatory factor X, 5 (influences HLA class II expression)	53970	down	1.79417	2.47237e-05
mmu05321	Inflammatory bowel disease (IBD)	GSMG0000185	Il18rap	interleukin 18 receptor accessory protein	16174	up	1.70784	0.000221124
mmu05321	Inflammatory bowel disease (IBD)	GSMG0036102	Nfkb1	nuclear factor of kappa light polypeptide gene enhancer in B cells 1, p105	18033	down	1.53358	2.30348e-06
mmu05321	Inflammatory bowel disease (IBD)	GSMG0034338	Rorc	RAR-related orphan receptor gamma	19885	down	2.03444	0.000911733
mmu05321	Inflammatory bowel disease (IBD)	GSMG0000242	Stat1	signal transducer and activator of transcription 1	20846	down	30.7936	1.3369e-179
mmu05321	Inflammatory bowel disease (IBD)	GSMG0002904	Tgfb2	transforming growth factor, beta 2	21808	down	1.50026	0.0311375
mmu05321	Inflammatory bowel disease (IBD)	GSMG0035478	Tlr2	toll-like receptor 2	24088	down	4.8013	8.06053e-24
mmu05323	Rheumatoid arthritis	GSMG0035879	Csf1	colony stimulating factor 1 (macrophage)	12977	down	4.15631	3.68872e-18
mmu05323	Rheumatoid arthritis	GSMG0000497	Ccl20	chemokine (C-C motif) ligand 20	20297	down	3.0742	1.94004e-08
mmu05323	Rheumatoid arthritis	GSMG0009720	Ccl5	chemokine (C-C motif) ligand 5	20304	down	1198.17	3.44058e-22
mmu05323	Rheumatoid arthritis	GSMG0002904	Tgfb2	transforming growth factor, beta 2	21808	down	1.50026	0.0311375
mmu05323	Rheumatoid arthritis	GSMG0035478	Tlr2	toll-like receptor 2	24088	down	4.8013	8.06053e-24
mmu05323	Rheumatoid arthritis	GSMG0027964	Tcirg1	T cell, immune regulator 1, ATPase, H+ transporting, lysosomal V0 protein A3	27060	down	4.35346	1.72354e-42
mmu00982	Drug metabolism	GSMG0042181	Ugt2b34	UDP glucuronosyltransferase 2 family, polypeptide B34	100727	up	2.24696	2.64849e-06
mmu00982	Drug metabolism	GSMG0059518	Gsta2	glutathione S-transferase, alpha 2 (Yc2)	14858	up	3.71442	1.66636e-10
mmu00982	Drug metabolism	GSMG0000083	Gsta3	glutathione S-transferase, alpha 3	14859	down	1.85721	0.0193065
mmu00982	Drug metabolism	GSMG0035887	Gstm1	glutathione S-transferase, mu 1	14862	down	1.89694	1.55264e-09
mmu00982	Drug metabolism	GSMG0035886	Gstm2	glutathione S-transferase, mu 2	14863	down	1.87258	2.49619e-06
mmu00982	Drug metabolism	GSMG0046241	Hpgds	hematopoietic prostaglandin D synthase	54486	up	1.84327	3.34606e-10
mmu00982	Drug metabolism	GSMG0035883	Gstm7	glutathione S-transferase, mu 7	68312	down	2.69829	3.76518e-08
mmu00983	Drug metabolism	GSMG0042181	Ugt2b34	UDP glucuronosyltransferase 2 family, polypeptide B34	100727	up	2.24696	2.64849e-06
mmu00983	Drug metabolism	GSMG0059518	Gsta2	glutathione S-transferase, alpha 2 (Yc2)	14858	up	3.71442	1.66636e-10
mmu00983	Drug metabolism	GSMG0000083	Gsta3	glutathione S-transferase, alpha 3	14859	down	1.85721	0.0193065
mmu00983	Drug metabolism	GSMG0035887	Gstm1	glutathione S-transferase, mu 1	14862	down	1.89694	1.55264e-09
mmu00983	Drug metabolism	GSMG0035886	Gstm2	glutathione S-transferase, mu 2	14863	down	1.87258	2.49619e-06
mmu00983	Drug metabolism	GSMG0025279	Xdh	xanthine dehydrogenase	22436	down	3.80455	1.94433e-27
mmu00983	Drug metabolism	GSMG0024097	Nme4	NME/NM23 nucleoside diphosphate kinase 4	56520	up	1.90702	0.00134635
mmu00983	Drug metabolism	GSMG0035883	Gstm7	glutathione S-transferase, mu 7	68312	down	2.69829	3.76518e-08
mmu04610	Complement and coagulation cascades	GSMG0024655	C2	complement component 2 (within H-2S)	12263	down	2.23534	3.21182e-08
mmu04610	Complement and coagulation cascades	GSMG0024967	C3	complement component 3	12266	up	1.54987	0.000151116
mmu04610	Complement and coagulation cascades	GSMG0002349	C4bp	complement component 4 binding protein	12269	down	3.24554	8.99998e-08
mmu04610	Complement and coagulation cascades	GSMG0016102	Clu	clusterin	12759	up	2.03005	4.89088e-06
mmu04610	Complement and coagulation cascades	GSMG0024654	Cfb	complement factor B	14962	down	2.39135	3.22307e-17
mmu04610	Complement and coagulation cascades	GSMG0021534	Masp1	mannan-binding lectin serine peptidase 1	17174	down	2.23272	3.26388e-05
mmu04610	Complement and coagulation cascades	GSMG0015215	Plau	plasminogen activator, urokinase	18792	down	2.45816	1.07544e-10
mmu04610	Complement and coagulation cascades	GSMG0031092	Procr	protein C receptor, endothelial	19124	up	1.73127	0.00528015
mmu00250	Alanine, aspartate and glutamate metabolism	GSMG0009526	Aspa	aspartoacylase	11484	down	1.61577	0.0311492
mmu00250	Alanine, aspartate and glutamate metabolism	GSMG0062127	Gfpt1	glutamine fructose-6-phosphate transaminase 1	14583	up	1.79989	1.8917e-11
mmu00250	Alanine, aspartate and glutamate metabolism	GSMG0015739	Glud1	glutamate dehydrogenase 1	14661	up	1.58486	1.50339e-06
mmu00250	Alanine, aspartate and glutamate metabolism	GSMG0018541	Gpt	glutamic pyruvic transaminase, soluble	76282	up	1.64782	0.00456147
mmu05418	Fluid shear stress and atherosclerosis	GSMG0059518	Gsta2	glutathione S-transferase, alpha 2 (Yc2)	14858	up	3.71442	1.66636e-10
mmu05418	Fluid shear stress and atherosclerosis	GSMG0000083	Gsta3	glutathione S-transferase, alpha 3	14859	down	1.85721	0.0193065
mmu05418	Fluid shear stress and atherosclerosis	GSMG0035887	Gstm1	glutathione S-transferase, mu 1	14862	down	1.89694	1.55264e-09
mmu05418	Fluid shear stress and atherosclerosis	GSMG0035886	Gstm2	glutathione S-transferase, mu 2	14863	down	1.87258	2.49619e-06
mmu05418	Fluid shear stress and atherosclerosis	GSMG0036102	Nfkb1	nuclear factor of kappa light polypeptide gene enhancer in B cells 1, p105	18033	down	1.53358	2.30348e-06
mmu05418	Fluid shear stress and atherosclerosis	GSMG0031124	Src	Rous sarcoma oncogene	20779	up	1.5045	1.16192e-05
mmu05418	Fluid shear stress and atherosclerosis	GSMG0035947	Vcam1	vascular cell adhesion molecule 1	22329	down	1.59894	0.0302525
mmu05418	Fluid shear stress and atherosclerosis	GSMG0002819	Akt3	thymoma viral proto-oncogene 3	23797	down	1.66532	1.03244e-06
mmu05418	Fluid shear stress and atherosclerosis	GSMG0035883	Gstm7	glutathione S-transferase, mu 7	68312	down	2.69829	3.76518e-08
mmu05418	Fluid shear stress and atherosclerosis	GSMG0056641	Calml4	calmodulin-like 4	75600	down	1.68943	0.0160621
mmu00512	Mucin type O-glycan biosynthesis	GSMG0054968	Galnt7	polypeptide N-acetylgalactosaminyltransferase 7	108150	down	1.64069	8.31592e-06
mmu00512	Mucin type O-glycan biosynthesis	GSMG0028257	Gcnt1	glucosaminyl (N-acetyl) transferase 1, core 2	14537	up	1.57983	2.44373e-06
mmu00512	Mucin type O-glycan biosynthesis	GSMG0036599	Galnt12	polypeptide N-acetylgalactosaminyltransferase 12	230145	down	2.05902	0.000385548
mmu00512	Mucin type O-glycan biosynthesis	GSMG0059415	Gcnt3	glucosaminyl (N-acetyl) transferase 3, mucin type	72077	up	3.75056	4.35978e-10
mmu05226	Gastric cancer	GSMG0052606	Fgfr2	fibroblast growth factor receptor 2	14183	down	6.45166	4.16156e-29
mmu05226	Gastric cancer	GSMG0041529	Fzd1	frizzled class receptor 1	14362	down	1.53222	0.00050624
mmu05226	Gastric cancer	GSMG0001840	Fzd5	frizzled class receptor 5	14367	up	1.54752	0.000681663
mmu05226	Gastric cancer	GSMG0018009	Fzd6	frizzled class receptor 6	14368	up	1.61686	0.00151429
mmu05226	Gastric cancer	GSMG0004075	Gadd45b	growth arrest and DNA-damage-inducible 45 beta	17873	down	1.77909	0.00494865
mmu05226	Gastric cancer	GSMG0002904	Tgfb2	transforming growth factor, beta 2	21808	down	1.50026	0.0311375
mmu05226	Gastric cancer	GSMG0046750	Wnt7a	wingless-type MMTV integration site family, member 7A	22421	up	1.95031	0.000449477
mmu05226	Gastric cancer	GSMG0020148	Wnt7b	wingless-type MMTV integration site family, member 7B	22422	down	1.56145	7.82012e-05
mmu05226	Gastric cancer	GSMG0002819	Akt3	thymoma viral proto-oncogene 3	23797	down	1.66532	1.03244e-06
mmu05226	Gastric cancer	GSMG0013368	Gadd45g	growth arrest and DNA-damage-inducible 45 gamma	23882	down	1.77074	6.19773e-05
mmu05226	Gastric cancer	GSMG0008231	Fzd2	frizzled class receptor 2	57265	down	1.87378	6.80478e-08
mmu04216	Ferroptosis	GSMG0062396	Sat1	spermidine/spermine N1-acetyl transferase 1	20229	up	1.54361	0.00060565
mmu04216	Ferroptosis	GSMG0020792	Tfrc	transferrin receptor	22042	down	1.59474	0.0393265
mmu04216	Ferroptosis	GSMG0061379	Slc7a11	solute carrier family 7 (cationic amino acid transporter, y+ system), member 11	26570	up	2.29711	0.0182611
mmu04216	Ferroptosis	GSMG0044896	Atg7	autophagy related 7	74244	up	1.6167	1.20378e-05
mmu04920	Adipocytokine signaling pathway	GSMG0027587	Jak2	Janus kinase 2	16452	down	1.59874	2.23398e-06
mmu04920	Adipocytokine signaling pathway	GSMG0036102	Nfkb1	nuclear factor of kappa light polypeptide gene enhancer in B cells 1, p105	18033	down	1.53358	2.30348e-06
mmu04920	Adipocytokine signaling pathway	GSMG0012015	Nfkbia	nuclear factor of kappa light polypeptide gene enhancer in B cells inhibitor, alpha	18035	down	1.54812	0.00730774
mmu04920	Adipocytokine signaling pathway	GSMG0023283	Nfkbie	nuclear factor of kappa light polypeptide gene enhancer in B cells inhibitor, epsilon	18037	down	3.56848	1.57487e-20
mmu04920	Adipocytokine signaling pathway	GSMG0002819	Akt3	thymoma viral proto-oncogene 3	23797	down	1.66532	1.03244e-06
mmu04920	Adipocytokine signaling pathway	GSMG0058773	Acsbg1	acyl-CoA synthetase bubblegum family member 1	94180	up	1.63876	0.0159106
mmu00910	Nitrogen metabolism	GSMG0033672	Car2	carbonic anhydrase 2	12349	down	1.70464	0.000151029
mmu00910	Nitrogen metabolism	GSMG0015739	Glud1	glutamate dehydrogenase 1	14661	up	1.58486	1.50339e-06
mmu00910	Nitrogen metabolism	GSMG0062452	Car5b	carbonic anhydrase 5b, mitochondrial	56078	down	1.84745	2.68839e-05
mmu04662	B cell receptor signaling pathway	GSMG0028505	Blnk	B cell linker	17060	down	3.95622	1.14056e-19
mmu04662	B cell receptor signaling pathway	GSMG0036102	Nfkb1	nuclear factor of kappa light polypeptide gene enhancer in B cells 1, p105	18033	down	1.53358	2.30348e-06
mmu04662	B cell receptor signaling pathway	GSMG0012015	Nfkbia	nuclear factor of kappa light polypeptide gene enhancer in B cells inhibitor, alpha	18035	down	1.54812	0.00730774
mmu04662	B cell receptor signaling pathway	GSMG0023283	Nfkbie	nuclear factor of kappa light polypeptide gene enhancer in B cells inhibitor, epsilon	18037	down	3.56848	1.57487e-20
mmu04662	B cell receptor signaling pathway	GSMG0002819	Akt3	thymoma viral proto-oncogene 3	23797	down	1.66532	1.03244e-06
mmu04662	B cell receptor signaling pathway	GSMG0023688	Rasgrp3	RAS, guanyl releasing protein 3	240168	up	1.91812	1.97261e-05
mmu04659	Th17 cell differentiation	GSMG0027587	Jak2	Janus kinase 2	16452	down	1.59874	2.23398e-06
mmu04659	Th17 cell differentiation	GSMG0036102	Nfkb1	nuclear factor of kappa light polypeptide gene enhancer in B cells 1, p105	18033	down	1.53358	2.30348e-06
mmu04659	Th17 cell differentiation	GSMG0012015	Nfkbia	nuclear factor of kappa light polypeptide gene enhancer in B cells inhibitor, alpha	18035	down	1.54812	0.00730774
mmu04659	Th17 cell differentiation	GSMG0023283	Nfkbie	nuclear factor of kappa light polypeptide gene enhancer in B cells inhibitor, epsilon	18037	down	3.56848	1.57487e-20
mmu04659	Th17 cell differentiation	GSMG0034338	Rorc	RAR-related orphan receptor gamma	19885	down	2.03444	0.000911733
mmu04659	Th17 cell differentiation	GSMG0000242	Stat1	signal transducer and activator of transcription 1	20846	down	30.7936	1.3369e-179
mmu00480	Glutathione metabolism	GSMG0059518	Gsta2	glutathione S-transferase, alpha 2 (Yc2)	14858	up	3.71442	1.66636e-10
mmu00480	Glutathione metabolism	GSMG0000083	Gsta3	glutathione S-transferase, alpha 3	14859	down	1.85721	0.0193065
mmu00480	Glutathione metabolism	GSMG0035887	Gstm1	glutathione S-transferase, mu 1	14862	down	1.89694	1.55264e-09
mmu00480	Glutathione metabolism	GSMG0035886	Gstm2	glutathione S-transferase, mu 2	14863	down	1.87258	2.49619e-06
mmu00480	Glutathione metabolism	GSMG0046241	Hpgds	hematopoietic prostaglandin D synthase	54486	up	1.84327	3.34606e-10
mmu00480	Glutathione metabolism	GSMG0035883	Gstm7	glutathione S-transferase, mu 7	68312	down	2.69829	3.76518e-08
mmu04068	FoxO signaling pathway	GSMG0058360	Atm	ataxia telangiectasia mutated	11920	down	1.53931	0.000735141
mmu04068	FoxO signaling pathway	GSMG0052691	Bnip3	BCL2/adenovirus E1B interacting protein 3	12176	up	1.59945	0.0314068
mmu04068	FoxO signaling pathway	GSMG0047148	Ccnd2	cyclin D2	12444	down	3.0186	7.87473e-13
mmu04068	FoxO signaling pathway	GSMG0004075	Gadd45b	growth arrest and DNA-damage-inducible 45 beta	17873	down	1.77909	0.00494865
mmu04068	FoxO signaling pathway	GSMG0002904	Tgfb2	transforming growth factor, beta 2	21808	down	1.50026	0.0311375
mmu04068	FoxO signaling pathway	GSMG0002819	Akt3	thymoma viral proto-oncogene 3	23797	down	1.66532	1.03244e-06
mmu04068	FoxO signaling pathway	GSMG0013368	Gadd45g	growth arrest and DNA-damage-inducible 45 gamma	23882	down	1.77074	6.19773e-05
mmu04068	FoxO signaling pathway	GSMG0060781	Foxo4	forkhead box O4	54601	down	1.60899	0.000179364
mmu00220	Arginine biosynthesis	GSMG0015739	Glud1	glutamate dehydrogenase 1	14661	up	1.58486	1.50339e-06
mmu00220	Arginine biosynthesis	GSMG0018541	Gpt	glutamic pyruvic transaminase, soluble	76282	up	1.64782	0.00456147
mmu04012	ErbB signaling pathway	GSMG0040544	Areg	amphiregulin	11839	up	1.8876	0.00341444
mmu04012	ErbB signaling pathway	GSMG0040543	Ereg	epiregulin	13874	up	1.65947	0.00320533
mmu04012	ErbB signaling pathway	GSMG0031124	Src	Rous sarcoma oncogene	20779	up	1.5045	1.16192e-05
mmu04012	ErbB signaling pathway	GSMG0021021	Cblb	Casitas B-lineage lymphoma b	208650	up	1.51101	0.00180701
mmu04012	ErbB signaling pathway	GSMG0002819	Akt3	thymoma viral proto-oncogene 3	23797	down	1.66532	1.03244e-06
mmu00520	Amino sugar and nucleotide sugar metabolism	GSMG0045662	Cmas	cytidine monophospho-N-acetylneuraminic acid synthetase	12764	up	1.59442	1.44912e-05
mmu00520	Amino sugar and nucleotide sugar metabolism	GSMG0062127	Gfpt1	glutamine fructose-6-phosphate transaminase 1	14583	up	1.79989	1.8917e-11
mmu00520	Amino sugar and nucleotide sugar metabolism	GSMG0014234	Gmds	GDP-mannose 4, 6-dehydratase	218138	down	1.62411	0.00567554
mmu00520	Amino sugar and nucleotide sugar metabolism	GSMG0017093	Gnpnat1	glucosamine-phosphate N-acetyltransferase 1	54342	up	1.53523	0.0130073
mmu05146	Amoebiasis	GSMG0001901	Fn1	fibronectin 1	14268	down	2.58193	1.26048e-05
mmu05146	Amoebiasis	GSMG0036102	Nfkb1	nuclear factor of kappa light polypeptide gene enhancer in B cells 1, p105	18033	down	1.53358	2.30348e-06
mmu05146	Amoebiasis	GSMG0013173	Serpinb6b	serine (or cysteine) peptidase inhibitor, clade B, member 6b	20708	down	2.43581	8.30342e-08
mmu05146	Amoebiasis	GSMG0013175	Serpinb9	serine (or cysteine) peptidase inhibitor, clade B, member 9	20723	down	2.51786	1.60078e-08
mmu05146	Amoebiasis	GSMG0002904	Tgfb2	transforming growth factor, beta 2	21808	down	1.50026	0.0311375
mmu05146	Amoebiasis	GSMG0035478	Tlr2	toll-like receptor 2	24088	down	4.8013	8.06053e-24
mmu04979	Cholesterol metabolism	GSMG0050586	Apoc4 // Apoc2 // Gm44805	apolipoprotein C-IV // apolipoprotein C-II // predicted gene 44805	105886299	up	2.51963	5.85853e-07
mmu04979	Cholesterol metabolism	GSMG0050586	Apoc4 // Apoc2 // Gm44805	apolipoprotein C-IV // apolipoprotein C-II // predicted gene 44805	11813	up	2.51963	5.85853e-07
mmu04979	Cholesterol metabolism	GSMG0050588	Apoe	apolipoprotein E	11816	down	1.90969	0.000195957
mmu04979	Cholesterol metabolism	GSMG0028429	Lipa	lysosomal acid lipase A	16889	down	1.60132	0.00102904
mmu04979	Cholesterol metabolism	GSMG0033393	Pltp	phospholipid transfer protein	18830	down	3.508	2.3999e-14
mmu00532	Glycosaminoglycan biosynthesis	GSMG0005642	Dse	dermatan sulfate epimerase	212898	up	2.13136	2.39408e-11
mmu00532	Glycosaminoglycan biosynthesis	GSMG0013442	B4galt7	xylosylprotein beta1,4-galactosyltransferase, polypeptide 7 (galactosyltransferase I)	218271	up	1.7521	9.06877e-06
mmu04964	Proximal tubule bicarbonate reclamation	GSMG0002660	Atp1b1	ATPase, Na+/K+ transporting, beta 1 polypeptide	11931	down	1.80231	0.00038653
mmu04964	Proximal tubule bicarbonate reclamation	GSMG0033672	Car2	carbonic anhydrase 2	12349	down	1.70464	0.000151029
mmu04964	Proximal tubule bicarbonate reclamation	GSMG0015739	Glud1	glutamate dehydrogenase 1	14661	up	1.58486	1.50339e-06
mmu00340	Histidine metabolism	GSMG0009526	Aspa	aspartoacylase	11484	down	1.61577	0.0311492
mmu00340	Histidine metabolism	GSMG0004904	Hal	histidine ammonia lyase	15109	up	9.60855	1.55733e-37
mmu00340	Histidine metabolism	GSMG0006490	Amdhd1	amidohydrolase domain containing 1	71761	up	1.94055	0.0174552
mmu04658	Th1 and Th2 cell differentiation	GSMG0027587	Jak2	Janus kinase 2	16452	down	1.59874	2.23398e-06
mmu04658	Th1 and Th2 cell differentiation	GSMG0036102	Nfkb1	nuclear factor of kappa light polypeptide gene enhancer in B cells 1, p105	18033	down	1.53358	2.30348e-06
mmu04658	Th1 and Th2 cell differentiation	GSMG0012015	Nfkbia	nuclear factor of kappa light polypeptide gene enhancer in B cells inhibitor, alpha	18035	down	1.54812	0.00730774
mmu04658	Th1 and Th2 cell differentiation	GSMG0023283	Nfkbie	nuclear factor of kappa light polypeptide gene enhancer in B cells inhibitor, epsilon	18037	down	3.56848	1.57487e-20
mmu04658	Th1 and Th2 cell differentiation	GSMG0000242	Stat1	signal transducer and activator of transcription 1	20846	down	30.7936	1.3369e-179
mmu05143	African trypanosomiasis	GSMG0027630	Fas	Fas (TNF receptor superfamily member 6)	14102	down	2.36067	3.10665e-05
mmu05143	African trypanosomiasis	GSMG0060015	Myd88	myeloid differentiation primary response gene 88	17874	down	1.89528	9.65072e-08
mmu05143	African trypanosomiasis	GSMG0035947	Vcam1	vascular cell adhesion molecule 1	22329	down	1.59894	0.0302525

## Sheet: PATHWAY ANALYSIS (REACTOME)
REACTOME Pathway Analysis on Regulated Genes (Tra2b vs RelControl)
Significant Pathways (191)
Link to REACTOME Pathway	Pathway Description (REACTOME)	Nb Genes in Pathway	Nb Regulated Genes (Up / Down)	P-Value (All)	P-Value (Up)	P-Value (Down)	Min P-Value	min FDR
R-MMU-983170	Antigen Presentation: Folding, assembly and peptide loading of class I MHC	36	13 (1/12)	1.57424e-10	0.392509	9.19043e-12	9.19043e-12	2.45799e-09
R-MMU-1236974	ER-Phagosome pathway	29	11 (0/11)	2.24261e-09	NA	1.32796e-11	1.32796e-11	3.48334e-09
R-MMU-913531	Interferon Signaling	62	14 (0/14)	3.0304e-08	NA	6.08342e-11	6.08342e-11	1.33835e-08
R-MMU-1236975	Antigen processing-Cross presentation	86	17 (2/15)	8.79886e-09	0.331259	6.12961e-10	6.12961e-10	9.6101e-08
R-MMU-1169408	ISG15 antiviral mechanism	23	9 (0/9)	4.84983e-08	NA	7.25575e-10	7.25575e-10	1.12464e-07
R-MMU-1169410	Antiviral mechanism by IFN-stimulated genes	25	9 (0/9)	1.13666e-07	NA	1.74392e-09	1.74392e-09	2.43351e-07
R-MMU-168256	Immune System	1649	103 (28/75)	2.02469e-08	0.144033	1.74842e-09	1.74842e-09	2.43351e-07
R-MMU-1236977	Endosomal/Vacuolar pathway	20	8 (0/8)	2.25716e-07	NA	5.36258e-09	5.36258e-09	6.71061e-07
R-MMU-983169	Class I MHC mediated antigen processing & presentation	358	33 (7/26)	7.82369e-07	0.223642	1.30764e-07	1.30764e-07	1.24728e-05
R-MMU-1280218	Adaptive Immune System	690	50 (14/36)	2.10809e-06	0.0957736	1.96495e-06	1.96495e-06	0.000147264
R-MMU-1280215	Cytokine Signaling in Immune system	397	29 (4/25)	0.000251127	0.797546	3.10237e-06	3.10237e-06	0.000221552
R-MMU-975634	Retinoid metabolism and transport	51	10 (5/5)	1.11346e-05	0.000663585	0.00525788	1.11346e-05	0.000739529
R-MMU-5223345	Miscellaneous transport and binding events	23	5 (5/0)	0.00114706	1.30149e-05	NA	1.30149e-05	0.0244102
R-MMU-6806667	Metabolism of fat-soluble vitamins	53	10 (5/5)	1.59271e-05	0.00079275	0.00619688	1.59271e-05	0.00099199
R-MMU-2187338	Visual phototransduction	105	14 (7/7)	2.30093e-05	0.000622814	0.00875951	2.30093e-05	0.00138871
R-MMU-8957275	Post-translational protein phosphorylation	121	15 (5/10)	2.86498e-05	0.0259404	0.000359694	2.86498e-05	0.00165586
R-MMU-909733	Interferon alpha/beta signaling	30	6 (0/6)	0.000590731	NA	4.27313e-05	4.27313e-05	0.00236933
R-MMU-168928	DDX58/IFIH1-mediated induction of interferon-alpha/beta	32	6 (0/6)	0.000848265	NA	6.28182e-05	6.28182e-05	0.00336016
R-MMU-8934593	Regulation of RUNX1 Expression and Activity	8	4 (1/3)	0.000102114	0.104784	0.000552927	0.000102114	0.00453693
R-MMU-381426	Regulation of Insulin-like Growth Factor (IGF) transport and uptake by Insulin-like Growth Factor Binding Proteins (IGFBPs)	138	15 (5/10)	0.000131729	0.0420608	0.00100876	0.000131729	0.00559747
R-MMU-2162123	Synthesis of Prostaglandins (PG) and Thromboxanes (TX)	20	5 (4/1)	0.000577777	0.000142291	0.360521	0.000142291	0.018034
R-MMU-1834949	Cytosolic sensors of pathogen-associated DNA	37	6 (0/6)	0.0018695	NA	0.000146777	0.000146777	0.00702471
R-MMU-3000170	Syndecan interactions	16	5 (2/3)	0.000183388	0.0198844	0.00484722	0.000183388	0.00712654
R-MMU-75072	mRNA Editing	6	3 (0/3)	0.000845561	NA	0.000204119	0.000204119	0.00889517
R-MMU-8964058	HDL remodeling	10	4 (2/2)	0.000289203	0.00787199	0.0194996	0.000289203	0.0103536
R-MMU-3000178	ECM proteoglycans	49	8 (2/6)	0.000322071	0.14563	0.000706046	0.000322071	0.0113223
R-MMU-6785807	Interleukin-4 and Interleukin-13 signaling	16	4 (0/4)	0.00211066	NA	0.000347115	0.000347115	0.0141052
R-MMU-198933	Immunoregulatory interactions between a Lymphoid and a non-Lymphoid cell	100	11 (2/9)	0.000910481	0.400297	0.000375118	0.000375118	0.0150047
R-MMU-216083	Integrin cell surface interactions	77	10 (4/6)	0.000413551	0.0216053	0.00713919	0.000413551	0.0140211
R-MMU-5656169	Termination of translesion DNA synthesis	30	5 (0/5)	0.00394985	NA	0.000466053	0.000466053	0.0179069
R-MMU-196854	Metabolism of vitamins and cofactors	189	17 (6/11)	0.000478593	0.0468376	0.00332596	0.000478593	0.0157301
R-MMU-435354	Zinc transporters	12	3 (3/0)	0.0079163	0.000515363	NA	0.000515363	0.117794
R-MMU-5653656	Vesicle-mediated transport	608	27 (19/8)	0.14891	0.000808787	0.960633	0.000808787	0.144568
R-MMU-4086400	PCP/CE pathway	84	10 (5/5)	0.000831714	0.00604452	0.0384604	0.000831714	0.0245023
R-MMU-3134963	DEx/H-box helicases activate type I IFN and inflammatory cytokines production	10	3 (0/3)	0.00455544	NA	0.00114635	0.00114635	0.0365333
R-MMU-4608870	Asymmetric localization of PCP proteins	59	8 (3/5)	0.00115647	0.0475238	0.00971064	0.00115647	0.0308694
R-MMU-110313	Translesion synthesis by Y family DNA polymerases bypasses lesions on DNA template	37	5 (0/5)	0.00983783	NA	0.00125565	0.00125565	0.0386847
R-MMU-3858494	Beta-catenin independent WNT signaling	122	12 (6/6)	0.00145995	0.00685199	0.0538491	0.00145995	0.0370143
R-MMU-877312	Regulation of IFNG signaling	11	3 (0/3)	0.00609813	NA	0.00155047	0.00155047	0.0454804
R-MMU-6811434	COPI-dependent Golgi-to-ER retrograde traffic	93	6 (6/0)	0.116921	0.00179523	NA	0.00179523	0.199896
R-MMU-983705	Signaling by the B Cell Receptor (BCR)	101	10 (2/8)	0.00336483	0.405108	0.00180444	0.00180444	0.051276
R-MMU-8856688	Golgi-to-ER retrograde transport	126	7 (7/0)	0.166849	0.00181088	NA	0.00181088	0.199896
R-MMU-5689880	Ub-specific processing proteases	175	12 (1/11)	0.0240759	0.912002	0.00183008	0.00183008	0.0518968
R-MMU-1614517	Sulfide oxidation to sulfate	5	2 (2/0)	0.0119344	0.00183068	NA	0.00183068	0.159217
R-MMU-446203	Asparagine N-linked glycosylation	284	14 (11/3)	0.143457	0.00200951	0.951991	0.00200951	0.212479
R-MMU-912694	Regulation of IFNA signaling	25	4 (0/4)	0.0113654	NA	0.00206132	0.00206132	0.0565789
R-MMU-8963898	Plasma lipoprotein assembly	19	4 (3/1)	0.00412696	0.00211387	0.346058	0.00211387	0.0798463
R-MMU-3000171	Non-integrin membrane-ECM interactions	38	6 (2/4)	0.00215376	0.0958059	0.00960131	0.00215376	0.0491259
R-MMU-5693565	Recruitment and ATM-mediated phosphorylation of repair and signaling proteins at DNA double strand breaks	61	6 (0/6)	0.0217205	NA	0.00224459	0.00224459	0.0604214
R-MMU-69563	p53-Dependent G1 DNA Damage Response	61	7 (1/6)	0.00600828	0.570449	0.00224459	0.00224459	0.0604214
R-MMU-69580	p53-Dependent G1/S DNA damage checkpoint	61	7 (1/6)	0.00600828	0.570449	0.00224459	0.00224459	0.0604214
R-MMU-453279	Mitotic G1-G1/S phases	129	12 (3/9)	0.00234664	0.261362	0.00230809	0.00230809	0.0525585
R-MMU-5693606	DNA Double Strand Break Response	62	6 (0/6)	0.0233439	NA	0.00243959	0.00243959	0.0641157
R-MMU-199991	Membrane Trafficking	573	22 (17/5)	0.400681	0.002585	0.995904	0.002585	0.243887
R-MMU-69615	G1/S DNA Damage Checkpoints	63	7 (1/6)	0.00716702	0.582203	0.00264706	0.00264706	0.067996
R-MMU-1169091	Activation of NF-kappaB in B cells	63	7 (1/6)	0.00716702	0.582203	0.00264706	0.00264706	0.067996
R-MMU-6803207	TP53 Regulates Transcription of Caspase Activators and Caspases	4	2 (0/2)	0.00733438	NA	0.00283898	0.00283898	0.0706638
R-MMU-72200	mRNA Editing: C to U Conversion	4	2 (0/2)	0.00733438	NA	0.00283898	0.00283898	0.0706638
R-MMU-75094	Formation of the Editosome	4	2 (0/2)	0.00733438	NA	0.00283898	0.00283898	0.0706638
R-MMU-425410	Metal ion SLC transporters	21	3 (3/0)	0.0377104	0.00284312	NA	0.00284312	0.251933
R-MMU-1566948	Elastic fibre formation	45	5 (0/5)	0.0218441	NA	0.00304612	0.00304612	0.0740626
R-MMU-1474244	Extracellular matrix organization	283	20 (9/11)	0.00317081	0.016801	0.0508507	0.00317081	0.065598
R-MMU-193639	p75NTR signals via NF-kB	14	3 (0/3)	0.0124177	NA	0.00325575	0.00325575	0.0775735
R-MMU-6804759	Regulation of TP53 Activity through Association with Co-factors	14	3 (0/3)	0.0124177	NA	0.00325575	0.00325575	0.0775735
R-MMU-5688426	Deubiquitination	246	15 (2/13)	0.0322945	0.854225	0.00342337	0.00342337	0.0802317
R-MMU-73893	DNA Damage Bypass	47	5 (0/5)	0.0258824	NA	0.00368923	0.00368923	0.0845733
R-MMU-5362517	Signaling by Retinoic Acid	56	7 (3/4)	0.00372364	0.0417408	0.0351111	0.00372364	0.0736093
R-MMU-948021	Transport to the Golgi and subsequent modification	183	9 (8/1)	0.211435	0.00390593	0.983527	0.00390593	0.29465
R-MMU-1810476	RIP-mediated NFkB activation via ZBP1	15	3 (0/3)	0.0151149	NA	0.00400345	0.00400345	0.0896669
R-MMU-933542	TRAF6 mediated NF-kB activation	15	3 (0/3)	0.0151149	NA	0.00400345	0.00400345	0.0896669
R-MMU-196807	Nicotinate metabolism	30	4 (0/4)	0.0213963	NA	0.00409374	0.00409374	0.0909424
R-MMU-1606322	ZBP1(DAI) mediated induction of type I IFNs	16	3 (0/3)	0.0181159	NA	0.00484722	0.00484722	0.102506
R-MMU-202733	Cell surface interactions at the vascular wall	114	9 (6/3)	0.0214463	0.00494882	0.462894	0.00494882	0.234585
R-MMU-70921	Histidine catabolism	8	2 (2/0)	0.0311112	0.00498784	NA	0.00498784	0.288286
R-MMU-446210	Synthesis of UDP-N-acetyl-glucosamine	8	2 (2/0)	0.0311112	0.00498784	NA	0.00498784	0.288286
R-MMU-442380	Zinc influx into cells by the SLC39 gene family	8	2 (2/0)	0.0311112	0.00498784	NA	0.00498784	0.288286
R-MMU-199977	ER to Golgi Anterograde Transport	153	8 (7/1)	0.184325	0.00532117	0.967633	0.00532117	0.331419
R-MMU-2142753	Arachidonic acid metabolism	75	8 (4/4)	0.00533896	0.0198186	0.0844021	0.00533896	0.0946888
R-MMU-877300	Interferon gamma signaling	17	3 (0/3)	0.0214231	NA	0.00579034	0.00579034	0.117087
R-MMU-75205	Dissolution of Fibrin Clot	17	3 (0/3)	0.0214231	NA	0.00579034	0.00579034	0.117087
R-MMU-6806003	Regulation of TP53 Expression and Degradation	33	5 (1/4)	0.00602268	0.366726	0.00580284	0.00580284	0.10181
R-MMU-6804757	Regulation of TP53 Degradation	33	5 (1/4)	0.00602268	0.366726	0.00580284	0.00580284	0.10181
R-MMU-5140745	WNT5A-dependent internalization of FZD2, FZD5 and ROR2	11	3 (2/1)	0.00609813	0.00953455	0.217965	0.00609813	0.10181
R-MMU-8963888	Chylomicron assembly	11	3 (2/1)	0.00609813	0.00953455	0.217965	0.00609813	0.10181
R-MMU-8963901	Chylomicron remodeling	11	3 (2/1)	0.00609813	0.00953455	0.217965	0.00609813	0.10181
R-MMU-69541	Stabilization of p53	53	6 (1/5)	0.0114004	0.520044	0.00619688	0.00619688	0.123938
R-MMU-1168372	Downstream signaling events of B Cell Receptor (BCR)	77	8 (2/6)	0.00625773	0.285696	0.00713919	0.00625773	0.103461
R-MMU-983189	Kinesins	54	4 (4/0)	0.127705	0.0064437	NA	0.0064437	0.355175
R-MMU-3000157	Laminin interactions	28	3 (3/0)	0.0774083	0.00652443	NA	0.00652443	0.355175
R-MMU-449147	Signaling by Interleukins	297	18 (4/14)	0.0215623	0.584881	0.00664232	0.00664232	0.130484
R-MMU-69481	G2/M Checkpoints	152	10 (1/9)	0.0472707	0.878752	0.00679276	0.00679276	0.130484
R-MMU-197264	Nicotinamide salvaging	18	3 (0/3)	0.0250373	NA	0.00683571	0.00683571	0.130484
R-MMU-933541	TRAF6 mediated IRF7 activation	6	2 (0/2)	0.0174788	NA	0.00689163	0.00689163	0.130484
R-MMU-2024096	HS-GAG degradation	22	4 (1/3)	0.00715334	0.262503	0.0120862	0.00715334	0.114072
R-MMU-5365859	RA biosynthesis pathway	35	5 (2/3)	0.00776846	0.0832525	0.0416455	0.00776846	0.119866
R-MMU-71291	Metabolism of amino acids and derivatives	251	16 (9/7)	0.0192595	0.00816174	0.320051	0.00816174	0.217287
R-MMU-5633007	Regulation of TP53 Activity	157	10 (1/9)	0.0565117	0.88691	0.00832648	0.00832648	0.151633
R-MMU-2168880	Scavenging of heme from plasma	23	4 (2/2)	0.00841782	0.0393728	0.0909226	0.00841782	0.126322
R-MMU-1793185	Chondroitin sulfate/dermatan sulfate metabolism	50	6 (2/4)	0.00863337	0.150393	0.0243825	0.00863337	0.128558
R-MMU-8941858	Regulation of RUNX3 expression and activity	50	6 (3/3)	0.00863337	0.0313207	0.098321	0.00863337	0.128558
R-MMU-2173782	Binding and Uptake of Ligands by Scavenger Receptors	36	5 (2/3)	0.00876103	0.0873779	0.0447105	0.00876103	0.129329
R-MMU-186797	Signaling by PDGF	58	6 (1/5)	0.0173117	0.552197	0.00904787	0.00904787	0.159861
R-MMU-1614558	Degradation of cysteine and homocysteine	11	2 (2/0)	0.0569343	0.00953455	NA	0.00953455	0.401393
R-MMU-2129379	Molecules associated with elastic fibres	38	4 (0/4)	0.0461319	NA	0.00960131	0.00960131	0.162819
R-MMU-69473	G2/M DNA damage checkpoint	82	6 (0/6)	0.0738456	NA	0.00962115	0.00962115	0.162819
R-MMU-437239	Recycling pathway of L1	34	3 (3/0)	0.121211	0.0112191	NA	0.0112191	0.427225
R-MMU-8963899	Plasma lipoprotein remodeling	25	4 (2/2)	0.0113654	0.0458618	0.104799	0.0113654	0.155887
R-MMU-174577	Activation of C3 and C5	5	2 (1/1)	0.0119344	0.0668381	0.105721	0.0119344	0.159217
R-MMU-2046105	Linoleic acid (LA) metabolism	8	2 (0/2)	0.0311112	NA	0.0124927	0.0124927	0.192146
R-MMU-77111	Synthesis of Ketone Bodies	8	2 (0/2)	0.0311112	NA	0.0124927	0.0124927	0.192146
R-MMU-1971475	A tetrasaccharide linker sequence is required for GAG synthesis	26	4 (1/3)	0.0130588	0.302245	0.0191229	0.0130588	0.167724
R-MMU-1592389	Activation of Matrix Metalloproteinases	36	3 (3/0)	0.137452	0.0131204	NA	0.0131204	0.465976
R-MMU-69236	G1 Phase	40	5 (2/3)	0.0136052	0.104454	0.0580453	0.0136052	0.172307
R-MMU-69231	Cyclin D associated events in G1	40	5 (2/3)	0.0136052	0.104454	0.0580453	0.0136052	0.172307
R-MMU-70895	Branched-chain amino acid catabolism	23	3 (0/3)	0.0476528	NA	0.013675	0.013675	0.204301
R-MMU-5687128	MAPK6/MAPK4 signaling	72	7 (3/4)	0.0145019	0.0767485	0.0751093	0.0145019	0.180976
R-MMU-156580	Phase II - Conjugation of compounds	105	7 (5/2)	0.0832275	0.0150062	0.67785	0.0150062	0.487667
R-MMU-879518	Transport of organic anions	15	3 (1/2)	0.0151149	0.187449	0.0423158	0.0151149	0.184408
R-MMU-5633008	TP53 Regulates Transcription of Cell Death Genes	15	3 (1/2)	0.0151149	0.187449	0.0423158	0.0151149	0.184408
R-MMU-190840	Microtubule-dependent trafficking of connexons from Golgi to the plasma membrane	14	2 (2/0)	0.0878224	0.0153533	NA	0.0153533	0.497726
R-MMU-8854691	Interleukin-20 family signaling	24	3 (0/3)	0.0530574	NA	0.0153769	0.0153769	0.222655
R-MMU-198693	AKT phosphorylates targets in the nucleus	9	2 (0/2)	0.0390642	NA	0.0158289	0.0158289	0.225137
R-MMU-69202	Cyclin E associated events during G1/S transition	67	6 (1/5)	0.032679	0.604757	0.0162449	0.0162449	0.228669
R-MMU-9020702	Interleukin-1 signaling	92	8 (2/6)	0.0174103	0.361195	0.0163249	0.0163249	0.203422
R-MMU-446652	Interleukin-1 family signaling	109	9 (3/6)	0.0164792	0.189338	0.0340729	0.0164792	0.197692
R-MMU-168898	Toll-like Receptor Cascades	147	9 (1/8)	0.0825388	0.870008	0.016654	0.016654	0.232985
R-MMU-6811442	Intra-Golgi and retrograde Golgi-to-ER traffic	191	7 (7/0)	0.529798	0.0167321	NA	0.0167321	0.51752
R-MMU-190872	Transport of connexons to the plasma membrane	15	2 (2/0)	0.0990081	0.0175563	NA	0.0175563	0.524991
R-MMU-69656	Cyclin A:Cdk2-associated events at S phase entry	69	6 (1/5)	0.0370042	0.615575	0.0182447	0.0182447	0.249857
R-MMU-157858	Gap junction trafficking and regulation	41	4 (3/1)	0.0582635	0.0186322	0.60028	0.0186322	0.413655
R-MMU-8978868	Fatty acid metabolism	196	13 (7/6)	0.0246993	0.018994	0.266755	0.018994	0.252737
R-MMU-445989	TAK1 activates NFkB by phosphorylation and activation of IKKs complex	26	3 (0/3)	0.0647015	NA	0.0191229	0.0191229	0.254521
R-MMU-428643	Organic anion transporters	10	2 (0/2)	0.0476914	NA	0.0194996	0.0194996	0.254521
R-MMU-8878159	Transcriptional regulation by RUNX3	77	7 (3/4)	0.0203412	0.0896607	0.0908945	0.0203412	0.227422
R-MMU-8874081	MET activates PTK2 signaling	30	4 (2/2)	0.0213963	0.0636116	0.14163	0.0213963	0.234585
R-MMU-5686938	Regulation of TLR by endogenous ligand	17	3 (1/2)	0.0214231	0.209638	0.0532521	0.0214231	0.234585
R-MMU-4086398	Ca2+ pathway	45	5 (3/2)	0.0218441	0.0238317	0.262131	0.0218441	0.235536
R-MMU-2871837	FCERI mediated NF-kB activation	73	6 (1/5)	0.0467102	0.636334	0.0227159	0.0227159	0.283978
R-MMU-69610	p53-Independent DNA Damage Response	49	5 (1/4)	0.0303688	0.492673	0.0228182	0.0228182	0.283978
R-MMU-69601	Ubiquitin Mediated Degradation of Phosphorylated Cdc25A	49	5 (1/4)	0.0303688	0.492673	0.0228182	0.0228182	0.283978
R-MMU-349425	Autodegradation of the E3 ubiquitin ligase COP1	49	5 (1/4)	0.0303688	0.492673	0.0228182	0.0228182	0.283978
R-MMU-69613	p53-Independent G1/S DNA damage checkpoint	49	5 (1/4)	0.0303688	0.492673	0.0228182	0.0228182	0.283978
R-MMU-174824	Plasma lipoprotein assembly, remodeling, and clearance	62	6 (3/3)	0.0233439	0.0536784	0.157397	0.0233439	0.245877
R-MMU-975110	TRAF6 mediated IRF7 activation in TLR7/8 or 9 signaling	11	2 (0/2)	0.0569343	NA	0.0234883	0.0234883	0.285799
R-MMU-9020956	Interleukin-27 signaling	11	2 (0/2)	0.0569343	NA	0.0234883	0.0234883	0.285799
R-MMU-4755510	SUMOylation of immune response proteins	11	2 (0/2)	0.0569343	NA	0.0234883	0.0234883	0.285799
R-MMU-1059683	Interleukin-6 signaling	11	2 (0/2)	0.0569343	NA	0.0234883	0.0234883	0.285799
R-MMU-74182	Ketone body metabolism	11	2 (0/2)	0.0569343	NA	0.0234883	0.0234883	0.285799
R-MMU-209560	NF-kB is activated and signals survival	11	2 (0/2)	0.0569343	NA	0.0234883	0.0234883	0.285799
R-MMU-1630316	Glycosaminoglycan metabolism	120	9 (5/4)	0.0287261	0.0251408	0.274207	0.0251408	0.279874
R-MMU-6811436	COPI-independent Golgi-to-ER retrograde traffic	46	3 (3/0)	0.227411	0.0252417	NA	0.0252417	0.606938
R-MMU-69206	G1/S Transition	102	7 (1/6)	0.0738054	0.756898	0.0257111	0.0257111	0.304162
R-MMU-380108	Chemokine receptors bind chemokines	51	4 (0/4)	0.109427	NA	0.0260101	0.0260101	0.306902
R-MMU-194840	Rho GTPase cycle	138	10 (5/5)	0.0269571	0.0420608	0.190774	0.0269571	0.265676
R-MMU-4641263	Regulation of FZD by ubiquitination	19	2 (2/0)	0.147058	0.0275816	NA	0.0275816	0.606938
R-MMU-8984722	Interleukin-35 Signalling	12	2 (0/2)	0.066738	NA	0.0277792	0.0277792	0.319522
R-MMU-75035	Chk1/Chk2(Cds1) mediated inactivation of Cyclin B:Cdk1 complex	12	2 (0/2)	0.066738	NA	0.0277792	0.0277792	0.319522
R-MMU-1475029	Reversible hydration of carbon dioxide	12	2 (0/2)	0.066738	NA	0.0277792	0.0277792	0.319522
R-MMU-2022928	HS-GAG biosynthesis	30	3 (0/3)	0.0911112	NA	0.0279933	0.0279933	0.319522
R-MMU-1236978	Cross-presentation of soluble exogenous antigens (endosomes)	48	5 (2/3)	0.0280688	0.1409	0.0895337	0.0280688	0.274845
R-MMU-5173105	O-linked glycosylation	102	8 (3/5)	0.0301832	0.165483	0.0758039	0.0301832	0.287062
R-MMU-166016	Toll Like Receptor 4 (TLR4) Cascade	107	6 (0/6)	0.18592	NA	0.0315258	0.0315258	0.349924
R-MMU-983231	Factors involved in megakaryocyte development and platelet production	128	8 (5/3)	0.0895256	0.0319935	0.540055	0.0319935	0.507535
R-MMU-936440	Negative regulators of DDX58/IFIH1 signaling	13	2 (0/2)	0.0770503	NA	0.0323572	0.0323572	0.3545
R-MMU-383280	Nuclear Receptor transcription pathway	51	4 (3/1)	0.109427	0.0329496	0.68047	0.0329496	0.544541
R-MMU-212676	Dopamine Neurotransmitter Release Cycle	21	2 (2/0)	0.172553	0.0332705	NA	0.0332705	0.656744
R-MMU-5683057	MAPK family signaling cascades	273	16 (8/8)	0.0377565	0.035617	0.258175	0.035617	0.32299
R-MMU-2046104	alpha-linolenic (omega3) and linoleic (omega6) acid metabolism	14	2 (0/2)	0.0878224	NA	0.0372074	0.0372074	0.389493
R-MMU-2046106	alpha-linolenic acid (ALA) metabolism	14	2 (0/2)	0.0878224	NA	0.0372074	0.0372074	0.389493
R-MMU-8852276	The role of GTSE1 in G2/M progression after G2 checkpoint	70	6 (3/3)	0.0392976	0.0718322	0.201499	0.0392976	0.32565
R-MMU-112409	RAF-independent MAPK1/3 activation	23	3 (2/1)	0.0476528	0.0393728	0.402022	0.0393728	0.364228
R-MMU-1614635	Sulfur amino acid metabolism	23	2 (2/0)	0.198688	0.0393728	NA	0.0393728	0.689296
R-MMU-202424	Downstream TCR signaling	85	6 (1/5)	0.0845314	0.692141	0.0401531	0.0401531	0.406948
R-MMU-5607764	CLEC7A (Dectin-1) signaling	89	7 (2/5)	0.0405895	0.346283	0.0473716	0.0405895	0.333921
R-MMU-622312	Inflammasomes	15	2 (0/2)	0.0990081	NA	0.0423158	0.0423158	0.406948
R-MMU-936964	Activation of IRF3/IRF7 mediated by TBK1/IKK epsilon	15	2 (0/2)	0.0990081	NA	0.0423158	0.0423158	0.406948
R-MMU-3134975	Regulation of innate immune responses to cytosolic DNA	15	2 (0/2)	0.0990081	NA	0.0423158	0.0423158	0.406948
R-MMU-5173214	O-glycosylation of TSR domain-containing proteins	37	4 (1/3)	0.042434	0.400868	0.0478843	0.042434	0.342756
R-MMU-5683826	Surfactant metabolism	24	2 (2/0)	0.211927	0.0425706	NA	0.0425706	0.690444
R-MMU-210991	Basigin interactions	24	3 (2/1)	0.0530574	0.0425706	0.41525	0.0425706	0.392677
R-MMU-6807878	COPI-mediated anterograde transport	96	5 (4/1)	0.261141	0.0434534	0.883489	0.0434534	0.6968
R-MMU-1638091	Heparan sulfate/heparin (HS-GAG) metabolism	54	5 (2/3)	0.0436171	0.169735	0.116875	0.0436171	0.349141
R-MMU-166166	MyD88-independent TLR4 cascade	87	5 (0/5)	0.201736	NA	0.0436726	0.0436726	0.406948
R-MMU-937061	TRIF(TICAM1)-mediated TLR4 signaling	87	5 (0/5)	0.201736	NA	0.0436726	0.0436726	0.406948
R-MMU-418592	ADP signalling through P2Y purinoceptor 1	25	3 (2/1)	0.0587427	0.0458618	0.428185	0.0458618	0.413655
R-MMU-8955332	Carboxyterminal post-translational modifications of tubulin	25	2 (2/0)	0.225247	0.0458618	NA	0.0458618	0.708443
R-MMU-5693532	DNA Double-Strand Break Repair	148	8 (1/7)	0.162658	0.871806	0.0465009	0.0465009	0.424546
R-MMU-6804760	Regulation of TP53 Activity through Methylation	16	2 (0/2)	0.110564	NA	0.0476684	0.0476684	0.428518
R-MMU-5685938	HDR through Single Strand Annealing (SSA)	37	3 (0/3)	0.145836	NA	0.0478843	0.0478843	0.428518
R-MMU-156584	Cytosolic sulfonation of small molecules	26	3 (2/1)	0.0647015	0.0492433	0.440835	0.0492433	0.440357
R-MMU-446219	Synthesis of substrates in N-glycan biosythesis	60	5 (3/2)	0.0634538	0.0495345	0.383734	0.0495345	0.438011
Regulated Genes in Pathways
Link to REACTOME Pathway	Pathway Description (REACTOME)	FAST DB STABLE ID	Gene Symbol	Gene Name	Link to Entrez Gene	Regulation	Fold-Change	P-Value
R-MMU-983170	Antigen Presentation: Folding, assembly and peptide loading of class I MHC	GSMG0030676	B2m	beta-2 microglobulin	12010	down	3.3634	7.66579e-38
R-MMU-983170	Antigen Presentation: Folding, assembly and peptide loading of class I MHC	GSMG0024703	H2-D1 // H2-L	histocompatibility 2, D region locus 1 // histocompatibility 2, D region locus L	14964	down	4.28194	2.3323e-46
R-MMU-983170	Antigen Presentation: Folding, assembly and peptide loading of class I MHC	GSMG0024624	H2-K1	histocompatibility 2, K1, K region	14972	down	9.13874	7.16534e-77
R-MMU-983170	Antigen Presentation: Folding, assembly and peptide loading of class I MHC	GSMG0023196	H2-M3	histocompatibility 2, M region locus 3	14991	down	4.75179	6.73559e-09
R-MMU-983170	Antigen Presentation: Folding, assembly and peptide loading of class I MHC	GSMG0023147	H2-Q10	histocompatibility 2, Q region locus 10	15007	down	5.25965	7.95641e-16
R-MMU-983170	Antigen Presentation: Folding, assembly and peptide loading of class I MHC	GSMG0023138	H2-Q2	histocompatibility 2, Q region locus 2	15013	down	6.65008	5.13101e-26
R-MMU-983170	Antigen Presentation: Folding, assembly and peptide loading of class I MHC	GSMG0023139	H2-Q4	histocompatibility 2, Q region locus 4	15015	down	6.56793	5.72233e-57
R-MMU-983170	Antigen Presentation: Folding, assembly and peptide loading of class I MHC	GSMG0024702	H2-T23	histocompatibility 2, T region locus 23	15040	down	2.51935	1.6086e-11
R-MMU-983170	Antigen Presentation: Folding, assembly and peptide loading of class I MHC	GSMG0023088	Tap1	transporter 1, ATP-binding cassette, sub-family B (MDR/TAP)	21354	down	149.017	5.98681e-65
R-MMU-983170	Antigen Presentation: Folding, assembly and peptide loading of class I MHC	GSMG0023090	Tap2	transporter 2, ATP-binding cassette, sub-family B (MDR/TAP)	21355	down	62.8729	1.15196e-52
R-MMU-983170	Antigen Presentation: Folding, assembly and peptide loading of class I MHC	GSMG0023077	Tapbp	TAP binding protein	21356	down	6.32433	1.73737e-32
R-MMU-983170	Antigen Presentation: Folding, assembly and peptide loading of class I MHC	GSMG0034646	Sec24d	Sec24 related gene family, member D (S. cerevisiae)	69608	up	1.67336	7.77723e-06
R-MMU-983170	Antigen Presentation: Folding, assembly and peptide loading of class I MHC	GSMG0013595	Erap1	endoplasmic reticulum aminopeptidase 1	80898	down	2.82881	4.09327e-11
R-MMU-1236974	ER-Phagosome pathway	GSMG0030676	B2m	beta-2 microglobulin	12010	down	3.3634	7.66579e-38
R-MMU-1236974	ER-Phagosome pathway	GSMG0024703	H2-D1 // H2-L	histocompatibility 2, D region locus 1 // histocompatibility 2, D region locus L	14964	down	4.28194	2.3323e-46
R-MMU-1236974	ER-Phagosome pathway	GSMG0024624	H2-K1	histocompatibility 2, K1, K region	14972	down	9.13874	7.16534e-77
R-MMU-1236974	ER-Phagosome pathway	GSMG0023196	H2-M3	histocompatibility 2, M region locus 3	14991	down	4.75179	6.73559e-09
R-MMU-1236974	ER-Phagosome pathway	GSMG0023147	H2-Q10	histocompatibility 2, Q region locus 10	15007	down	5.25965	7.95641e-16
R-MMU-1236974	ER-Phagosome pathway	GSMG0023138	H2-Q2	histocompatibility 2, Q region locus 2	15013	down	6.65008	5.13101e-26
R-MMU-1236974	ER-Phagosome pathway	GSMG0023139	H2-Q4	histocompatibility 2, Q region locus 4	15015	down	6.56793	5.72233e-57
R-MMU-1236974	ER-Phagosome pathway	GSMG0024702	H2-T23	histocompatibility 2, T region locus 23	15040	down	2.51935	1.6086e-11
R-MMU-1236974	ER-Phagosome pathway	GSMG0023088	Tap1	transporter 1, ATP-binding cassette, sub-family B (MDR/TAP)	21354	down	149.017	5.98681e-65
R-MMU-1236974	ER-Phagosome pathway	GSMG0023090	Tap2	transporter 2, ATP-binding cassette, sub-family B (MDR/TAP)	21355	down	62.8729	1.15196e-52
R-MMU-1236974	ER-Phagosome pathway	GSMG0023077	Tapbp	TAP binding protein	21356	down	6.32433	1.73737e-32
R-MMU-913531	Interferon Signaling	GSMG0039844	Isg15	ISG15 ubiquitin-like modifier	100038882	down	1274.12	1.61938e-54
R-MMU-913531	Interferon Signaling	GSMG0021366	Socs1	suppressor of cytokine signaling 1	12703	down	4.10368	1.85863e-16
R-MMU-913531	Interferon Signaling	GSMG0038501	Ifnb1	interferon beta 1, fibroblast	15977	down	848.591	2.17246e-10
R-MMU-913531	Interferon Signaling	GSMG0015981	Irf9	interferon regulatory factor 9	16391	down	9.74252	3.16305e-55
R-MMU-913531	Interferon Signaling	GSMG0027587	Jak2	Janus kinase 2	16452	down	1.59874	2.23398e-06
R-MMU-913531	Interferon Signaling	GSMG0021287	Mx2	MX dynamin-like GTPase 2	17858	down	344.8	1.24366e-139
R-MMU-913531	Interferon Signaling	GSMG0025299	Eif2ak2	eukaryotic translation initiation factor 2-alpha kinase 2	19106	down	5.39824	2.18782e-60
R-MMU-913531	Interferon Signaling	GSMG0000242	Stat1	signal transducer and activator of transcription 1	20846	down	30.7936	1.3369e-179
R-MMU-913531	Interferon Signaling	GSMG0005225	Stat2	signal transducer and activator of transcription 2	20847	down	7.51863	2.02991e-56
R-MMU-913531	Interferon Signaling	GSMG0007988	Trim25	tripartite motif-containing 25	217069	down	2.89765	6.17321e-19
R-MMU-913531	Interferon Signaling	GSMG0037910	Ddx58	DEAD/H box helicase 58	230073	down	22.6444	4.04582e-183
R-MMU-913531	Interferon Signaling	GSMG0044992	Usp18	ubiquitin specific peptidase 18	24110	down	783.849	1.13656e-238
R-MMU-913531	Interferon Signaling	GSMG0029594	Ube2l6	ubiquitin-conjugating enzyme E2L 6	56791	down	53.9876	1.38774e-159
R-MMU-913531	Interferon Signaling	GSMG0057440	Uba7	ubiquitin-like modifier activating enzyme 7	74153	down	63.1275	4.11436e-90
R-MMU-1236975	Antigen processing-Cross presentation	GSMG0030676	B2m	beta-2 microglobulin	12010	down	3.3634	7.66579e-38
R-MMU-1236975	Antigen processing-Cross presentation	GSMG0024703	H2-D1 // H2-L	histocompatibility 2, D region locus 1 // histocompatibility 2, D region locus L	14964	down	4.28194	2.3323e-46
R-MMU-1236975	Antigen processing-Cross presentation	GSMG0024624	H2-K1	histocompatibility 2, K1, K region	14972	down	9.13874	7.16534e-77
R-MMU-1236975	Antigen processing-Cross presentation	GSMG0023196	H2-M3	histocompatibility 2, M region locus 3	14991	down	4.75179	6.73559e-09
R-MMU-1236975	Antigen processing-Cross presentation	GSMG0023147	H2-Q10	histocompatibility 2, Q region locus 10	15007	down	5.25965	7.95641e-16
R-MMU-1236975	Antigen processing-Cross presentation	GSMG0023138	H2-Q2	histocompatibility 2, Q region locus 2	15013	down	6.65008	5.13101e-26
R-MMU-1236975	Antigen processing-Cross presentation	GSMG0023139	H2-Q4	histocompatibility 2, Q region locus 4	15015	down	6.56793	5.72233e-57
R-MMU-1236975	Antigen processing-Cross presentation	GSMG0024702	H2-T23	histocompatibility 2, T region locus 23	15040	down	2.51935	1.6086e-11
R-MMU-1236975	Antigen processing-Cross presentation	GSMG0020817	Itgb5	integrin beta 5	16419	down	1.70497	6.91889e-05
R-MMU-1236975	Antigen processing-Cross presentation	GSMG0028900	Mrc1	mannose receptor, C type 1	17533	up	2.08468	1.53632e-05
R-MMU-1236975	Antigen processing-Cross presentation	GSMG0055566	Psmb10	proteasome (prosome, macropain) subunit, beta type 10	19171	down	5.16729	1.31339e-15
R-MMU-1236975	Antigen processing-Cross presentation	GSMG0015979	Psme1	proteasome (prosome, macropain) activator subunit 1 (PA28 alpha)	19186	down	2.14109	1.90581e-14
R-MMU-1236975	Antigen processing-Cross presentation	GSMG0017243	Psme2	proteasome (prosome, macropain) activator subunit 2 (PA28 beta)	19188	down	3.2836	2.47272e-17
R-MMU-1236975	Antigen processing-Cross presentation	GSMG0023088	Tap1	transporter 1, ATP-binding cassette, sub-family B (MDR/TAP)	21354	down	149.017	5.98681e-65
R-MMU-1236975	Antigen processing-Cross presentation	GSMG0023090	Tap2	transporter 2, ATP-binding cassette, sub-family B (MDR/TAP)	21355	down	62.8729	1.15196e-52
R-MMU-1236975	Antigen processing-Cross presentation	GSMG0023077	Tapbp	TAP binding protein	21356	down	6.32433	1.73737e-32
R-MMU-1236975	Antigen processing-Cross presentation	GSMG0015823	Psmc6	proteasome (prosome, macropain) 26S subunit, ATPase, 6	67089	up	1.57375	4.09985e-05
R-MMU-1169408	ISG15 antiviral mechanism	GSMG0039844	Isg15	ISG15 ubiquitin-like modifier	100038882	down	1274.12	1.61938e-54
R-MMU-1169408	ISG15 antiviral mechanism	GSMG0021287	Mx2	MX dynamin-like GTPase 2	17858	down	344.8	1.24366e-139
R-MMU-1169408	ISG15 antiviral mechanism	GSMG0025299	Eif2ak2	eukaryotic translation initiation factor 2-alpha kinase 2	19106	down	5.39824	2.18782e-60
R-MMU-1169408	ISG15 antiviral mechanism	GSMG0000242	Stat1	signal transducer and activator of transcription 1	20846	down	30.7936	1.3369e-179
R-MMU-1169408	ISG15 antiviral mechanism	GSMG0007988	Trim25	tripartite motif-containing 25	217069	down	2.89765	6.17321e-19
R-MMU-1169408	ISG15 antiviral mechanism	GSMG0037910	Ddx58	DEAD/H box helicase 58	230073	down	22.6444	4.04582e-183
R-MMU-1169408	ISG15 antiviral mechanism	GSMG0044992	Usp18	ubiquitin specific peptidase 18	24110	down	783.849	1.13656e-238
R-MMU-1169408	ISG15 antiviral mechanism	GSMG0029594	Ube2l6	ubiquitin-conjugating enzyme E2L 6	56791	down	53.9876	1.38774e-159
R-MMU-1169408	ISG15 antiviral mechanism	GSMG0057440	Uba7	ubiquitin-like modifier activating enzyme 7	74153	down	63.1275	4.11436e-90
R-MMU-1169410	Antiviral mechanism by IFN-stimulated genes	GSMG0039844	Isg15	ISG15 ubiquitin-like modifier	100038882	down	1274.12	1.61938e-54
R-MMU-1169410	Antiviral mechanism by IFN-stimulated genes	GSMG0021287	Mx2	MX dynamin-like GTPase 2	17858	down	344.8	1.24366e-139
R-MMU-1169410	Antiviral mechanism by IFN-stimulated genes	GSMG0025299	Eif2ak2	eukaryotic translation initiation factor 2-alpha kinase 2	19106	down	5.39824	2.18782e-60
R-MMU-1169410	Antiviral mechanism by IFN-stimulated genes	GSMG0000242	Stat1	signal transducer and activator of transcription 1	20846	down	30.7936	1.3369e-179
R-MMU-1169410	Antiviral mechanism by IFN-stimulated genes	GSMG0007988	Trim25	tripartite motif-containing 25	217069	down	2.89765	6.17321e-19
R-MMU-1169410	Antiviral mechanism by IFN-stimulated genes	GSMG0037910	Ddx58	DEAD/H box helicase 58	230073	down	22.6444	4.04582e-183
R-MMU-1169410	Antiviral mechanism by IFN-stimulated genes	GSMG0044992	Usp18	ubiquitin specific peptidase 18	24110	down	783.849	1.13656e-238
R-MMU-1169410	Antiviral mechanism by IFN-stimulated genes	GSMG0029594	Ube2l6	ubiquitin-conjugating enzyme E2L 6	56791	down	53.9876	1.38774e-159
R-MMU-1169410	Antiviral mechanism by IFN-stimulated genes	GSMG0057440	Uba7	ubiquitin-like modifier activating enzyme 7	74153	down	63.1275	4.11436e-90
R-MMU-168256	Immune System	GSMG0039844	Isg15	ISG15 ubiquitin-like modifier	100038882	down	1274.12	1.61938e-54
R-MMU-168256	Immune System	GSMG0002547	Qsox1	quiescin Q6 sulfhydryl oxidase 1	104009	up	1.57266	4.68927e-05
R-MMU-168256	Immune System	GSMG0018739	Prr5	proline rich 5 (renal)	109270	up	1.564	0.00440249
R-MMU-168256	Immune System	GSMG0052703	Adam8	a disintegrin and metallopeptidase domain 8	11501	up	1.5318	0.000821949
R-MMU-168256	Immune System	GSMG0013710	Arsb	arylsulfatase B	11881	down	1.58071	0.00110751
R-MMU-168256	Immune System	GSMG0030676	B2m	beta-2 microglobulin	12010	down	3.3634	7.66579e-38
R-MMU-168256	Immune System	GSMG0024655	C2	complement component 2 (within H-2S)	12263	down	2.23534	3.21182e-08
R-MMU-168256	Immune System	GSMG0024967	C3	complement component 3	12266	up	1.54987	0.000151116
R-MMU-168256	Immune System	GSMG0055896	Casp4	caspase 4, apoptosis-related cysteine peptidase	12363	down	300.03	1.84706e-14
R-MMU-168256	Immune System	GSMG0021366	Socs1	suppressor of cytokine signaling 1	12703	down	4.10368	1.85863e-16
R-MMU-168256	Immune System	GSMG0016102	Clu	clusterin	12759	up	2.03005	4.89088e-06
R-MMU-168256	Immune System	GSMG0004039	Cnn2	calponin 2	12798	down	1.66921	2.32718e-05
R-MMU-168256	Immune System	GSMG0035879	Csf1	colony stimulating factor 1 (macrophage)	12977	down	4.15631	3.68872e-18
R-MMU-168256	Immune System	GSMG0054864	Tlr3	toll-like receptor 3	142980	down	7.41382	7.31738e-39
R-MMU-168256	Immune System	GSMG0024703	H2-D1 // H2-L	histocompatibility 2, D region locus 1 // histocompatibility 2, D region locus L	14964	down	4.28194	2.3323e-46
R-MMU-168256	Immune System	GSMG0024624	H2-K1	histocompatibility 2, K1, K region	14972	down	9.13874	7.16534e-77
R-MMU-168256	Immune System	GSMG0023196	H2-M3	histocompatibility 2, M region locus 3	14991	down	4.75179	6.73559e-09
R-MMU-168256	Immune System	GSMG0023147	H2-Q10	histocompatibility 2, Q region locus 10	15007	down	5.25965	7.95641e-16
R-MMU-168256	Immune System	GSMG0023138	H2-Q2	histocompatibility 2, Q region locus 2	15013	down	6.65008	5.13101e-26
R-MMU-168256	Immune System	GSMG0023139	H2-Q4	histocompatibility 2, Q region locus 4	15015	down	6.56793	5.72233e-57
R-MMU-168256	Immune System	GSMG0024702	H2-T23	histocompatibility 2, T region locus 23	15040	down	2.51935	1.6086e-11
R-MMU-168256	Immune System	GSMG0055615	Hp	haptoglobin	15439	up	5.62578	6.97642e-19
R-MMU-168256	Immune System	GSMG0038501	Ifnb1	interferon beta 1, fibroblast	15977	down	848.591	2.17246e-10
R-MMU-168256	Immune System	GSMG0060345	Il13ra1	interleukin 13 receptor, alpha 1	16164	down	1.99154	0.000102086
R-MMU-168256	Immune System	GSMG0000185	Il18rap	interleukin 18 receptor accessory protein	16174	up	1.70784	0.000221124
R-MMU-168256	Immune System	GSMG0028996	Il1rn	interleukin 1 receptor antagonist	16181	up	1.76285	0.000389924
R-MMU-168256	Immune System	GSMG0015981	Irf9	interferon regulatory factor 9	16391	down	9.74252	3.16305e-55
R-MMU-168256	Immune System	GSMG0020817	Itgb5	integrin beta 5	16419	down	1.70497	6.91889e-05
R-MMU-168256	Immune System	GSMG0020383	Itgb7	integrin beta 7	16421	up	1.57602	2.85191e-05
R-MMU-168256	Immune System	GSMG0047576	Itpr2	inositol 1,4,5-triphosphate receptor 2	16439	down	1.94318	0.00220342
R-MMU-168256	Immune System	GSMG0027587	Jak2	Janus kinase 2	16452	down	1.59874	2.23398e-06
R-MMU-168256	Immune System	GSMG0031136	Lbp	lipopolysaccharide binding protein	16803	down	1.55006	0.000467417
R-MMU-168256	Immune System	GSMG0015844	Lgals3	lectin, galactose binding, soluble 3	16854	up	1.57889	0.000292933
R-MMU-168256	Immune System	GSMG0028505	Blnk	B cell linker	17060	down	3.95622	1.14056e-19
R-MMU-168256	Immune System	GSMG0044858	Il17rc	interleukin 17 receptor C	171095	down	1.60674	0.000167441
R-MMU-168256	Immune System	GSMG0028900	Mrc1	mannose receptor, C type 1	17533	up	2.08468	1.53632e-05
R-MMU-168256	Immune System	GSMG0021287	Mx2	MX dynamin-like GTPase 2	17858	down	344.8	1.24366e-139
R-MMU-168256	Immune System	GSMG0060015	Myd88	myeloid differentiation primary response gene 88	17874	down	1.89528	9.65072e-08
R-MMU-168256	Immune System	GSMG0036102	Nfkb1	nuclear factor of kappa light polypeptide gene enhancer in B cells 1, p105	18033	down	1.53358	2.30348e-06
R-MMU-168256	Immune System	GSMG0012015	Nfkbia	nuclear factor of kappa light polypeptide gene enhancer in B cells inhibitor, alpha	18035	down	1.54812	0.00730774
R-MMU-168256	Immune System	GSMG0023283	Nfkbie	nuclear factor of kappa light polypeptide gene enhancer in B cells inhibitor, epsilon	18037	down	3.56848	1.57487e-20
R-MMU-168256	Immune System	GSMG0023762	Prkce	protein kinase C, epsilon	18754	down	1.70448	1.59401e-05
R-MMU-168256	Immune System	GSMG0015215	Plau	plasminogen activator, urokinase	18792	down	2.45816	1.07544e-10
R-MMU-168256	Immune System	GSMG0025299	Eif2ak2	eukaryotic translation initiation factor 2-alpha kinase 2	19106	down	5.39824	2.18782e-60
R-MMU-168256	Immune System	GSMG0055566	Psmb10	proteasome (prosome, macropain) subunit, beta type 10	19171	down	5.16729	1.31339e-15
R-MMU-168256	Immune System	GSMG0015979	Psme1	proteasome (prosome, macropain) activator subunit 1 (PA28 alpha)	19186	down	2.14109	1.90581e-14
R-MMU-168256	Immune System	GSMG0017243	Psme2	proteasome (prosome, macropain) activator subunit 2 (PA28 beta)	19188	down	3.2836	2.47272e-17
R-MMU-168256	Immune System	GSMG0056543	Pstpip1	proline-serine-threonine phosphatase-interacting protein 1	19200	down	4.64024	5.52127e-11
R-MMU-168256	Immune System	GSMG0062052	Rlim	ring finger protein, LIM domain interacting	19820	up	1.70656	5.46218e-08
R-MMU-168256	Immune System	GSMG0034292	S100a8	S100 calcium binding protein A8 (calgranulin A)	20201	up	5.42145	1.2214e-26
R-MMU-168256	Immune System	GSMG0033371	Slpi	secretory leukocyte peptidase inhibitor	20568	up	1.5779	0.000578281
R-MMU-168256	Immune System	GSMG0013173	Serpinb6b	serine (or cysteine) peptidase inhibitor, clade B, member 6b	20708	down	2.43581	8.30342e-08
R-MMU-168256	Immune System	GSMG0031124	Src	Rous sarcoma oncogene	20779	up	1.5045	1.16192e-05
R-MMU-168256	Immune System	GSMG0052147	Trim21	tripartite motif-containing 21	20821	down	17.27	1.6971e-72
R-MMU-168256	Immune System	GSMG0000242	Stat1	signal transducer and activator of transcription 1	20846	down	30.7936	1.3369e-179
R-MMU-168256	Immune System	GSMG0005225	Stat2	signal transducer and activator of transcription 2	20847	down	7.51863	2.02991e-56
R-MMU-168256	Immune System	GSMG0021021	Cblb	Casitas B-lineage lymphoma b	208650	up	1.51101	0.00180701
R-MMU-168256	Immune System	GSMG0028195	Stx3	syntaxin 3	20908	up	1.50684	0.000789731
R-MMU-168256	Immune System	GSMG0021665	Dtx3l	deltex 3-like, E3 ubiquitin ligase	209200	down	16.0687	1.64374e-126
R-MMU-168256	Immune System	GSMG0023088	Tap1	transporter 1, ATP-binding cassette, sub-family B (MDR/TAP)	21354	down	149.017	5.98681e-65
R-MMU-168256	Immune System	GSMG0023090	Tap2	transporter 2, ATP-binding cassette, sub-family B (MDR/TAP)	21355	down	62.8729	1.15196e-52
R-MMU-168256	Immune System	GSMG0023077	Tapbp	TAP binding protein	21356	down	6.32433	1.73737e-32
R-MMU-168256	Immune System	GSMG0032131	Wipf1	WAS/WASL interacting protein family, member 1	215280	up	1.84791	1.61351e-06
R-MMU-168256	Immune System	GSMG0006080	Pdxk	pyridoxal (pyridoxine, vitamin B6) kinase	216134	down	1.6437	0.00165669
R-MMU-168256	Immune System	GSMG0006199	Ckap4	cytoskeleton-associated protein 4	216197	up	1.82005	1.07394e-07
R-MMU-168256	Immune System	GSMG0007988	Trim25	tripartite motif-containing 25	217069	down	2.89765	6.17321e-19
R-MMU-168256	Immune System	GSMG0024963	Tubb4a	tubulin, beta 4A class IVA	22153	up	2.23031	0.00118609
R-MMU-168256	Immune System	GSMG0021760	Dzip3	DAZ interacting protein 3, zinc finger	224170	down	1.71401	0.000265584
R-MMU-168256	Immune System	GSMG0025279	Xdh	xanthine dehydrogenase	22436	down	3.80455	1.94433e-27
R-MMU-168256	Immune System	GSMG0024793	Enpp4	ectonucleotide pyrophosphatase/phosphodiesterase 4	224794	down	2.88996	2.33834e-10
R-MMU-168256	Immune System	GSMG0029411	Gca	grancalcin	227960	down	1.8723	0.00186966
R-MMU-168256	Immune System	GSMG0034145	Ctso	cathepsin O	229445	down	2.75811	3.84338e-06
R-MMU-168256	Immune System	GSMG0037910	Ddx58	DEAD/H box helicase 58	230073	down	22.6444	4.04582e-183
R-MMU-168256	Immune System	GSMG0037564	Fbxo2	F-box protein 2	230904	down	1.75391	0.00124828
R-MMU-168256	Immune System	GSMG0002819	Akt3	thymoma viral proto-oncogene 3	23797	down	1.66532	1.03244e-06
R-MMU-168256	Immune System	GSMG0023688	Rasgrp3	RAS, guanyl releasing protein 3	240168	up	1.91812	1.97261e-05
R-MMU-168256	Immune System	GSMG0035478	Tlr2	toll-like receptor 2	24088	down	4.8013	8.06053e-24
R-MMU-168256	Immune System	GSMG0044992	Usp18	ubiquitin specific peptidase 18	24110	down	783.849	1.13656e-238
R-MMU-168256	Immune System	GSMG0061965	Eda2r	ectodysplasin A2 receptor	245527	down	5.41994	2.83388e-07
R-MMU-168256	Immune System	GSMG0027964	Tcirg1	T cell, immune regulator 1, ATPase, H+ transporting, lysosomal V0 protein A3	27060	down	4.35346	1.72354e-42
R-MMU-168256	Immune System	GSMG0023666	Ypel5	yippee like 5	383295	up	1.50315	0.000255559
R-MMU-168256	Immune System	GSMG0001191	Aim2	absent in melanoma 2	383619	down	2.4013	3.23922e-06
R-MMU-168256	Immune System	GSMG0043163	Trim56	tripartite motif-containing 56	384309	down	2.6978	2.12999e-18
R-MMU-168256	Immune System	GSMG0052735	Irf7	interferon regulatory factor 7	54123	down	244.054	1.69955e-190
R-MMU-168256	Immune System	GSMG0002362	Ikbke	inhibitor of kappaB kinase epsilon	56489	down	1.60246	2.94856e-06
R-MMU-168256	Immune System	GSMG0029594	Ube2l6	ubiquitin-conjugating enzyme E2L 6	56791	down	53.9876	1.38774e-159
R-MMU-168256	Immune System	GSMG0042403	Crlf2	cytokine receptor-like factor 2	57914	down	1.66969	0.00182692
R-MMU-168256	Immune System	GSMG0027589	Cd274	CD274 antigen	60533	down	6.64218	2.4584e-17
R-MMU-168256	Immune System	GSMG0052726	Ifitm3	interferon induced transmembrane protein 3	66141	down	389.845	5.52106e-30
R-MMU-168256	Immune System	GSMG0015823	Psmc6	proteasome (prosome, macropain) 26S subunit, ATPase, 6	67089	up	1.57375	4.09985e-05
R-MMU-168256	Immune System	GSMG0044389	Herc6	hect domain and RLD 6	67138	down	19.1531	2.17502e-54
R-MMU-168256	Immune System	GSMG0027793	Fbxl15	F-box and leucine-rich repeat protein 15	68431	down	1.5423	0.0110994
R-MMU-168256	Immune System	GSMG0055162	Bst2	bone marrow stromal cell antigen 2	69550	down	27.3145	8.22675e-250
R-MMU-168256	Immune System	GSMG0034646	Sec24d	Sec24 related gene family, member D (S. cerevisiae)	69608	up	1.67336	7.77723e-06
R-MMU-168256	Immune System	GSMG0004041	Arhgap45	Rho GTPase activating protein 45	70719	down	2.06283	1.57388e-07
R-MMU-168256	Immune System	GSMG0053157	Plpp5	phospholipid phosphatase 5	71910	up	1.95729	3.88153e-07
R-MMU-168256	Immune System	GSMG0006616	Glipr1	GLI pathogenesis-related 1 (glioma)	73690	down	1.55626	1.58742e-06
R-MMU-168256	Immune System	GSMG0026061	Tubb2b	tubulin, beta 2B class IIB	73710	up	1.51233	0.00492416
R-MMU-168256	Immune System	GSMG0057440	Uba7	ubiquitin-like modifier activating enzyme 7	74153	down	63.1275	4.11436e-90
R-MMU-168256	Immune System	GSMG0044896	Atg7	autophagy related 7	74244	up	1.6167	1.20378e-05
R-MMU-168256	Immune System	GSMG0037266	Rnf19b	ring finger protein 19B	75234	down	1.76703	4.61376e-08
R-MMU-168256	Immune System	GSMG0043308	Smurf1	SMAD specific E3 ubiquitin protein ligase 1	75788	up	1.50164	0.00029166
R-MMU-168256	Immune System	GSMG0013595	Erap1	endoplasmic reticulum aminopeptidase 1	80898	down	2.82881	4.09327e-11
R-MMU-1236977	Endosomal/Vacuolar pathway	GSMG0030676	B2m	beta-2 microglobulin	12010	down	3.3634	7.66579e-38
R-MMU-1236977	Endosomal/Vacuolar pathway	GSMG0024703	H2-D1 // H2-L	histocompatibility 2, D region locus 1 // histocompatibility 2, D region locus L	14964	down	4.28194	2.3323e-46
R-MMU-1236977	Endosomal/Vacuolar pathway	GSMG0024624	H2-K1	histocompatibility 2, K1, K region	14972	down	9.13874	7.16534e-77
R-MMU-1236977	Endosomal/Vacuolar pathway	GSMG0023196	H2-M3	histocompatibility 2, M region locus 3	14991	down	4.75179	6.73559e-09
R-MMU-1236977	Endosomal/Vacuolar pathway	GSMG0023147	H2-Q10	histocompatibility 2, Q region locus 10	15007	down	5.25965	7.95641e-16
R-MMU-1236977	Endosomal/Vacuolar pathway	GSMG0023138	H2-Q2	histocompatibility 2, Q region locus 2	15013	down	6.65008	5.13101e-26
R-MMU-1236977	Endosomal/Vacuolar pathway	GSMG0023139	H2-Q4	histocompatibility 2, Q region locus 4	15015	down	6.56793	5.72233e-57
R-MMU-1236977	Endosomal/Vacuolar pathway	GSMG0024702	H2-T23	histocompatibility 2, T region locus 23	15040	down	2.51935	1.6086e-11
R-MMU-983169	Class I MHC mediated antigen processing & presentation	GSMG0030676	B2m	beta-2 microglobulin	12010	down	3.3634	7.66579e-38
R-MMU-983169	Class I MHC mediated antigen processing & presentation	GSMG0021366	Socs1	suppressor of cytokine signaling 1	12703	down	4.10368	1.85863e-16
R-MMU-983169	Class I MHC mediated antigen processing & presentation	GSMG0024703	H2-D1 // H2-L	histocompatibility 2, D region locus 1 // histocompatibility 2, D region locus L	14964	down	4.28194	2.3323e-46
R-MMU-983169	Class I MHC mediated antigen processing & presentation	GSMG0024624	H2-K1	histocompatibility 2, K1, K region	14972	down	9.13874	7.16534e-77
R-MMU-983169	Class I MHC mediated antigen processing & presentation	GSMG0023196	H2-M3	histocompatibility 2, M region locus 3	14991	down	4.75179	6.73559e-09
R-MMU-983169	Class I MHC mediated antigen processing & presentation	GSMG0023147	H2-Q10	histocompatibility 2, Q region locus 10	15007	down	5.25965	7.95641e-16
R-MMU-983169	Class I MHC mediated antigen processing & presentation	GSMG0023138	H2-Q2	histocompatibility 2, Q region locus 2	15013	down	6.65008	5.13101e-26
R-MMU-983169	Class I MHC mediated antigen processing & presentation	GSMG0023139	H2-Q4	histocompatibility 2, Q region locus 4	15015	down	6.56793	5.72233e-57
R-MMU-983169	Class I MHC mediated antigen processing & presentation	GSMG0024702	H2-T23	histocompatibility 2, T region locus 23	15040	down	2.51935	1.6086e-11
R-MMU-983169	Class I MHC mediated antigen processing & presentation	GSMG0020817	Itgb5	integrin beta 5	16419	down	1.70497	6.91889e-05
R-MMU-983169	Class I MHC mediated antigen processing & presentation	GSMG0028900	Mrc1	mannose receptor, C type 1	17533	up	2.08468	1.53632e-05
R-MMU-983169	Class I MHC mediated antigen processing & presentation	GSMG0055566	Psmb10	proteasome (prosome, macropain) subunit, beta type 10	19171	down	5.16729	1.31339e-15
R-MMU-983169	Class I MHC mediated antigen processing & presentation	GSMG0015979	Psme1	proteasome (prosome, macropain) activator subunit 1 (PA28 alpha)	19186	down	2.14109	1.90581e-14
R-MMU-983169	Class I MHC mediated antigen processing & presentation	GSMG0017243	Psme2	proteasome (prosome, macropain) activator subunit 2 (PA28 beta)	19188	down	3.2836	2.47272e-17
R-MMU-983169	Class I MHC mediated antigen processing & presentation	GSMG0062052	Rlim	ring finger protein, LIM domain interacting	19820	up	1.70656	5.46218e-08
R-MMU-983169	Class I MHC mediated antigen processing & presentation	GSMG0052147	Trim21	tripartite motif-containing 21	20821	down	17.27	1.6971e-72
R-MMU-983169	Class I MHC mediated antigen processing & presentation	GSMG0021021	Cblb	Casitas B-lineage lymphoma b	208650	up	1.51101	0.00180701
R-MMU-983169	Class I MHC mediated antigen processing & presentation	GSMG0021665	Dtx3l	deltex 3-like, E3 ubiquitin ligase	209200	down	16.0687	1.64374e-126
R-MMU-983169	Class I MHC mediated antigen processing & presentation	GSMG0023088	Tap1	transporter 1, ATP-binding cassette, sub-family B (MDR/TAP)	21354	down	149.017	5.98681e-65
R-MMU-983169	Class I MHC mediated antigen processing & presentation	GSMG0023090	Tap2	transporter 2, ATP-binding cassette, sub-family B (MDR/TAP)	21355	down	62.8729	1.15196e-52
R-MMU-983169	Class I MHC mediated antigen processing & presentation	GSMG0023077	Tapbp	TAP binding protein	21356	down	6.32433	1.73737e-32
R-MMU-983169	Class I MHC mediated antigen processing & presentation	GSMG0021760	Dzip3	DAZ interacting protein 3, zinc finger	224170	down	1.71401	0.000265584
R-MMU-983169	Class I MHC mediated antigen processing & presentation	GSMG0037564	Fbxo2	F-box protein 2	230904	down	1.75391	0.00124828
R-MMU-983169	Class I MHC mediated antigen processing & presentation	GSMG0029594	Ube2l6	ubiquitin-conjugating enzyme E2L 6	56791	down	53.9876	1.38774e-159
R-MMU-983169	Class I MHC mediated antigen processing & presentation	GSMG0015823	Psmc6	proteasome (prosome, macropain) 26S subunit, ATPase, 6	67089	up	1.57375	4.09985e-05
R-MMU-983169	Class I MHC mediated antigen processing & presentation	GSMG0044389	Herc6	hect domain and RLD 6	67138	down	19.1531	2.17502e-54
R-MMU-983169	Class I MHC mediated antigen processing & presentation	GSMG0027793	Fbxl15	F-box and leucine-rich repeat protein 15	68431	down	1.5423	0.0110994
R-MMU-983169	Class I MHC mediated antigen processing & presentation	GSMG0034646	Sec24d	Sec24 related gene family, member D (S. cerevisiae)	69608	up	1.67336	7.77723e-06
R-MMU-983169	Class I MHC mediated antigen processing & presentation	GSMG0057440	Uba7	ubiquitin-like modifier activating enzyme 7	74153	down	63.1275	4.11436e-90
R-MMU-983169	Class I MHC mediated antigen processing & presentation	GSMG0044896	Atg7	autophagy related 7	74244	up	1.6167	1.20378e-05
R-MMU-983169	Class I MHC mediated antigen processing & presentation	GSMG0037266	Rnf19b	ring finger protein 19B	75234	down	1.76703	4.61376e-08
R-MMU-983169	Class I MHC mediated antigen processing & presentation	GSMG0043308	Smurf1	SMAD specific E3 ubiquitin protein ligase 1	75788	up	1.50164	0.00029166
R-MMU-983169	Class I MHC mediated antigen processing & presentation	GSMG0013595	Erap1	endoplasmic reticulum aminopeptidase 1	80898	down	2.82881	4.09327e-11
R-MMU-1280218	Adaptive Immune System	GSMG0018739	Prr5	proline rich 5 (renal)	109270	up	1.564	0.00440249
R-MMU-1280218	Adaptive Immune System	GSMG0030676	B2m	beta-2 microglobulin	12010	down	3.3634	7.66579e-38
R-MMU-1280218	Adaptive Immune System	GSMG0024967	C3	complement component 3	12266	up	1.54987	0.000151116
R-MMU-1280218	Adaptive Immune System	GSMG0021366	Socs1	suppressor of cytokine signaling 1	12703	down	4.10368	1.85863e-16
R-MMU-1280218	Adaptive Immune System	GSMG0024703	H2-D1 // H2-L	histocompatibility 2, D region locus 1 // histocompatibility 2, D region locus L	14964	down	4.28194	2.3323e-46
R-MMU-1280218	Adaptive Immune System	GSMG0024624	H2-K1	histocompatibility 2, K1, K region	14972	down	9.13874	7.16534e-77
R-MMU-1280218	Adaptive Immune System	GSMG0023196	H2-M3	histocompatibility 2, M region locus 3	14991	down	4.75179	6.73559e-09
R-MMU-1280218	Adaptive Immune System	GSMG0023147	H2-Q10	histocompatibility 2, Q region locus 10	15007	down	5.25965	7.95641e-16
R-MMU-1280218	Adaptive Immune System	GSMG0023138	H2-Q2	histocompatibility 2, Q region locus 2	15013	down	6.65008	5.13101e-26
R-MMU-1280218	Adaptive Immune System	GSMG0023139	H2-Q4	histocompatibility 2, Q region locus 4	15015	down	6.56793	5.72233e-57
R-MMU-1280218	Adaptive Immune System	GSMG0024702	H2-T23	histocompatibility 2, T region locus 23	15040	down	2.51935	1.6086e-11
R-MMU-1280218	Adaptive Immune System	GSMG0020817	Itgb5	integrin beta 5	16419	down	1.70497	6.91889e-05
R-MMU-1280218	Adaptive Immune System	GSMG0020383	Itgb7	integrin beta 7	16421	up	1.57602	2.85191e-05
R-MMU-1280218	Adaptive Immune System	GSMG0047576	Itpr2	inositol 1,4,5-triphosphate receptor 2	16439	down	1.94318	0.00220342
R-MMU-1280218	Adaptive Immune System	GSMG0028505	Blnk	B cell linker	17060	down	3.95622	1.14056e-19
R-MMU-1280218	Adaptive Immune System	GSMG0028900	Mrc1	mannose receptor, C type 1	17533	up	2.08468	1.53632e-05
R-MMU-1280218	Adaptive Immune System	GSMG0036102	Nfkb1	nuclear factor of kappa light polypeptide gene enhancer in B cells 1, p105	18033	down	1.53358	2.30348e-06
R-MMU-1280218	Adaptive Immune System	GSMG0012015	Nfkbia	nuclear factor of kappa light polypeptide gene enhancer in B cells inhibitor, alpha	18035	down	1.54812	0.00730774
R-MMU-1280218	Adaptive Immune System	GSMG0023283	Nfkbie	nuclear factor of kappa light polypeptide gene enhancer in B cells inhibitor, epsilon	18037	down	3.56848	1.57487e-20
R-MMU-1280218	Adaptive Immune System	GSMG0055566	Psmb10	proteasome (prosome, macropain) subunit, beta type 10	19171	down	5.16729	1.31339e-15
R-MMU-1280218	Adaptive Immune System	GSMG0015979	Psme1	proteasome (prosome, macropain) activator subunit 1 (PA28 alpha)	19186	down	2.14109	1.90581e-14
R-MMU-1280218	Adaptive Immune System	GSMG0017243	Psme2	proteasome (prosome, macropain) activator subunit 2 (PA28 beta)	19188	down	3.2836	2.47272e-17
R-MMU-1280218	Adaptive Immune System	GSMG0062052	Rlim	ring finger protein, LIM domain interacting	19820	up	1.70656	5.46218e-08
R-MMU-1280218	Adaptive Immune System	GSMG0031124	Src	Rous sarcoma oncogene	20779	up	1.5045	1.16192e-05
R-MMU-1280218	Adaptive Immune System	GSMG0052147	Trim21	tripartite motif-containing 21	20821	down	17.27	1.6971e-72
R-MMU-1280218	Adaptive Immune System	GSMG0021021	Cblb	Casitas B-lineage lymphoma b	208650	up	1.51101	0.00180701
R-MMU-1280218	Adaptive Immune System	GSMG0021665	Dtx3l	deltex 3-like, E3 ubiquitin ligase	209200	down	16.0687	1.64374e-126
R-MMU-1280218	Adaptive Immune System	GSMG0023088	Tap1	transporter 1, ATP-binding cassette, sub-family B (MDR/TAP)	21354	down	149.017	5.98681e-65
R-MMU-1280218	Adaptive Immune System	GSMG0023090	Tap2	transporter 2, ATP-binding cassette, sub-family B (MDR/TAP)	21355	down	62.8729	1.15196e-52
R-MMU-1280218	Adaptive Immune System	GSMG0023077	Tapbp	TAP binding protein	21356	down	6.32433	1.73737e-32
R-MMU-1280218	Adaptive Immune System	GSMG0024963	Tubb4a	tubulin, beta 4A class IVA	22153	up	2.23031	0.00118609
R-MMU-1280218	Adaptive Immune System	GSMG0021760	Dzip3	DAZ interacting protein 3, zinc finger	224170	down	1.71401	0.000265584
R-MMU-1280218	Adaptive Immune System	GSMG0025279	Xdh	xanthine dehydrogenase	22436	down	3.80455	1.94433e-27
R-MMU-1280218	Adaptive Immune System	GSMG0034145	Ctso	cathepsin O	229445	down	2.75811	3.84338e-06
R-MMU-1280218	Adaptive Immune System	GSMG0037564	Fbxo2	F-box protein 2	230904	down	1.75391	0.00124828
R-MMU-1280218	Adaptive Immune System	GSMG0002819	Akt3	thymoma viral proto-oncogene 3	23797	down	1.66532	1.03244e-06
R-MMU-1280218	Adaptive Immune System	GSMG0023688	Rasgrp3	RAS, guanyl releasing protein 3	240168	up	1.91812	1.97261e-05
R-MMU-1280218	Adaptive Immune System	GSMG0029594	Ube2l6	ubiquitin-conjugating enzyme E2L 6	56791	down	53.9876	1.38774e-159
R-MMU-1280218	Adaptive Immune System	GSMG0027589	Cd274	CD274 antigen	60533	down	6.64218	2.4584e-17
R-MMU-1280218	Adaptive Immune System	GSMG0052726	Ifitm3	interferon induced transmembrane protein 3	66141	down	389.845	5.52106e-30
R-MMU-1280218	Adaptive Immune System	GSMG0015823	Psmc6	proteasome (prosome, macropain) 26S subunit, ATPase, 6	67089	up	1.57375	4.09985e-05
R-MMU-1280218	Adaptive Immune System	GSMG0044389	Herc6	hect domain and RLD 6	67138	down	19.1531	2.17502e-54
R-MMU-1280218	Adaptive Immune System	GSMG0027793	Fbxl15	F-box and leucine-rich repeat protein 15	68431	down	1.5423	0.0110994
R-MMU-1280218	Adaptive Immune System	GSMG0034646	Sec24d	Sec24 related gene family, member D (S. cerevisiae)	69608	up	1.67336	7.77723e-06
R-MMU-1280218	Adaptive Immune System	GSMG0026061	Tubb2b	tubulin, beta 2B class IIB	73710	up	1.51233	0.00492416
R-MMU-1280218	Adaptive Immune System	GSMG0057440	Uba7	ubiquitin-like modifier activating enzyme 7	74153	down	63.1275	4.11436e-90
R-MMU-1280218	Adaptive Immune System	GSMG0044896	Atg7	autophagy related 7	74244	up	1.6167	1.20378e-05
R-MMU-1280218	Adaptive Immune System	GSMG0037266	Rnf19b	ring finger protein 19B	75234	down	1.76703	4.61376e-08
R-MMU-1280218	Adaptive Immune System	GSMG0043308	Smurf1	SMAD specific E3 ubiquitin protein ligase 1	75788	up	1.50164	0.00029166
R-MMU-1280218	Adaptive Immune System	GSMG0013595	Erap1	endoplasmic reticulum aminopeptidase 1	80898	down	2.82881	4.09327e-11
R-MMU-1280215	Cytokine Signaling in Immune system	GSMG0039844	Isg15	ISG15 ubiquitin-like modifier	100038882	down	1274.12	1.61938e-54
R-MMU-1280215	Cytokine Signaling in Immune system	GSMG0021366	Socs1	suppressor of cytokine signaling 1	12703	down	4.10368	1.85863e-16
R-MMU-1280215	Cytokine Signaling in Immune system	GSMG0035879	Csf1	colony stimulating factor 1 (macrophage)	12977	down	4.15631	3.68872e-18
R-MMU-1280215	Cytokine Signaling in Immune system	GSMG0038501	Ifnb1	interferon beta 1, fibroblast	15977	down	848.591	2.17246e-10
R-MMU-1280215	Cytokine Signaling in Immune system	GSMG0060345	Il13ra1	interleukin 13 receptor, alpha 1	16164	down	1.99154	0.000102086
R-MMU-1280215	Cytokine Signaling in Immune system	GSMG0000185	Il18rap	interleukin 18 receptor accessory protein	16174	up	1.70784	0.000221124
R-MMU-1280215	Cytokine Signaling in Immune system	GSMG0028996	Il1rn	interleukin 1 receptor antagonist	16181	up	1.76285	0.000389924
R-MMU-1280215	Cytokine Signaling in Immune system	GSMG0015981	Irf9	interferon regulatory factor 9	16391	down	9.74252	3.16305e-55
R-MMU-1280215	Cytokine Signaling in Immune system	GSMG0027587	Jak2	Janus kinase 2	16452	down	1.59874	2.23398e-06
R-MMU-1280215	Cytokine Signaling in Immune system	GSMG0044858	Il17rc	interleukin 17 receptor C	171095	down	1.60674	0.000167441
R-MMU-1280215	Cytokine Signaling in Immune system	GSMG0021287	Mx2	MX dynamin-like GTPase 2	17858	down	344.8	1.24366e-139
R-MMU-1280215	Cytokine Signaling in Immune system	GSMG0060015	Myd88	myeloid differentiation primary response gene 88	17874	down	1.89528	9.65072e-08
R-MMU-1280215	Cytokine Signaling in Immune system	GSMG0036102	Nfkb1	nuclear factor of kappa light polypeptide gene enhancer in B cells 1, p105	18033	down	1.53358	2.30348e-06
R-MMU-1280215	Cytokine Signaling in Immune system	GSMG0012015	Nfkbia	nuclear factor of kappa light polypeptide gene enhancer in B cells inhibitor, alpha	18035	down	1.54812	0.00730774
R-MMU-1280215	Cytokine Signaling in Immune system	GSMG0025299	Eif2ak2	eukaryotic translation initiation factor 2-alpha kinase 2	19106	down	5.39824	2.18782e-60
R-MMU-1280215	Cytokine Signaling in Immune system	GSMG0055566	Psmb10	proteasome (prosome, macropain) subunit, beta type 10	19171	down	5.16729	1.31339e-15
R-MMU-1280215	Cytokine Signaling in Immune system	GSMG0015979	Psme1	proteasome (prosome, macropain) activator subunit 1 (PA28 alpha)	19186	down	2.14109	1.90581e-14
R-MMU-1280215	Cytokine Signaling in Immune system	GSMG0017243	Psme2	proteasome (prosome, macropain) activator subunit 2 (PA28 beta)	19188	down	3.2836	2.47272e-17
R-MMU-1280215	Cytokine Signaling in Immune system	GSMG0000242	Stat1	signal transducer and activator of transcription 1	20846	down	30.7936	1.3369e-179
R-MMU-1280215	Cytokine Signaling in Immune system	GSMG0005225	Stat2	signal transducer and activator of transcription 2	20847	down	7.51863	2.02991e-56
R-MMU-1280215	Cytokine Signaling in Immune system	GSMG0028195	Stx3	syntaxin 3	20908	up	1.50684	0.000789731
R-MMU-1280215	Cytokine Signaling in Immune system	GSMG0007988	Trim25	tripartite motif-containing 25	217069	down	2.89765	6.17321e-19
R-MMU-1280215	Cytokine Signaling in Immune system	GSMG0037910	Ddx58	DEAD/H box helicase 58	230073	down	22.6444	4.04582e-183
R-MMU-1280215	Cytokine Signaling in Immune system	GSMG0044992	Usp18	ubiquitin specific peptidase 18	24110	down	783.849	1.13656e-238
R-MMU-1280215	Cytokine Signaling in Immune system	GSMG0061965	Eda2r	ectodysplasin A2 receptor	245527	down	5.41994	2.83388e-07
R-MMU-1280215	Cytokine Signaling in Immune system	GSMG0029594	Ube2l6	ubiquitin-conjugating enzyme E2L 6	56791	down	53.9876	1.38774e-159
R-MMU-1280215	Cytokine Signaling in Immune system	GSMG0042403	Crlf2	cytokine receptor-like factor 2	57914	down	1.66969	0.00182692
R-MMU-1280215	Cytokine Signaling in Immune system	GSMG0015823	Psmc6	proteasome (prosome, macropain) 26S subunit, ATPase, 6	67089	up	1.57375	4.09985e-05
R-MMU-1280215	Cytokine Signaling in Immune system	GSMG0057440	Uba7	ubiquitin-like modifier activating enzyme 7	74153	down	63.1275	4.11436e-90
R-MMU-975634	Retinoid metabolism and transport	GSMG0012929	Akr1c14	aldo-keto reductase family 1, member C14	105387	down	1.54493	0.0141745
R-MMU-975634	Retinoid metabolism and transport	GSMG0050586	Apoc4 // Apoc2 // Gm44805	apolipoprotein C-IV // apolipoprotein C-II // predicted gene 44805	105886299	up	2.51963	5.85853e-07
R-MMU-975634	Retinoid metabolism and transport	GSMG0039843	Agrn	agrin	11603	down	1.63074	5.92964e-07
R-MMU-975634	Retinoid metabolism and transport	GSMG0050586	Apoc4 // Apoc2 // Gm44805	apolipoprotein C-IV // apolipoprotein C-II // predicted gene 44805	11813	up	2.51963	5.85853e-07
R-MMU-975634	Retinoid metabolism and transport	GSMG0050588	Apoe	apolipoprotein E	11816	down	1.90969	0.000195957
R-MMU-975634	Retinoid metabolism and transport	GSMG0044055	Akr1b8	aldo-keto reductase family 1, member B8	14187	up	1.51436	2.58909e-05
R-MMU-975634	Retinoid metabolism and transport	GSMG0028478	Rbp4	retinol binding protein 4, plasma	19662	up	1.69455	1.66326e-07
R-MMU-975634	Retinoid metabolism and transport	GSMG0037303	Sdc3	syndecan 3	20970	down	2.06863	1.09199e-09
R-MMU-975634	Retinoid metabolism and transport	GSMG0016324	Gpc6	glypican 6	23888	down	1.58467	0.021977
R-MMU-975634	Retinoid metabolism and transport	GSMG0012931	Akr1c19	aldo-keto reductase family 1, member C19	432720	up	1.50264	0.012019
R-MMU-5223345	Miscellaneous transport and binding events	GSMG0039594	Slc66a1	solute carrier family 66 member 1	212555	up	1.52468	0.0127215
R-MMU-5223345	Miscellaneous transport and binding events	GSMG0040672	Lrrc8d	leucine rich repeat containing 8D	231549	up	1.53423	0.00406789
R-MMU-5223345	Miscellaneous transport and binding events	GSMG0040663	Lrrc8b	leucine rich repeat containing 8 family, member B	433926	up	1.60866	4.48249e-07
R-MMU-5223345	Miscellaneous transport and binding events	GSMG0040384	Nipal1	NIPA-like domain containing 1	70701	up	3.18099	1.41187e-17
R-MMU-5223345	Miscellaneous transport and binding events	GSMG0009525	Ctns	cystinosis, nephropathic	83429	up	1.52029	0.0011869
R-MMU-6806667	Metabolism of fat-soluble vitamins	GSMG0012929	Akr1c14	aldo-keto reductase family 1, member C14	105387	down	1.54493	0.0141745
R-MMU-6806667	Metabolism of fat-soluble vitamins	GSMG0050586	Apoc4 // Apoc2 // Gm44805	apolipoprotein C-IV // apolipoprotein C-II // predicted gene 44805	105886299	up	2.51963	5.85853e-07
R-MMU-6806667	Metabolism of fat-soluble vitamins	GSMG0039843	Agrn	agrin	11603	down	1.63074	5.92964e-07
R-MMU-6806667	Metabolism of fat-soluble vitamins	GSMG0050586	Apoc4 // Apoc2 // Gm44805	apolipoprotein C-IV // apolipoprotein C-II // predicted gene 44805	11813	up	2.51963	5.85853e-07
R-MMU-6806667	Metabolism of fat-soluble vitamins	GSMG0050588	Apoe	apolipoprotein E	11816	down	1.90969	0.000195957
R-MMU-6806667	Metabolism of fat-soluble vitamins	GSMG0044055	Akr1b8	aldo-keto reductase family 1, member B8	14187	up	1.51436	2.58909e-05
R-MMU-6806667	Metabolism of fat-soluble vitamins	GSMG0028478	Rbp4	retinol binding protein 4, plasma	19662	up	1.69455	1.66326e-07
R-MMU-6806667	Metabolism of fat-soluble vitamins	GSMG0037303	Sdc3	syndecan 3	20970	down	2.06863	1.09199e-09
R-MMU-6806667	Metabolism of fat-soluble vitamins	GSMG0016324	Gpc6	glypican 6	23888	down	1.58467	0.021977
R-MMU-6806667	Metabolism of fat-soluble vitamins	GSMG0012931	Akr1c19	aldo-keto reductase family 1, member C19	432720	up	1.50264	0.012019
R-MMU-2187338	Visual phototransduction	GSMG0012929	Akr1c14	aldo-keto reductase family 1, member C14	105387	down	1.54493	0.0141745
R-MMU-2187338	Visual phototransduction	GSMG0050586	Apoc4 // Apoc2 // Gm44805	apolipoprotein C-IV // apolipoprotein C-II // predicted gene 44805	105886299	up	2.51963	5.85853e-07
R-MMU-2187338	Visual phototransduction	GSMG0039843	Agrn	agrin	11603	down	1.63074	5.92964e-07
R-MMU-2187338	Visual phototransduction	GSMG0050586	Apoc4 // Apoc2 // Gm44805	apolipoprotein C-IV // apolipoprotein C-II // predicted gene 44805	11813	up	2.51963	5.85853e-07
R-MMU-2187338	Visual phototransduction	GSMG0050588	Apoe	apolipoprotein E	11816	down	1.90969	0.000195957
R-MMU-2187338	Visual phototransduction	GSMG0044055	Akr1b8	aldo-keto reductase family 1, member B8	14187	up	1.51436	2.58909e-05
R-MMU-2187338	Visual phototransduction	GSMG0057134	Gnb5	guanine nucleotide binding protein (G protein), beta 5	14697	up	1.59476	0.000107121
R-MMU-2187338	Visual phototransduction	GSMG0028478	Rbp4	retinol binding protein 4, plasma	19662	up	1.69455	1.66326e-07
R-MMU-2187338	Visual phototransduction	GSMG0037527	Dhrs3	dehydrogenase/reductase (SDR family) member 3	20148	up	1.62754	0.0278163
R-MMU-2187338	Visual phototransduction	GSMG0056588	Stra6	stimulated by retinoic acid gene 6	20897	down	1.99364	2.33817e-07
R-MMU-2187338	Visual phototransduction	GSMG0037303	Sdc3	syndecan 3	20970	down	2.06863	1.09199e-09
R-MMU-2187338	Visual phototransduction	GSMG0016324	Gpc6	glypican 6	23888	down	1.58467	0.021977
R-MMU-2187338	Visual phototransduction	GSMG0029456	Dhrs9	dehydrogenase/reductase (SDR family) member 9	241452	down	2.52825	2.03325e-05
R-MMU-2187338	Visual phototransduction	GSMG0012931	Akr1c19	aldo-keto reductase family 1, member C19	432720	up	1.50264	0.012019
R-MMU-8957275	Post-translational protein phosphorylation	GSMG0002547	Qsox1	quiescin Q6 sulfhydryl oxidase 1	104009	up	1.57266	4.68927e-05
R-MMU-8957275	Post-translational protein phosphorylation	GSMG0050588	Apoe	apolipoprotein E	11816	down	1.90969	0.000195957
R-MMU-8957275	Post-translational protein phosphorylation	GSMG0024967	C3	complement component 3	12266	up	1.54987	0.000151116
R-MMU-8957275	Post-translational protein phosphorylation	GSMG0035879	Csf1	colony stimulating factor 1 (macrophage)	12977	down	4.15631	3.68872e-18
R-MMU-8957275	Post-translational protein phosphorylation	GSMG0001901	Fn1	fibronectin 1	14268	down	2.58193	1.26048e-05
R-MMU-8957275	Post-translational protein phosphorylation	GSMG0036168	Ccn1	cellular communication network factor 1	16007	down	1.50286	0.0242852
R-MMU-8957275	Post-translational protein phosphorylation	GSMG0008839	Igfbp3	insulin-like growth factor binding protein 3	16009	up	2.85853	4.12901e-06
R-MMU-8957275	Post-translational protein phosphorylation	GSMG0008153	Igfbp4	insulin-like growth factor binding protein 4	16010	up	2.4956	1.27083e-11
R-MMU-8957275	Post-translational protein phosphorylation	GSMG0031518	Itih2	inter-alpha trypsin inhibitor, heavy chain 2	16425	down	2.80751	7.58775e-09
R-MMU-8957275	Post-translational protein phosphorylation	GSMG0006199	Ckap4	cytoskeleton-associated protein 4	216197	up	1.82005	1.07394e-07
R-MMU-8957275	Post-translational protein phosphorylation	GSMG0019824	Apol9a	apolipoprotein L 9a	223672	down	308.744	1.7444e-49
R-MMU-8957275	Post-translational protein phosphorylation	GSMG0042157	Igfbp7	insulin-like growth factor binding protein 7	29817	down	1.72031	0.000128799
R-MMU-8957275	Post-translational protein phosphorylation	GSMG0057489	Shisa5	shisa family member 5	66940	down	3.41902	9.86668e-27
R-MMU-8957275	Post-translational protein phosphorylation	GSMG0018561	Apol9b	apolipoprotein L 9b	71898	down	321.526	3.07277e-51
R-MMU-8957275	Post-translational protein phosphorylation	GSMG0041325	Fam20c	FAM20C, golgi associated secretory pathway kinase	80752	down	2.78403	1.71166e-15
R-MMU-909733	Interferon alpha/beta signaling	GSMG0021366	Socs1	suppressor of cytokine signaling 1	12703	down	4.10368	1.85863e-16
R-MMU-909733	Interferon alpha/beta signaling	GSMG0038501	Ifnb1	interferon beta 1, fibroblast	15977	down	848.591	2.17246e-10
R-MMU-909733	Interferon alpha/beta signaling	GSMG0015981	Irf9	interferon regulatory factor 9	16391	down	9.74252	3.16305e-55
R-MMU-909733	Interferon alpha/beta signaling	GSMG0000242	Stat1	signal transducer and activator of transcription 1	20846	down	30.7936	1.3369e-179
R-MMU-909733	Interferon alpha/beta signaling	GSMG0005225	Stat2	signal transducer and activator of transcription 2	20847	down	7.51863	2.02991e-56
R-MMU-909733	Interferon alpha/beta signaling	GSMG0044992	Usp18	ubiquitin specific peptidase 18	24110	down	783.849	1.13656e-238
R-MMU-168928	DDX58/IFIH1-mediated induction of interferon-alpha/beta	GSMG0060015	Myd88	myeloid differentiation primary response gene 88	17874	down	1.89528	9.65072e-08
R-MMU-168928	DDX58/IFIH1-mediated induction of interferon-alpha/beta	GSMG0036102	Nfkb1	nuclear factor of kappa light polypeptide gene enhancer in B cells 1, p105	18033	down	1.53358	2.30348e-06
R-MMU-168928	DDX58/IFIH1-mediated induction of interferon-alpha/beta	GSMG0012015	Nfkbia	nuclear factor of kappa light polypeptide gene enhancer in B cells inhibitor, alpha	18035	down	1.54812	0.00730774
R-MMU-168928	DDX58/IFIH1-mediated induction of interferon-alpha/beta	GSMG0037910	Ddx58	DEAD/H box helicase 58	230073	down	22.6444	4.04582e-183
R-MMU-168928	DDX58/IFIH1-mediated induction of interferon-alpha/beta	GSMG0052735	Irf7	interferon regulatory factor 7	54123	down	244.054	1.69955e-190
R-MMU-168928	DDX58/IFIH1-mediated induction of interferon-alpha/beta	GSMG0002362	Ikbke	inhibitor of kappaB kinase epsilon	56489	down	1.60246	2.94856e-06
R-MMU-8934593	Regulation of RUNX1 Expression and Activity	GSMG0047148	Ccnd2	cyclin D2	12444	down	3.0186	7.87473e-13
R-MMU-8934593	Regulation of RUNX1 Expression and Activity	GSMG0023328	Ccnd3	cyclin D3	12445	down	2.22396	7.57532e-10
R-MMU-8934593	Regulation of RUNX1 Expression and Activity	GSMG0039852	Cdk6	cyclin-dependent kinase 6	12571	up	1.56623	1.15013e-07
R-MMU-8934593	Regulation of RUNX1 Expression and Activity	GSMG0058839	Pml	promyelocytic leukemia	18854	down	3.36021	1.72728e-26
R-MMU-381426	Regulation of Insulin-like Growth Factor (IGF) transport and uptake by Insulin-like Growth Factor Binding Proteins (IGFBPs)	GSMG0002547	Qsox1	quiescin Q6 sulfhydryl oxidase 1	104009	up	1.57266	4.68927e-05
R-MMU-381426	Regulation of Insulin-like Growth Factor (IGF) transport and uptake by Insulin-like Growth Factor Binding Proteins (IGFBPs)	GSMG0050588	Apoe	apolipoprotein E	11816	down	1.90969	0.000195957
R-MMU-381426	Regulation of Insulin-like Growth Factor (IGF) transport and uptake by Insulin-like Growth Factor Binding Proteins (IGFBPs)	GSMG0024967	C3	complement component 3	12266	up	1.54987	0.000151116
R-MMU-381426	Regulation of Insulin-like Growth Factor (IGF) transport and uptake by Insulin-like Growth Factor Binding Proteins (IGFBPs)	GSMG0035879	Csf1	colony stimulating factor 1 (macrophage)	12977	down	4.15631	3.68872e-18
R-MMU-381426	Regulation of Insulin-like Growth Factor (IGF) transport and uptake by Insulin-like Growth Factor Binding Proteins (IGFBPs)	GSMG0001901	Fn1	fibronectin 1	14268	down	2.58193	1.26048e-05
R-MMU-381426	Regulation of Insulin-like Growth Factor (IGF) transport and uptake by Insulin-like Growth Factor Binding Proteins (IGFBPs)	GSMG0036168	Ccn1	cellular communication network factor 1	16007	down	1.50286	0.0242852
R-MMU-381426	Regulation of Insulin-like Growth Factor (IGF) transport and uptake by Insulin-like Growth Factor Binding Proteins (IGFBPs)	GSMG0008839	Igfbp3	insulin-like growth factor binding protein 3	16009	up	2.85853	4.12901e-06
R-MMU-381426	Regulation of Insulin-like Growth Factor (IGF) transport and uptake by Insulin-like Growth Factor Binding Proteins (IGFBPs)	GSMG0008153	Igfbp4	insulin-like growth factor binding protein 4	16010	up	2.4956	1.27083e-11
R-MMU-381426	Regulation of Insulin-like Growth Factor (IGF) transport and uptake by Insulin-like Growth Factor Binding Proteins (IGFBPs)	GSMG0031518	Itih2	inter-alpha trypsin inhibitor, heavy chain 2	16425	down	2.80751	7.58775e-09
R-MMU-381426	Regulation of Insulin-like Growth Factor (IGF) transport and uptake by Insulin-like Growth Factor Binding Proteins (IGFBPs)	GSMG0006199	Ckap4	cytoskeleton-associated protein 4	216197	up	1.82005	1.07394e-07
R-MMU-381426	Regulation of Insulin-like Growth Factor (IGF) transport and uptake by Insulin-like Growth Factor Binding Proteins (IGFBPs)	GSMG0019824	Apol9a	apolipoprotein L 9a	223672	down	308.744	1.7444e-49
R-MMU-381426	Regulation of Insulin-like Growth Factor (IGF) transport and uptake by Insulin-like Growth Factor Binding Proteins (IGFBPs)	GSMG0042157	Igfbp7	insulin-like growth factor binding protein 7	29817	down	1.72031	0.000128799
R-MMU-381426	Regulation of Insulin-like Growth Factor (IGF) transport and uptake by Insulin-like Growth Factor Binding Proteins (IGFBPs)	GSMG0057489	Shisa5	shisa family member 5	66940	down	3.41902	9.86668e-27
R-MMU-381426	Regulation of Insulin-like Growth Factor (IGF) transport and uptake by Insulin-like Growth Factor Binding Proteins (IGFBPs)	GSMG0018561	Apol9b	apolipoprotein L 9b	71898	down	321.526	3.07277e-51
R-MMU-381426	Regulation of Insulin-like Growth Factor (IGF) transport and uptake by Insulin-like Growth Factor Binding Proteins (IGFBPs)	GSMG0041325	Fam20c	FAM20C, golgi associated secretory pathway kinase	80752	down	2.78403	1.71166e-15
[truncated: 937 more rows]

## Sheet: GO ANALYSIS
GO Analysis on Regulated Genes (Tra2b vs RelControl)
[truncated: 5,852 more rows]
