# Supplementary material for: Serpine1 mRNA confers mesenchymal characteristics to the cell and promotes CD8+ T cells exclusion from colon adenocarcinomas
Source: Cell Death Discov. 2024 Mar 6;10:116. doi: 10.1038/s41420-024-01886-8 (PMC10917750; doi:10.1038/s41420-024-01886-8)
Supplement: Supplementary file 20 — Table S11 [file 41420_2024_1886_MOESM20_ESM.xlsx]

## Sheet: Hoja1
Table S11. Primers and Oligonucleotides Related to Experimental Procedures
CRISPR Gene Editing (Deletion)
Guide 1 (promoter)	AAAAGGCCAAGGTGGTCCGGTGG
Guide 2 (Pronoter)	TGAGTCTGTCCAACCTTCAAAGG
Guide 3 (Exon 2)	CACTTTTACTCCGAAGTCGGTGG
Guide 4 (Exon 2)	CAGCACCGAGGACACGCCATAGG
DetecSerpine1	ACAGAGCCACTAGCCAACTC (frw)	TAGTGGGAGAGAAAACGGGT (rev)
Mutagenesis
ATG1 and ATG2	GGCACCTTTGAATACTCAGGTTGCAGTTGTCTTCAGCCCTTGCTTGC
ATG3 and ATG4	GGCAGCACCGTCTCTGTGCCCTTGTTGGCTCAGAGCAACAAGTTCAACTAC
miR-93-3p (Exon 2)	GGAGGCCTGGACCACCTCTAGAAACACTTTTACTCCGAAGT
miR-130b-5p (Exon 3)	CATTGATGATAAATCTGGCGAATTCCACTTCTGAGAAGTCCACCTGTTTCA
miR-296-3p (Exon 6)	GTGAAGTCGGCCATCGATGCACTAAACATGTCAGGCATGCC
miR-210-5p Exon 7)	GGCTGTGGAGGAAGACGCTCGAGTGCCGCTCTCGTTTACC
miR-130b-5p (3'UTR1)	GGGTAAGGAGGAGTTGCCTTCGAATTCTCCCCATAGAGTCCTTTA
miR-30b-3p (3'UTR)	CTTCAAGAGTCCGAGGTCTGATATCCTGGTTGGAAAGATTACCAG
miR-128-3p (3'UTR)	GGCGATGCAAGAGGTGCCCCTCGAGTGACTGGAACACAAACGA
miR-130b-5p (3'UTR2)	AGGAGCTGCTGTCGAATTCATCCCCCCCCCGCC
miR-30a/e/d-3p (3'UTR)	CACGGTACCTTCTTGTGCAGTTTTCTAGAAAATTGGTTTTCTGATCATACCTCC
Gene symbol	Forward	Reverse
Mouse
Serpine1	CGGCAGATCCAAGATGCTATG (Exon 2)	AAAGATGGCATCCGCAGTAC (Exon 3)
Serpine1	ATCGCTGCACCCTTTGAGAA (Exon 5)	GAGGTCCACTTCAGTCTCCAG (Exon 6)
Serpine1	GAGGTAAACGAGAGCGGCAC (Exon 7)	TTGTGCCGAACCACAAAGAGA (Exon 8)
Tra2b	CTCTGTAAGGAAGGCGGGAG	ACTTCGGGAAGCAGAACGG
Pgm1	TGACAGCCAGCCATAATCCA	CAAGTCAGGGCAAATGGCATA
Adh7	GGGAGTGAACCAGCCTTTCT	CACTGGAAACTTAGACACCATCG
Hprt	GGACTGATTATGGACAGGACTG	TCCAGCAGGTCAGCAAAGAA
Oasl2	ATCCTCCCAGCTTACGATGC	AGTCTCGTAGATTGCCGGTG
Gbp5	CCAAGGGGATCTGGATGTGG	ACTGAGGAGGATTGCTAGTGC
Zbp1	CCTGCAATCCCTGAGAACTCC	GTGGGTTCACTTCTTTGGCTG
Ifit3	GCCCTGGAGTGTTTGTTGC	CCAAGAATCCACCACAATTTGC
Ifih1	TGCGGAAGTTGGAGTCAAAGCG	CACCGTCGTAGCGATAAGCAGA
Ifnb1	AAGAGTTACACTGCCTTTGCCATC	CACTGTCTGCTGGTGGAGTTCATC
Cxcl10	GATGACGGGCCAGTGAGAAT	CTCAACACGTGGGCAGGATA
Ccl5	TGCCCACGTCAAGGAGTATTTC	AACCCACTTCTTCTCTGGGTTG
Stat1	GCCTCTCATTGTCACCGAAGAAC	TGGCTGACGTTGGAGATCACCA
Cd8A	ACTTGTGGGGTCCTTCTCCTGT	TGTCTCCCGATTTGACCACAGG
Adar	GCCCTAACCATTGATTCCTGG (E1)/ ACGAAAGTGAACTCTGGGGA(E3)		CTGTGTCTGGTGAGGGAACA
Parp11	GAGACCACAAGCTGCATCAA(E1)/AGGTTCGATGGTCCGAAGAC(E2)		CCACTGCCCCGTTAGCTATT
SetDB2	TCCTCAGGAAAACTGGATGG(E27)/AGTCATGGCCCAAGAGACAG(E28)		TGAGCAAAGCTCTGGTGTTG(E27)/ CAGGGCACATGTCCTTTTT(E29)
Human
Serpine1	CAGGAGGAGAAACCCAGCAG	CTTGTACAGATGCCGGAGGG
Tra2b	AGGAAGGTGCAAGAGGTTGG	AGGAAGGTGCAAGAGGTTGG
Oasl2	CGATGCTCTCGTCTTCACCA	ACATAGACCTCAGGGGGTGG
Gbp5	CATCCCAACTGGCCAAATCAC	AGGTGCTGCTCAGTAAGAGT
Zbp1	GGCACCTTCTGGACATGGAT	AGCTGTTGGGTCCATTCTGG
Ifit3	AGAGACACAGAGGGCAGTCA	CCAGGGAATTCTTGGTGACCT
Ifih1	GCTGAAGTAGGAGTCAAAGCCC	CCACTGTGGTAGCGATAAGCAG
IFNB1	ACGCCGCATTGACCATCTAT	GTCTCATTCCAGCCAGTGCT
Cxcl10	TTCAAGGAGTACCTCTCTCTAG	CTGGATTCAGACATCTCTTCTC
Ccl5	TCATTGCTACTGCCCTCTGC	TACTCCTTGATGTGGGCACG
18S	TCAACTTTCGATGGTAGTCGCCGT	TCCTTGGATGTGGTAGCCGTTTCT
ICLIP
Primer	Sample	Sequence	Barcode
1	Control-1	NNGGTTNNNAGATCGGAAGAGCGTCGTGgatcCTGAACCGC	AACC
2	Control-2	NNTTGTNNNAGATCGGAAGAGCGTCGTGgatcCTGAACCGC	ACAA
3	Control-3	NNNCAATNNAGATCGGAAGAGCGTCGTGgatcCTGAACCGC	ATTG
4	TGF-b-4h-1	NNNACCTNNAGATCGGAAGAGCGTCGTGgatcCTGAACCGC	AGGT
5	TGF-b-4h-2	NNCGATNNNAGATCGGAAGAGCGTCGTGgatcCTGAACCGC	ATCG
6	TGF-b-4h-3	NNCGTANNNAGATCGGAAGAGCGTCGTGgatcCTGAACCGC	TACG
7	TGF-b-48h-1	NNCTCGNNNAGATCGGAAGAGCGTCGTGgatcCTGAACCGC	CGAG
8	TGF-b-48h-2	NNGTATNNNAGATCGGAAGAGCGTCGTGgatcCTGAACCGC	ATAC
9	TGF-b-48h-3	NNTGTGNNNAGATCGGAAGAGCGTCGTGgatcCTGAACCGC	CACA
PCR ICLIP
P5SOLEXA	AATGATACGGCGACCACCGAGATCTACACTCTTTCCCTACACGACGCTCTTCCGATCT
P3SOLEXA	CAAGCAGAAGACGGCATACGAGATCGGTCTCGGCATTCCTGCTGAACCGCTCTTCCGATCT
DsiRNAs		Location	Exon
mm.Ri.Tra2b.13.1	AAGCTAAAGAACGTGCCAATGGAAT	3'UTR	9
mm.Ri.Tra2b.13.2	CAACTTGTTTTTACAAAGAAGTGTT	CDS	4.5
mm.Ri.Tra2b.13.3	GATTTACAGAAGACGGTCACCTTCT	CDS	7.8
RNA-FISH	human SERPINE1 FISH Probes with Quasar® 570 Dye
	gagacatctgcatcctgaag
	atagctgcttgaatctgctg
	tgggtggaaggactgagatc
	atgagctccttgtacagatg
	ggaacagcctgaagaagtgg
	ctctgaaaagtccacttgct
	gatgatgaatctggctctct
	agaggctcttggtctgaaag
	tcgatcttcactttctgcag
	gagactatgacagctgtgga
	accacaaagaggaagggtct
	gaagcagaaggagtgggaca
	ctgagggtggaagaaccatg
	catcacttggcccatgaaaa
	catcatgggcacagagacag
	gcgtggtgaactcagtatag
	caggatgtcgtagtaatggc
	atgaacatgctgagggtgtc
	ctctttttcataaggggcag
	gcactcagaatgttggtgag
	tctgaacatgtcggtcattc
	tcgtgaagtcagcctgaaac
	cagttttgtcccagatgaag
	gtcttctcttccttcagaaa
	gacagatctggtttaccatc
	agggagtttgacctaaaggt
	ctggtttggagaccttaagg
	agagagacgggtggaagcag
	tctaccaggcacacaaaagc
	agtgatggcaatgtgactgg
	aaacaagtcacctacactcc
	agagattggggggtgaagag
	aatatttaggtacacccctc
	aagcactcaagggcaaggat
	tacggtgacacagaccacaa
	tggtcaatttccatcaaggg
	cccctgaaggaggatgaaat
	cacattggaaaccactctgt
	tgcatttctgctcctaaatc
	gaaagttctgtcctggtagg
	tgtgagtcaccctgtaattg
	tgaagtgagtcaccaatgcg
	aaggtagttgaatccgagct
	ggctggtaggttttcagaaa
	gtgtgcaattctcccataaa
	ggctgattaggcttctatta
	caatagcatttgacaccacc
